# Supplementary material for: 14-3-3 Protein Bmh1 triggers short-range compaction of mitotic chromosomes by recruiting sirtuin deacetylase Hst2
Source: J Biol Chem. 2020 Nov 23;296:100078. doi: 10.1074/jbc.AC120.014758 (PMC7948448; doi:10.1074/jbc.AC120.014758)
Supplement: Supplementary Table S3 [file mmc2.xlsx]

## Sheet: Sheet2
Protein names	Gene names	Fasta headers	Difference [log2 (LFQ pos) - log2 (LFQ neg)	=-LOG(P-value)	P-value	Protein IDs	Majority protein IDs	UniProt names	EC	GOBP name	GOMF name	GOCC name	GOBP slim name	GOCC slim name	KEGG name	Pfam	Keywords	Interpro	Interpro name	PRINTS	PRINTS name	Prosite	Prosite name	Taxonomy	Peptides I-neg-1	Peptides I-neg-2	Peptides I-pos-1	Peptides I-pos-2	Peptides II-neg-1	Peptides II-neg-2	Peptides II-pos-1	Peptides II-pos-2	Razor + unique peptides I-neg-1	Razor + unique peptides I-neg-2	Razor + unique peptides I-pos-1	Razor + unique peptides I-pos-2	Razor + unique peptides II-neg-1	Razor + unique peptides II-neg-2	Razor + unique peptides II-pos-1	Razor + unique peptides II-pos-2	Unique peptides I-neg-1	Unique peptides I-neg-2	Unique peptides I-pos-1	Unique peptides I-pos-2	Unique peptides II-neg-1	Unique peptides II-neg-2	Unique peptides II-pos-1	Unique peptides II-pos-2	Sequence coverage I-neg-1 [%]
Amidophosphoribosyltransferase	ADE4	sp|P04046|PUR1_YEAST Amidophosphoribosyltransferase OS=Saccharomyces cerevisiae (strain ATCC 204508 / S288c) GN=ADE4 PE=1 SV=2	0.747734	4.46233	3.44878e-05	P04046	P04046	PUR1_YEAST	2.4.2.14	amine metabolic process;biosynthetic process;carboxylic acid metabolic process;cellular amine metabolic process;cellular amino acid metabolic process;cellular aromatic compound metabolic process;cellular biosynthetic process;cellular ketone metabolic process;cellular metabolic process;cellular nitrogen compound biosynthetic process;cellular nitrogen compound metabolic process;cellular process;'de…	amidophosphoribosyltransferase activity;binding;catalytic activity;cation binding;ion binding;metal ion binding;transferase activity;transferase activity, transferring glycosyl groups;transferase activity, transferring pentosyl groups	cell part;cytoplasm;intracellular part	amine metabolic process;biosynthetic process;cellular amino acid metabolic process;cellular aromatic compound metabolic process;cellular ketone metabolic process;cellular metabolic process;cellular nitrogen compound metabolic process;cellular process;heterocycle metabolic process;metabolic process;nitrogen compound metabolic process;nucleobase-containing compound metabolic process;nucleobase-cont…	cell part;cytoplasm	Alanine, aspartate and glutamate metabolism;Purine metabolism	GATase_2;Pribosyltran	Completeproteome;Glutamineamidotransferase;Glycosyltransferase;Magnesium;Metal-binding;Purinebiosynthesis;Referenceproteome;Transferase	IPR000583;IPR000836;IPR005854;IPR017932	Amd_phspho_trans;GATase_2_dom;GATase_dom;PRibTrfase_dom			PS00103;PS51278	GATASE_TYPE_2;PUR_PYR_PR_TRANSFER	Saccharomyces cerevisiae (strain ATCC 204508 / S288c)	8	11	16	16	8	11	15	16	8	11	16	16	8	11	15	16	8	11	16	16	8	11	15	16	20
Potassium-activated aldehyde dehydrogenase, mitochondrial	ALD4	sp|P46367|ALDH4_YEAST Potassium-activated aldehyde dehydrogenase, mitochondrial OS=Saccharomyces cerevisiae (strain ATCC 204508 / S288c) GN=ALD4 PE=1 SV=2	0.743697	3.67872	0.000209545	P46367	P46367	ALDH4_YEAST	1.2.1.3	acetate biosynthetic process;acetate metabolic process;alcohol metabolic process;biosynthetic process;carboxylic acid biosynthetic process;carboxylic acid metabolic process;cellular biosynthetic process;cellular ketone metabolic process;cellular metabolic process;cellular nitrogen compound metabolic process;cellular process;coenzyme metabolic process;cofactor metabolic process;ethanol metabolic p…	aldehyde dehydrogenase (NAD) activity;aldehyde dehydrogenase [NAD(P)+] activity;catalytic activity;oxidoreductase activity;oxidoreductase activity, acting on the aldehyde or oxo group of donors;oxidoreductase activity, acting on the aldehyde or oxo group of donors, NAD or NADP as acceptor	cell part;cytoplasmic part;intracellular non-membrane-bounded organelle;intracellular organelle;intracellular organelle part;intracellular part;mitochondrial nucleoid;mitochondrial part;non-membrane-bounded organelle;nucleoid;organelle;organelle part	alcohol metabolic process;biosynthetic process;cellular ketone metabolic process;cellular metabolic process;cellular nitrogen compound metabolic process;cellular process;cofactor metabolic process;heterocycle metabolic process;metabolic process;nitrogen compound metabolic process;nucleobase-containing compound metabolic process;nucleobase-containing small molecule metabolic process;nucleotide met…	cell part;intracellular non-membrane-bounded organelle;intracellular organelle;organelle	Arginine and proline metabolism;Ascorbate and aldarate metabolism;beta-Alanine metabolism;Chloroalkane and chloroalkene degradation;Fatty acid metabolism;Glycerolipid metabolism;Glycolysis / Gluconeogenesis;Histidine metabolism;Limonene and pinene degradation;Lysine degradation;Pentose and glucuronate interconversions;Propanoate metabolism;Pyruvate metabolism;Tryptophan metabolism;Valine, leucine…	Aldedh	Completeproteome;Directproteinsequencing;Mitochondrion;NAD;Oxidoreductase;Phosphoprotein;Referenceproteome;Transitpeptide	IPR015590;IPR016160;IPR016161;IPR016162;IPR016163	Ald_DH/histidinol_DH;Ald_DH_C;Ald_DH_CS;Ald_DH_N;Aldehyde_DH_dom			PS00070;PS00687	ALDEHYDE_DEHYDR_CYS;ALDEHYDE_DEHYDR_GLU	Saccharomyces cerevisiae (strain ATCC 204508 / S288c)	23	16	23	22	17	15	22	22	23	16	23	22	17	15	22	22	22	16	21	21	16	15	20	21	58
Aldehyde dehydrogenase 5, mitochondrial	ALD5	sp|P40047|ALDH5_YEAST Aldehyde dehydrogenase 5, mitochondrial OS=Saccharomyces cerevisiae (strain ATCC 204508 / S288c) GN=ALD5 PE=1 SV=4	2.55372	3.42081	0.000379484	P40047	P40047	ALDH5_YEAST	1.2.1.3;1.2.1.4	acetate biosynthetic process;acetate metabolic process;alcohol catabolic process;alcohol metabolic process;biosynthetic process;carboxylic acid biosynthetic process;carboxylic acid metabolic process;catabolic process;cellular biosynthetic process;cellular ketone metabolic process;cellular metabolic process;cellular process;ethanol catabolic process;ethanol metabolic process;metabolic process;mono…	aldehyde dehydrogenase (NAD) activity;aldehyde dehydrogenase (NADP+) activity;aldehyde dehydrogenase [NAD(P)+] activity;catalytic activity;oxidoreductase activity;oxidoreductase activity, acting on the aldehyde or oxo group of donors;oxidoreductase activity, acting on the aldehyde or oxo group of donors, NAD or NADP as acceptor	cell part;cytoplasmic part;intracellular membrane-bounded organelle;intracellular organelle;intracellular organelle lumen;intracellular organelle part;intracellular part;membrane-bounded organelle;membrane-enclosed lumen;mitochondrial matrix;mitochondrial part;mitochondrion;organelle;organelle lumen;organelle part	alcohol metabolic process;biosynthetic process;catabolic process;cellular ketone metabolic process;cellular metabolic process;cellular process;metabolic process;organic acid metabolic process;small molecule metabolic process	cell part;intracellular membrane-bounded organelle;intracellular organelle;mitochondrion;organelle	Arginine and proline metabolism;Ascorbate and aldarate metabolism;beta-Alanine metabolism;Chloroalkane and chloroalkene degradation;Fatty acid metabolism;Glycerolipid metabolism;Glycolysis / Gluconeogenesis;Histidine metabolism;Limonene and pinene degradation;Lysine degradation;Pentose and glucuronate interconversions;Propanoate metabolism;Pyruvate metabolism;Tryptophan metabolism;Valine, leucine…	Aldedh	Completeproteome;Mitochondrion;NAD;NADP;Oxidoreductase;Referenceproteome;Transitpeptide	IPR015590;IPR016160;IPR016161;IPR016162;IPR016163	Ald_DH/histidinol_DH;Ald_DH_C;Ald_DH_CS;Ald_DH_N;Aldehyde_DH_dom			PS00070;PS00687	ALDEHYDE_DEHYDR_CYS;ALDEHYDE_DEHYDR_GLU	Saccharomyces cerevisiae (strain ATCC 204508 / S288c)	5	4	21	22	6	8	16	17	4	4	19	21	5	8	14	16	4	4	19	21	5	8	14	16	9.2
Magnesium-activated aldehyde dehydrogenase, cytosolic	ALD6	sp|P54115|ALDH6_YEAST Magnesium-activated aldehyde dehydrogenase, cytosolic OS=Saccharomyces cerevisiae (strain ATCC 204508 / S288c) GN=ALD6 PE=1 SV=4	0.797407	3.98327	0.000103928	P54115	P54115	ALDH6_YEAST	1.2.1.3	acetate biosynthetic process;acetate metabolic process;alcohol catabolic process;alcohol metabolic process;biosynthetic process;carboxylic acid biosynthetic process;carboxylic acid metabolic process;catabolic process;cellular biosynthetic process;cellular ketone metabolic process;cellular metabolic process;cellular nitrogen compound metabolic process;cellular process;coenzyme metabolic process;co…	aldehyde dehydrogenase (NAD) activity;aldehyde dehydrogenase [NAD(P)+] activity;catalytic activity;oxidoreductase activity;oxidoreductase activity, acting on the aldehyde or oxo group of donors;oxidoreductase activity, acting on the aldehyde or oxo group of donors, NAD or NADP as acceptor	cell part;cytoplasmic part;cytosol;intracellular membrane-bounded organelle;intracellular organelle;intracellular part;membrane-bounded organelle;mitochondrion;organelle	alcohol metabolic process;biosynthetic process;catabolic process;cellular ketone metabolic process;cellular metabolic process;cellular nitrogen compound metabolic process;cellular process;cofactor metabolic process;heterocycle metabolic process;metabolic process;nitrogen compound metabolic process;nucleobase-containing compound metabolic process;nucleobase-containing small molecule metabolic proc…	cell part;cytosol;intracellular membrane-bounded organelle;intracellular organelle;mitochondrion;organelle	Arginine and proline metabolism;Ascorbate and aldarate metabolism;beta-Alanine metabolism;Chloroalkane and chloroalkene degradation;Fatty acid metabolism;Glycerolipid metabolism;Glycolysis / Gluconeogenesis;Histidine metabolism;Limonene and pinene degradation;Lysine degradation;Pentose and glucuronate interconversions;Propanoate metabolism;Pyruvate metabolism;Tryptophan metabolism;Valine, leucine…	Aldedh	Completeproteome;Cytoplasm;Directproteinsequencing;Isopeptidebond;Magnesium;NAD;Oxidoreductase;Referenceproteome;Ublconjugation	IPR015590;IPR016160;IPR016161;IPR016162;IPR016163	Ald_DH/histidinol_DH;Ald_DH_C;Ald_DH_CS;Ald_DH_N;Aldehyde_DH_dom			PS00070;PS00687	ALDEHYDE_DEHYDR_CYS;ALDEHYDE_DEHYDR_GLU	Saccharomyces cerevisiae (strain ATCC 204508 / S288c)	23	25	28	31	18	19	29	29	23	25	28	31	18	19	29	29	23	25	28	31	18	19	29	29	59.4
Protein ARG5,6, mitochondrial;N-acetyl-gamma-glutamyl-phosphate reductase;Acetylglutamate kinase	ARG5,6	sp|Q01217|ARG56_YEAST Protein ARG5,6, mitochondrial OS=Saccharomyces cerevisiae (strain ATCC 204508 / S288c) GN=ARG5,6 PE=1 SV=1	2.6096	2.13471	0.00733321	Q01217	Q01217	ARG56_YEAST	1.2.1.38;2.7.2.8	amine biosynthetic process;amine metabolic process;arginine biosynthetic process;arginine metabolic process;biological regulation;biosynthetic process;carboxylic acid biosynthetic process;carboxylic acid metabolic process;cellular amine metabolic process;cellular amino acid biosynthetic process;cellular amino acid metabolic process;cellular biosynthetic process;cellular ketone metabolic process;c…	acetylglutamate kinase activity;adenyl nucleotide binding;adenyl ribonucleotide binding;ATP binding;binding;catalytic activity;coenzyme binding;cofactor binding;kinase activity;N-acetyl-gamma-glutamyl-phosphate reductase activity;NAD binding;nucleotide binding;oxidoreductase activity;oxidoreductase activity, acting on the aldehyde or oxo group of donors;oxidoreductase activity, acting on the alde…	cell part;cytoplasmic part;intracellular organelle lumen;intracellular organelle part;intracellular part;membrane-enclosed lumen;mitochondrial matrix;mitochondrial part;organelle lumen;organelle part	amine metabolic process;biological regulation;biosynthetic process;cellular amino acid metabolic process;cellular ketone metabolic process;cellular metabolic process;cellular nitrogen compound metabolic process;cellular process;metabolic process;nitrogen compound metabolic process;organic acid metabolic process;primary metabolic process;small molecule metabolic process	cell part	Arginine and proline metabolism	AA_kinase;DUF619;Semialdhyde_dh;Semialdhyde_dhC	3D-structure;Amino-acidbiosynthesis;Argininebiosynthesis;ATP-binding;Completeproteome;Kinase;Mitochondrion;Multifunctionalenzyme;NADP;Nucleotide-binding;Oxidoreductase;Phosphoprotein;Referenceproteome;Transferase;Transitpeptide	IPR000534;IPR000706;IPR001048;IPR004662;IPR006855;IPR011241;IPR012280;IPR016040;IPR023013	AcgluKinase;AGPR_AS;AGPR_type-1;Asp/Glu/Uridylate_kinase;DUF619;NAD(P)-bd_dom;NAGK_NAGSA;Semialdehyde_DH_NAD-bd;Semialdhyde_DH_dimer_dom			PS01224	ARGC	Saccharomyces cerevisiae (strain ATCC 204508 / S288c)	0	1	10	13	1	0	3	3	0	1	10	13	1	0	3	3	0	1	10	13	1	0	3	3	0
Actin-related protein 3	ARP3	sp|P47117|ARP3_YEAST Actin-related protein 3 OS=Saccharomyces cerevisiae (strain ATCC 204508 / S288c) GN=ARP3 PE=1 SV=1	1.8056	2.61667	0.00241729	P47117	P47117	ARP3_YEAST		actin cytoskeleton organization;actin filament organization;actin filament-based process;actin nucleation;Arp2/3 complex-mediated actin nucleation;biological regulation;cellular component organization;cellular component organization at cellular level;cellular component organization or biogenesis;cellular component organization or biogenesis at cellular level;cellular localization;cellular process…	adenyl nucleotide binding;adenyl ribonucleotide binding;ATP binding;binding;nucleotide binding;purine nucleotide binding;purine ribonucleoside triphosphate binding;purine ribonucleotide binding;ribonucleotide binding	actin cortical patch;Arp2/3 protein complex;cell cortex part;cell part;cytoplasmic part;cytoskeletal part;intracellular organelle part;intracellular part;macromolecular complex;membrane;organelle part;plasma membrane;protein complex	biological regulation;cellular component organization;cellular localization;cellular process;cytoskeleton organization;localization;mitochondrion organization;organelle inheritance;organelle localization;organelle organization;regulation of organelle organization	cell part;macromolecular complex;membrane;plasma membrane;protein complex		Actin	Actin-binding;ATP-binding;Completeproteome;Cytoplasm;Cytoskeleton;Nucleotide-binding;Referenceproteome	IPR004000;IPR015623;IPR020902	Actin/actin-like_CS;Actin-related;Arp3			PS01132	ACTINS_ACT_LIKE	Saccharomyces cerevisiae (strain ATCC 204508 / S288c)	4	6	14	16	5	7	16	15	4	6	14	16	5	7	16	15	4	6	14	16	5	7	16	15	9.6
Actin-like protein ARP9	ARP9	sp|Q05123|ARP9_YEAST Actin-like protein ARP9 OS=Saccharomyces cerevisiae (strain ATCC 204508 / S288c) GN=ARP9 PE=1 SV=1	1.1398	2.07362	0.00844077	Q05123	Q05123	ARP9_YEAST		ATP-dependent chromatin remodeling;biological regulation;biosynthetic process;cellular biosynthetic process;cellular component assembly;cellular component assembly at cellular level;cellular component disassembly;cellular component disassembly at cellular level;cellular component organization;cellular component organization at cellular level;cellular component organization or biogenesis;cellular …	structural molecule activity	cell part;chromatin remodeling complex;intracellular organelle part;intracellular part;macromolecular complex;nuclear part;organelle part;protein complex;RSC complex;SWI/SNF complex;SWI/SNF-type complex	biological regulation;biosynthetic process;cellular component assembly;cellular component disassembly;cellular component organization;cellular metabolic process;cellular nitrogen compound metabolic process;cellular process;chromatin modification;chromatin organization;chromosome organization;macromolecule metabolic process;metabolic process;nitrogen compound metabolic process;nucleobase-containin…	cell part;chromatin remodeling complex;macromolecular complex;protein complex		Actin	3D-structure;Chromatinregulator;Completeproteome;Directproteinsequencing;Nucleus;Referenceproteome;Transcription;Transcriptionregulation	IPR004000	Actin-related					Saccharomyces cerevisiae (strain ATCC 204508 / S288c)	0	0	4	3	1	1	6	5	0	0	4	3	1	1	6	5	0	0	4	3	1	1	6	5	0
ATP synthase subunit alpha, mitochondrial	ATP1	sp|P07251|ATPA_YEAST ATP synthase subunit alpha, mitochondrial OS=Saccharomyces cerevisiae (strain ATCC 204508 / S288c) GN=ATP1 PE=1 SV=5	1.54635	3.7664	0.000171238	P07251	P07251	ATPA_YEAST		ATP biosynthetic process;ATP hydrolysis coupled proton transport;ATP metabolic process;ATP synthesis coupled proton transport;biosynthetic process;cation transport;cellular biosynthetic process;cellular metabolic process;cellular nitrogen compound biosynthetic process;cellular nitrogen compound metabolic process;cellular process;energy coupled proton transport, against electrochemical gradient;en…	active transmembrane transporter activity;adenyl nucleotide binding;adenyl ribonucleotide binding;ATP binding;ATPase activity;ATPase activity, coupled;ATPase activity, coupled to movement of substances;ATPase activity, coupled to transmembrane movement of ions;ATPase activity, coupled to transmembrane movement of substances;binding;catalytic activity;cation transmembrane transporter activity;cati…	cell part;cytoplasmic part;cytosol;integral to membrane;intracellular non-membrane-bounded organelle;intracellular organelle;intracellular organelle part;intracellular part;intrinsic to membrane;macromolecular complex;membrane part;membrane-enclosed lumen;mitochondrial intermembrane space;mitochondrial membrane part;mitochondrial nucleoid;mitochondrial part;mitochondrial proton-transporting ATP s…	biosynthetic process;cellular metabolic process;cellular nitrogen compound metabolic process;cellular process;establishment of localization;heterocycle metabolic process;hydrogen transport;ion transport;metabolic process;nitrogen compound metabolic process;nucleobase-containing compound metabolic process;nucleobase-containing small molecule metabolic process;nucleotide metabolic process;primary m…	cell part;cytosol;intracellular non-membrane-bounded organelle;intracellular organelle;macromolecular complex;organelle;protein complex	Alzheimer's disease;Huntington's disease;Oxidative phosphorylation;Parkinson's disease	ATP-synt_ab;ATP-synt_ab_C;ATP-synt_ab_N	3D-structure;ATP-binding;ATPsynthesis;CF(1);Completeproteome;Hydrogeniontransport;Iontransport;Membrane;Mitochondrion;Mitochondrioninnermembrane;Nucleotide-binding;Phosphoprotein;Referenceproteome;Transitpeptide;Transport	IPR000194;IPR000793;IPR004100;IPR005294;IPR020003;IPR023366;IPR027417	ATPase_a/bsu_AS;ATPase_a/bsu_N;ATPase_F1/A1-cplx_a_su_N;ATPase_F1/V1/A1_a/bsu_nucl-bd;ATPase_F1/V1/A1-cplx_a/bsu_C;ATPase_F1-cplx_asu;P-loop_NTPase			PS00152	ATPASE_ALPHA_BETA	Saccharomyces cerevisiae (strain ATCC 204508 / S288c)	24	26	30	30	25	24	29	28	24	26	30	30	25	24	29	28	24	26	30	30	25	24	29	28	53.4
ATP synthase subunit beta, mitochondrial	ATP2	sp|P00830|ATPB_YEAST ATP synthase subunit beta, mitochondrial OS=Saccharomyces cerevisiae (strain ATCC 204508 / S288c) GN=ATP2 PE=1 SV=2	1.72522	4.37837	4.18441e-05	P00830	P00830	ATPB_YEAST	3.6.3.14	ATP biosynthetic process;ATP hydrolysis coupled proton transport;ATP metabolic process;ATP synthesis coupled proton transport;biosynthetic process;cation transport;cellular biosynthetic process;cellular metabolic process;cellular nitrogen compound biosynthetic process;cellular nitrogen compound metabolic process;cellular process;energy coupled proton transport, against electrochemical gradient;en…	active transmembrane transporter activity;adenyl nucleotide binding;adenyl ribonucleotide binding;ATP binding;ATPase activity;ATPase activity, coupled;ATPase activity, coupled to movement of substances;ATPase activity, coupled to transmembrane movement of ions;ATPase activity, coupled to transmembrane movement of substances;binding;catalytic activity;cation transmembrane transporter activity;cati…	cell part;cytoplasmic part;cytosol;integral to membrane;intracellular organelle part;intracellular part;intrinsic to membrane;macromolecular complex;membrane part;membrane-enclosed lumen;mitochondrial intermembrane space;mitochondrial membrane part;mitochondrial part;mitochondrial proton-transporting ATP synthase, catalytic core;organelle envelope lumen;organelle part;protein complex;proton-trans…	biosynthetic process;cellular metabolic process;cellular nitrogen compound metabolic process;cellular process;establishment of localization;heterocycle metabolic process;hydrogen transport;ion transport;metabolic process;nitrogen compound metabolic process;nucleobase-containing compound metabolic process;nucleobase-containing small molecule metabolic process;nucleotide metabolic process;primary m…	cell part;cytosol;macromolecular complex;protein complex	Alzheimer's disease;Huntington's disease;Oxidative phosphorylation;Parkinson's disease	ATP-synt_ab;ATP-synt_ab_C;ATP-synt_ab_N	3D-structure;ATP-binding;ATPsynthesis;CF(1);Completeproteome;Directproteinsequencing;Hydrogeniontransport;Hydrolase;Iontransport;Membrane;Mitochondrion;Mitochondrioninnermembrane;Nucleotide-binding;Phosphoprotein;Referenceproteome;Transitpeptide;Transport	IPR000194;IPR000793;IPR003593;IPR004100;IPR005722;IPR020003;IPR024034;IPR027417	AAA+_ATPase;ATPase_a/bsu_AS;ATPase_a/bsu_N;ATPase_F1/V1/A1_a/bsu_nucl-bd;ATPase_F1/V1/A1-cplx_a/bsu_C;ATPase_F1_bsu/V1_C;ATPase_F1-cplx_bsu;P-loop_NTPase			PS00152	ATPASE_ALPHA_BETA	Saccharomyces cerevisiae (strain ATCC 204508 / S288c)	20	22	29	30	21	21	28	25	20	22	29	30	21	21	28	25	20	22	29	30	21	21	28	25	60.7
Bud emergence protein 4	BEM4	sp|P39011|BEM4_YEAST Bud emergence protein 4 OS=Saccharomyces cerevisiae (strain ATCC 204508 / S288c) GN=BEM4 PE=1 SV=1	2.15488	2.44161	0.00361733	P39011	P39011	BEM4_YEAST		actin cytoskeleton organization;actin filament-based process;biological regulation;cellular component organization;cellular component organization at cellular level;cellular component organization or biogenesis;cellular component organization or biogenesis at cellular level;cellular process;cellular response to stimulus;cytoskeleton organization;establishment of cell polarity;establishment or mai…	enzyme activator activity;enzyme regulator activity;GTPase activator activity;GTPase regulator activity;nucleoside-triphosphatase regulator activity	cell part;cytoplasm;intracellular membrane-bounded organelle;intracellular organelle;intracellular part;membrane-bounded organelle;nucleus;organelle	biological regulation;cellular component organization;cellular process;cytoskeleton organization;establishment or maintenance of cell polarity;organelle organization;response to chemical stimulus;response to stimulus;signal transduction	cell part;cytoplasm;intracellular membrane-bounded organelle;intracellular organelle;nucleus;organelle			Completeproteome;GTPaseactivation;Pheromoneresponse;Referenceproteome							Saccharomyces cerevisiae (strain ATCC 204508 / S288c)	6	2	15	12	5	4	13	12	6	2	15	12	5	4	13	12	6	2	15	12	5	4	13	12	12.6
CCR4-associated factor 4	CAF4	sp|P36130|CAF4_YEAST CCR4-associated factor 4 OS=Saccharomyces cerevisiae (strain ATCC 204508 / S288c) GN=CAF4 PE=1 SV=3	1.18371	2.19926	0.0063204	P36130	P36130	CAF4_YEAST		biological regulation;cellular component organization;cellular component organization at cellular level;cellular component organization or biogenesis;cellular component organization or biogenesis at cellular level;cellular process;mitochondrial fission;mitochondrion organization;organelle fission;organelle organization;peroxisome fission;regulation of biological process;regulation of biosynthetic…		CCR4-NOT complex;cell part;cytoplasmic part;intracellular membrane-bounded organelle;intracellular organelle;intracellular organelle part;intracellular part;macromolecular complex;membrane;membrane-bounded organelle;mitochondrial membrane;mitochondrial outer membrane;mitochondrial part;mitochondrion;nuclear part;nucleoplasm part;organelle;organelle membrane;organelle outer membrane;organelle part…	biological regulation;cellular component organization;cellular process;mitochondrion organization;organelle fission;organelle organization	cell part;intracellular membrane-bounded organelle;intracellular organelle;macromolecular complex;membrane;mitochondrion;organelle;protein complex;transcription factor complex		DUF3249;WD40	3D-structure;Coiledcoil;Completeproteome;Membrane;Mitochondrion;Mitochondrionoutermembrane;Referenceproteome;Repeat;WDrepeat	IPR001680;IPR015943;IPR017986;IPR019775;IPR020472;IPR021653	DUF3249;G-protein_beta_WD-40_rep;WD40/YVTN_repeat-like_dom;WD40_repeat;WD40_repeat_CS;WD40_repeat_dom	PR00320	GPROTEINBRPT	PS00678;PS50082;PS50294	WD_REPEATS_1;WD_REPEATS_2;WD_REPEATS_REGION	Saccharomyces cerevisiae (strain ATCC 204508 / S288c)	0	0	3	4	0	0	5	6	0	0	3	4	0	0	5	6	0	0	3	4	0	0	5	6	0
Protein CAJ1	CAJ1	sp|P39101|CAJ1_YEAST Protein CAJ1 OS=Saccharomyces cerevisiae (strain ATCC 204508 / S288c) GN=CAJ1 PE=1 SV=1	1.59104	2.72398	0.00188809	P39101	P39101	CAJ1_YEAST		cellular macromolecule metabolic process;cellular metabolic process;cellular process;cellular protein metabolic process;macromolecule metabolic process;metabolic process;primary metabolic process;protein folding;protein metabolic process	binding;chaperone binding;protein binding	cell part;intracellular membrane-bounded organelle;intracellular organelle;intracellular part;membrane-bounded organelle;nucleus;organelle	cellular metabolic process;cellular process;macromolecule metabolic process;metabolic process;primary metabolic process;protein folding;protein metabolic process	cell part;intracellular membrane-bounded organelle;intracellular organelle;nucleus;organelle		DnaJ;DnaJ-X	Chaperone;Completeproteome;Referenceproteome	IPR001623;IPR018253;IPR026894	DnaJ_domain;DnaJ_domain_CS;DnaJ_X	PR00625	JDOMAIN	PS00636;PS50076	DNAJ_1;DNAJ_2	Saccharomyces cerevisiae (strain ATCC 204508 / S288c)	0	1	3	6	0	0	4	4	0	1	3	6	0	0	4	4	0	1	3	6	0	0	4	4	0
NADH-cytochrome b5 reductase 1	CBR1	sp|P38626|NCB5R_YEAST NADH-cytochrome b5 reductase 1 OS=Saccharomyces cerevisiae (strain ATCC 204508 / S288c) GN=CBR1 PE=1 SV=2	4.26958	1.65546	0.0221077	P38626	P38626	NCB5R_YEAST	1.6.2.2		catalytic activity;cytochrome-b5 reductase activity;oxidoreductase activity;oxidoreductase activity, acting on NADH or NADPH;oxidoreductase activity, acting on NADH or NADPH, heme protein as acceptor	cell part;cytoplasmic part;endoplasmic reticulum membrane;endoplasmic reticulum part;integral to membrane;intracellular organelle part;intracellular part;intrinsic to membrane;membrane;membrane part;mitochondrial membrane;mitochondrial outer membrane;mitochondrial part;organelle membrane;organelle outer membrane;organelle part;outer membrane		cell part;membrane	Amino sugar and nucleotide sugar metabolism	FAD_binding_6;NAD_binding_1	Completeproteome;Endoplasmicreticulum;FAD;Flavoprotein;Membrane;Mitochondrion;Mitochondrionoutermembrane;NAD;Oxidoreductase;Referenceproteome;Transmembrane;Transmembranehelix	IPR001433;IPR001709;IPR001834;IPR008333;IPR017927;IPR017938	Fd_Rdtase_FAD-bd;Flavoprot_Pyr_Nucl_cyt_Rdtase;NADH-Cyt_B5_reductase;OxRdtase_FAD/NAD-bd;OxRdtase_FAD-bd_dom;Riboflavin_synthase-like_b-brl	PR00371;PR00406	CYTB5RDTASE;FPNCR	PS51384	FAD_FR	Saccharomyces cerevisiae (strain ATCC 204508 / S288c)	0	1	11	17	5	3	5	6	0	1	11	17	5	3	5	6	0	1	11	17	5	3	5	6	0
T-complex protein 1 subunit delta	CCT4	sp|P39078|TCPD_YEAST T-complex protein 1 subunit delta OS=Saccharomyces cerevisiae (strain ATCC 204508 / S288c) GN=CCT4 PE=1 SV=2	0.849494	2.55508	0.00278562	P39078	P39078	TCPD_YEAST		cellular macromolecule metabolic process;cellular metabolic process;cellular process;cellular protein metabolic process;macromolecule metabolic process;metabolic process;primary metabolic process;protein folding;protein metabolic process	adenyl nucleotide binding;adenyl ribonucleotide binding;ATP binding;binding;nucleotide binding;protein binding;purine nucleotide binding;purine ribonucleoside triphosphate binding;purine ribonucleotide binding;ribonucleotide binding;unfolded protein binding	cell part;chaperonin-containing T-complex;cytoplasmic part;cytosolic part;intracellular part;macromolecular complex;protein complex	cellular metabolic process;cellular process;macromolecule metabolic process;metabolic process;primary metabolic process;protein folding;protein metabolic process	cell part;macromolecular complex;protein complex		Cpn60_TCP1	3D-structure;ATP-binding;Chaperone;Completeproteome;Cytoplasm;Nucleotide-binding;Referenceproteome	IPR002194;IPR002423;IPR012717;IPR017998;IPR027409;IPR027410;IPR027413	Chap_CCT_delta;Chaperone_TCP-1;Chaperonin_TCP-1_CS;Cpn60/TCP-1;GroEL-like_apical_dom;GROEL-like_equatorial;TCP-1-like_intermed	PR00304	TCOMPLEXTCP1	PS00750;PS00751;PS00995	TCP1_1;TCP1_2;TCP1_3	Saccharomyces cerevisiae (strain ATCC 204508 / S288c)	22	20	29	23	23	19	27	26	22	20	29	23	23	19	27	26	22	20	29	23	23	19	27	26	48.1
T-complex protein 1 subunit theta	CCT8	sp|P47079|TCPQ_YEAST T-complex protein 1 subunit theta OS=Saccharomyces cerevisiae (strain ATCC 204508 / S288c) GN=CCT8 PE=1 SV=1	1.21358	3.56114	0.000274699	P47079	P47079	TCPQ_YEAST		cellular macromolecule metabolic process;cellular metabolic process;cellular process;cellular protein metabolic process;macromolecule metabolic process;metabolic process;primary metabolic process;protein folding;protein metabolic process	adenyl nucleotide binding;adenyl ribonucleotide binding;ATP binding;binding;nucleotide binding;protein binding;purine nucleotide binding;purine ribonucleoside triphosphate binding;purine ribonucleotide binding;ribonucleotide binding;unfolded protein binding	cell part;chaperonin-containing T-complex;cytoplasmic part;cytosolic part;intracellular part;macromolecular complex;protein complex	cellular metabolic process;cellular process;macromolecule metabolic process;metabolic process;primary metabolic process;protein folding;protein metabolic process	cell part;macromolecular complex;protein complex		Cpn60_TCP1	3D-structure;ATP-binding;Chaperone;Completeproteome;Cytoplasm;Isopeptidebond;Nucleotide-binding;Phosphoprotein;Referenceproteome;Ublconjugation	IPR002194;IPR002423;IPR012721;IPR017998;IPR027409;IPR027410;IPR027413	Chap_CCT_theta;Chaperone_TCP-1;Chaperonin_TCP-1_CS;Cpn60/TCP-1;GroEL-like_apical_dom;GROEL-like_equatorial;TCP-1-like_intermed	PR00304	TCOMPLEXTCP1	PS00750;PS00751;PS00995	TCP1_1;TCP1_2;TCP1_3	Saccharomyces cerevisiae (strain ATCC 204508 / S288c)	23	22	34	39	25	23	36	34	23	22	34	39	25	23	36	34	23	22	34	39	25	23	36	34	51.9
Probable electron transfer flavoprotein-ubiquinone oxidoreductase, mitochondrial	CIR2	sp|Q08822|ETFD_YEAST Probable electron transfer flavoprotein-ubiquinone oxidoreductase, mitochondrial OS=Saccharomyces cerevisiae (strain ATCC 204508 / S288c) GN=CIR2 PE=1 SV=1	2.01018	3.2174	0.000606178	Q08822	Q08822	ETFD_YEAST	1.5.5.1	cellular metabolic process;cellular process;electron transport chain;generation of precursor metabolites and energy;metabolic process;oxidation-reduction process	4 iron, 4 sulfur cluster binding;binding;catalytic activity;cation binding;electron-transferring-flavoprotein dehydrogenase activity;ion binding;iron-sulfur cluster binding;metal cluster binding;metal ion binding;oxidoreductase activity;oxidoreductase activity, acting on the CH-NH group of donors;oxidoreductase activity, acting on the CH-NH group of donors, quinone or similar compound as acceptor	cell part;cytoplasmic part;intracellular membrane-bounded organelle;intracellular organelle;intracellular organelle part;intracellular part;membrane;membrane-bounded organelle;mitochondrial inner membrane;mitochondrial membrane;mitochondrial part;mitochondrion;organelle;organelle inner membrane;organelle membrane;organelle part	cellular metabolic process;cellular process;generation of precursor metabolites and energy;metabolic process	cell part;intracellular membrane-bounded organelle;intracellular organelle;membrane;mitochondrion;organelle		DAO;ETF_QO	4Fe-4S;Completeproteome;Electrontransport;FAD;Flavoprotein;Iron;Iron-sulfur;Membrane;Metal-binding;Mitochondrion;Mitochondrioninnermembrane;Oxidoreductase;Referenceproteome;Transitpeptide;Transport;Ubiquinone	IPR006076;IPR007859;IPR017896	4Fe4S_Fe-S-bd;ETFD_OxRdtase;FAD-dep_OxRdtase			PS51379	4FE4S_FER_2	Saccharomyces cerevisiae (strain ATCC 204508 / S288c)	0	1	10	9	0	0	10	7	0	1	10	9	0	0	10	7	0	1	10	9	0	0	10	7	0
Citrate synthase, peroxisomal	CIT2	sp|P08679|CISY2_YEAST Citrate synthase, peroxisomal OS=Saccharomyces cerevisiae (strain ATCC 204508 / S288c) GN=CIT2 PE=1 SV=1	2.36888	2.5471	0.00283727	P08679;P43635	P08679	CISY2_YEAST;CISY3_YEAST	2.3.3.1	acetyl-CoA catabolic process;acetyl-CoA metabolic process;amine biosynthetic process;amine metabolic process;biosynthetic process;carbohydrate metabolic process;carboxylic acid biosynthetic process;carboxylic acid catabolic process;carboxylic acid metabolic process;catabolic process;cellular aldehyde metabolic process;cellular amine metabolic process;cellular amino acid biosynthetic process;cellu…	2-methylcitrate synthase activity;catalytic activity;citrate (Si)-synthase activity;transferase activity;transferase activity, transferring acyl groups;transferase activity, transferring acyl groups, acyl groups converted into alkyl on transfer	cell part;cytoplasmic part;intracellular membrane-bounded organelle;intracellular organelle;intracellular part;membrane-bounded organelle;microbody;mitochondrion;organelle;peroxisome	amine metabolic process;biosynthetic process;carbohydrate metabolic process;catabolic process;cellular aldehyde metabolic process;cellular amino acid metabolic process;cellular ketone metabolic process;cellular metabolic process;cellular nitrogen compound metabolic process;cellular process;cofactor metabolic process;metabolic process;nitrogen compound metabolic process;organic acid metabolic proc…	cell part;intracellular membrane-bounded organelle;intracellular organelle;microbody;mitochondrion;organelle;peroxisome	Citrate cycle (TCA cycle);Glyoxylate and dicarboxylate metabolism	Citrate_synt	Completeproteome;Isopeptidebond;Peroxisome;Phosphoprotein;Referenceproteome;Transferase;Tricarboxylicacidcycle;Ublconjugation	IPR002020;IPR010109;IPR016141;IPR016142;IPR019810	Citrate_synthase_AS;Citrate_synthase_euk;Citrate_synthase-like;Citrate_synthase-like_core;Citrate_synth-like_lrg_a-sub	PR00143	CITRTSNTHASE	PS00480	CITRATE_SYNTHASE	Saccharomyces cerevisiae (strain ATCC 204508 / S288c)	1	4	9	10	0	1	7	5	1	3	9	9	0	0	6	4	1	3	9	9	0	0	6	4	2.6
Calcium/calmodulin-dependent protein kinase II	CMK2	sp|P22517|KCC2_YEAST Calcium/calmodulin-dependent protein kinase II OS=Saccharomyces cerevisiae (strain ATCC 204508 / S288c) GN=CMK2 PE=1 SV=2	1.60162	2.11465	0.00767981	P22517	P22517	KCC2_YEAST	2.7.11.17	biological regulation;cellular process;cellular response to stimulus;regulation of biological process;regulation of cellular process;response to stimulus;signal transduction	adenyl nucleotide binding;adenyl ribonucleotide binding;ATP binding;binding;calmodulin-dependent protein kinase activity;catalytic activity;kinase activity;nucleotide binding;phosphotransferase activity, alcohol group as acceptor;protein kinase activity;protein serine/threonine kinase activity;purine nucleotide binding;purine ribonucleoside triphosphate binding;purine ribonucleotide binding;ribon…	cell part;cytoplasm;intracellular part	biological regulation;cellular process;response to stimulus;signal transduction	cell part;cytoplasm		Pkinase	ATP-binding;Calmodulin-binding;Completeproteome;Kinase;Nucleotide-binding;Phosphoprotein;Referenceproteome;Serine/threonine-proteinkinase;Transferase	IPR000719;IPR002290;IPR008271;IPR011009;IPR017441;IPR020636	Ca/CaM-dep_Ca-dep_prot_Kinase;Kinase-like_dom;Prot_kinase_cat_dom;Protein_kinase_ATP_BS;Ser/Thr_dual-sp_kinase_dom;Ser/Thr_kinase_AS			PS00107;PS00108;PS50011	PROTEIN_KINASE_ATP;PROTEIN_KINASE_DOM;PROTEIN_KINASE_ST	Saccharomyces cerevisiae (strain ATCC 204508 / S288c)	0	3	7	7	0	0	7	7	0	3	7	7	0	0	7	7	0	3	7	7	0	0	7	7	0
Ubiquinone biosynthesis monooxygenase COQ6, mitochondrial	COQ6	sp|P53318|COQ6_YEAST Ubiquinone biosynthesis monooxygenase COQ6, mitochondrial OS=Saccharomyces cerevisiae (strain ATCC 204508 / S288c) GN=COQ6 PE=1 SV=1	2.88543	4.54089	2.87811e-05	P53318	P53318	COQ6_YEAST	1.14.13.-	biosynthetic process;cellular biosynthetic process;cellular ketone metabolic process;cellular metabolic process;cellular process;coenzyme biosynthetic process;coenzyme metabolic process;cofactor biosynthetic process;cofactor metabolic process;metabolic process;oxidoreduction coenzyme metabolic process;quinone cofactor biosynthetic process;quinone cofactor metabolic process;small molecule metaboli…	binding;catalytic activity;coenzyme binding;cofactor binding;flavin adenine dinucleotide binding;flavin-containing monooxygenase activity;monooxygenase activity;oxidoreductase activity;oxidoreductase activity, acting on paired donors, with incorporation or reduction of molecular oxygen;oxidoreductase activity, acting on paired donors, with incorporation or reduction of molecular oxygen, NADH or N…	cell part;cytoplasmic part;intracellular organelle part;intracellular part;membrane;mitochondrial inner membrane;mitochondrial membrane;mitochondrial part;organelle inner membrane;organelle membrane;organelle part	biosynthetic process;cellular ketone metabolic process;cellular metabolic process;cellular process;cofactor metabolic process;metabolic process;small molecule metabolic process	cell part;membrane	Ubiquinone and other terpenoid-quinone biosynthesis	FAD_binding_3	Completeproteome;FAD;Flavoprotein;Membrane;Mitochondrion;Mitochondrioninnermembrane;Monooxygenase;Oxidoreductase;Referenceproteome;Ubiquinonebiosynthesis	IPR000689;IPR002938;IPR003042;IPR010971;IPR018168	mOase_FAD-bd;Rng_hydrolase-like;Ubi_Hdrlase_CS;Ubi_Hdrxlases;UbQ_biosynth_mOase	PR00420	RNGMNOXGNASE	PS01304	UBIH	Saccharomyces cerevisiae (strain ATCC 204508 / S288c)	0	0	8	6	0	0	7	6	0	0	8	6	0	0	7	6	0	0	8	6	0	0	7	6	0
Peptidyl-prolyl cis-trans isomerase CPR6	CPR6	sp|P53691|PPID_YEAST Peptidyl-prolyl cis-trans isomerase CPR6 OS=Saccharomyces cerevisiae (strain ATCC 204508 / S288c) GN=CPR6 PE=1 SV=1	2.71481	2.92449	0.0011899	P53691	P53691	PPID_YEAST	5.2.1.8	cellular macromolecule metabolic process;cellular metabolic process;cellular process;cellular protein metabolic process;macromolecule metabolic process;metabolic process;primary metabolic process;protein folding;protein metabolic process;protein refolding	binding;catalytic activity;cis-trans isomerase activity;isomerase activity;peptidyl-prolyl cis-trans isomerase activity;protein binding;unfolded protein binding	cell part;cytoplasm;intracellular part	cellular metabolic process;cellular process;macromolecule metabolic process;metabolic process;primary metabolic process;protein folding;protein metabolic process	cell part;cytoplasm	Calcium signaling pathway;Huntington's disease;Parkinson's disease	Pro_isomerase;TPR_1	Completeproteome;Cytoplasm;Isomerase;Referenceproteome;Repeat;Rotamase;TPRrepeat	IPR001440;IPR002130;IPR011990;IPR013026;IPR019734;IPR020892;IPR023114	Cyclophilin-like_PPIase_dom;Cyclophilin-type_PPIase_CS;Elongated_TPR_rpt_dom;TPR_repeat;TPR-1;TPR-contain_dom;TPR-like_helical	PR00153	CSAPPISMRASE	PS00170;PS50005;PS50072;PS50293	CSA_PPIASE_1;CSA_PPIASE_2;TPR;TPR_REGION	Saccharomyces cerevisiae (strain ATCC 204508 / S288c)	6	9	16	17	8	7	17	14	6	9	16	17	8	7	17	14	6	9	16	17	8	7	17	14	21.3
Exportin-1	CRM1	sp|P30822|XPO1_YEAST Exportin-1 OS=Saccharomyces cerevisiae (strain ATCC 204508 / S288c) GN=CRM1 PE=1 SV=1	1.38703	4.94101	1.1455e-05	P30822	P30822	XPO1_YEAST		cellular localization;cellular macromolecule localization;cellular process;cellular protein localization;establishment of localization;establishment of localization in cell;establishment of organelle localization;establishment of protein localization;establishment of ribosome localization;establishment of RNA localization;intracellular protein transport;intracellular transport;localization;macrom…	protein transporter activity;substrate-specific transporter activity;transporter activity	cell part;chromosomal part;cytoplasmic part;cytoskeletal part;integral to membrane;intracellular membrane-bounded organelle;intracellular non-membrane-bounded organelle;intracellular organelle;intracellular organelle part;intracellular part;intrinsic to membrane;kinetochore;macromolecular complex;membrane part;membrane-bounded organelle;microtubule organizing center;non-membrane-bounded organelle…	cellular localization;cellular process;establishment of localization;localization;nuclear transport;nucleobase-containing compound transport;nucleocytoplasmic transport;protein targeting;protein transport;ribosomal subunit export from nucleus;transport	cell part;intracellular membrane-bounded organelle;intracellular non-membrane-bounded organelle;intracellular organelle;kinetochore;macromolecular complex;microtubule organizing center;nuclear pore;nucleus;organelle;protein complex	Ribosome biogenesis in eukaryotes;RNA transport	CRM1_C;IBN_N;Xpo1	3D-structure;Completeproteome;Cytoplasm;Nucleus;Phosphoprotein;Proteintransport;Referenceproteome;Transport	IPR001494;IPR011989;IPR013598;IPR014877;IPR016024	ARM-like;ARM-type_fold;CRM1_C_dom;Exportin-1/Importin-b-like;Importin-beta_N			PS50166	IMPORTIN_B_NT	Saccharomyces cerevisiae (strain ATCC 204508 / S288c)	31	26	41	47	21	21	46	46	31	26	41	47	21	21	46	46	31	26	41	47	21	21	46	46	30.9
Copper transport protein 86	CTR86	sp|P25355|CTR86_YEAST Copper transport protein 86 OS=Saccharomyces cerevisiae (strain ATCC 204508 / S288c) GN=CTR86 PE=1 SV=1	2.3045	2.0703	0.00850558	P25355	P25355	CTR86_YEAST		amine biosynthetic process;amine metabolic process;aspartate family amino acid biosynthetic process;aspartate family amino acid metabolic process;biosynthetic process;carboxylic acid biosynthetic process;carboxylic acid metabolic process;cellular amine metabolic process;cellular amino acid biosynthetic process;cellular amino acid metabolic process;cellular biosynthetic process;cellular ketone met…		cell part;cytoplasm;intracellular membrane-bounded organelle;intracellular organelle;intracellular part;membrane-bounded organelle;nucleus;organelle	amine metabolic process;biosynthetic process;cellular amino acid metabolic process;cellular ketone metabolic process;cellular metabolic process;cellular nitrogen compound metabolic process;cellular process;metabolic process;nitrogen compound metabolic process;organic acid metabolic process;primary metabolic process;small molecule metabolic process	cell part;cytoplasm;intracellular membrane-bounded organelle;intracellular organelle;nucleus;organelle		Atx10homo_assoc	Amino-acidbiosynthesis;Completeproteome;Cytoplasm;Phosphoprotein;Referenceproteome;Threoninebiosynthesis	IPR011989;IPR016024;IPR019156	ARM-like;ARM-type_fold;Ataxin-10_domain					Saccharomyces cerevisiae (strain ATCC 204508 / S288c)	1	0	7	5	4	1	3	3	1	0	7	5	4	1	3	3	1	0	7	5	4	1	3	3	1.6
Cystathionine beta-synthase	CYS4	sp|P32582|CBS_YEAST Cystathionine beta-synthase OS=Saccharomyces cerevisiae (strain ATCC 204508 / S288c) GN=CYS4 PE=1 SV=1	0.610588	3.50764	0.000310712	P32582	P32582	CBS_YEAST	4.2.1.22	amine biosynthetic process;amine metabolic process;biological regulation;biosynthetic process;carboxylic acid biosynthetic process;carboxylic acid metabolic process;cellular amine metabolic process;cellular amino acid biosynthetic process;cellular amino acid metabolic process;cellular biosynthetic process;cellular ketone metabolic process;cellular metabolic process;cellular nitrogen compound bios…	carbon-oxygen lyase activity;catalytic activity;cystathionine beta-synthase activity;hydro-lyase activity;lyase activity	cell part;cytoplasmic part;intracellular membrane-bounded organelle;intracellular organelle;intracellular part;membrane-bounded organelle;mitochondrion;organelle	amine metabolic process;biological regulation;biosynthetic process;cellular amino acid metabolic process;cellular ketone metabolic process;cellular metabolic process;cellular nitrogen compound metabolic process;cellular process;metabolic process;nitrogen compound metabolic process;organic acid metabolic process;primary metabolic process;regulation of cell cycle;regulation of mitotic cell cycle;sm…	cell part;intracellular membrane-bounded organelle;intracellular organelle;mitochondrion;organelle	Cysteine and methionine metabolism;Glycine, serine and threonine metabolism	CBS;PALP	Amino-acidbiosynthesis;CBSdomain;Completeproteome;Cysteinebiosynthesis;Lyase;Phosphoprotein;Pyridoxalphosphate;Referenceproteome	IPR000644;IPR001216;IPR001926;IPR005857	Cys_synth_BS;Cysta_beta_synth;Cysta_beta_synth_core;Trp_syn_b_sub_like_PLP_eny_SF			PS00901;PS51371	CBS;CYS_SYNTHASE	Saccharomyces cerevisiae (strain ATCC 204508 / S288c)	18	22	32	32	25	27	28	27	18	22	32	32	25	27	28	27	18	22	32	32	25	27	28	27	46.7
D-lactate dehydrogenase [cytochrome] 3	DLD3	sp|P39976|DLD3_YEAST D-2-hydroxyglutarate--pyruvate transhydrogenase DLD3 OS=Saccharomyces cerevisiae (strain ATCC 204508 / S288c) GN=DLD3 PE=1 SV=1	3.52509	3.21613	0.000607952	P39976	P39976	DLD3_YEAST	1.1.2.4	carboxylic acid metabolic process;cellular ketone metabolic process;cellular metabolic process;cellular process;filamentous growth;growth;lactate metabolic process;metabolic process;monocarboxylic acid metabolic process;organic acid metabolic process;oxoacid metabolic process;small molecule metabolic process	binding;catalytic activity;coenzyme binding;cofactor binding;D-lactate dehydrogenase (cytochrome) activity;flavin adenine dinucleotide binding;lactate dehydrogenase activity;oxidoreductase activity;oxidoreductase activity, acting on CH-OH group of donors;oxidoreductase activity, acting on the CH-OH group of donors, cytochrome as acceptor;oxidoreductase activity, acting on the CH-OH group of donor…	cell part;cytoplasm;intracellular part	cellular ketone metabolic process;cellular metabolic process;cellular process;filamentous growth;growth;metabolic process;organic acid metabolic process;small molecule metabolic process	cell part;cytoplasm		FAD_binding_4;FAD-oxidase_C	Completeproteome;Cytoplasm;FAD;Flavoprotein;Isopeptidebond;Oxidoreductase;Referenceproteome;Ublconjugation	IPR004113;IPR006094;IPR016164;IPR016166;IPR016167;IPR016169;IPR016171	CO_DH_flavot_FAD-bd_sub2;FAD-bd_2;FAD-bd_2_sub1;FAD-linked_Oxase-like_C;FAD-linked_oxidase_C;Oxid_FAD_bind_N;Vanillyl_alc_oxidase_C-sub2			PS51387	FAD_PCMH	Saccharomyces cerevisiae (strain ATCC 204508 / S288c)	2	2	14	15	6	3	11	11	2	2	14	15	6	3	11	11	2	2	14	15	6	3	11	11	6.7
Diphthamide biosynthesis protein 2	DPH2	sp|P32461|DPH2_YEAST 2-(3-amino-3-carboxypropyl)histidine synthase subunit 2 OS=Saccharomyces cerevisiae (strain ATCC 204508 / S288c) GN=DPH2 PE=1 SV=1	1.51255	2.62358	0.00237913	P32461	P32461	DPH2_YEAST		biosynthetic process;cellular biosynthetic process;cellular macromolecule metabolic process;cellular metabolic process;cellular process;cellular protein metabolic process;macromolecule metabolic process;macromolecule modification;metabolic process;peptidyl-amino acid modification;peptidyl-diphthamide biosynthetic process from peptidyl-histidine;peptidyl-diphthamide metabolic process;peptidyl-hist…		cell part;cytoplasm;intracellular part	biosynthetic process;cellular metabolic process;cellular process;macromolecule metabolic process;macromolecule modification;metabolic process;peptidyl-amino acid modification;primary metabolic process;protein metabolic process;protein modification process	cell part;cytoplasm		Diphthamide_syn	Completeproteome;Cytoplasm;Referenceproteome	IPR002728;IPR010014	DHP2_eu;DPH1/DPH2					Saccharomyces cerevisiae (strain ATCC 204508 / S288c)	3	1	9	8	2	1	6	7	3	1	9	8	2	1	6	7	3	1	9	8	2	1	6	7	12
Diphthine--ammonia ligase	DPH6	sp|Q12429|DPH6_YEAST Diphthine--ammonia ligase OS=Saccharomyces cerevisiae (strain ATCC 204508 / S288c) GN=DPH6 PE=1 SV=1	1.75927	2.21914	0.00603749	Q12429	Q12429	DPH6_YEAST	6.3.1.14	biosynthetic process;cellular biosynthetic process;cellular macromolecule metabolic process;cellular metabolic process;cellular process;cellular protein metabolic process;macromolecule metabolic process;macromolecule modification;metabolic process;peptidyl-amino acid modification;peptidyl-diphthamide biosynthetic process from peptidyl-histidine;peptidyl-diphthamide metabolic process;peptidyl-hist…	acid-ammonia (or amide) ligase activity;adenyl nucleotide binding;adenyl ribonucleotide binding;ammonia ligase activity;ATP binding;binding;catalytic activity;diphthine-ammonia ligase activity;ligase activity;ligase activity, forming carbon-nitrogen bonds;nucleotide binding;purine nucleotide binding;purine ribonucleoside triphosphate binding;purine ribonucleotide binding;ribonucleotide binding	cell part;cytoplasm;intracellular part	biosynthetic process;cellular metabolic process;cellular process;macromolecule metabolic process;macromolecule modification;metabolic process;peptidyl-amino acid modification;primary metabolic process;protein metabolic process;protein modification process	cell part;cytoplasm		ATP_bind_4;Ribonuc_L-PSP	ATP-binding;Completeproteome;Cytoplasm;Ligase;Nucleotide-binding;Referenceproteome	IPR002761;IPR006175;IPR013813;IPR014729	DUF71_dom;Endoribo_LPSP/chorism_mut-like;Rossmann-like_a/b/a_fold;YjgF/Yer057p/UK114			PS01094	UPF0076	Saccharomyces cerevisiae (strain ATCC 204508 / S288c)	1	1	4	3	0	0	7	7	1	1	4	3	0	0	7	7	1	1	4	3	0	0	7	7	1.3
Sphingosine-1-phosphate lyase	DPL1	sp|Q05567|SGPL_YEAST Sphingosine-1-phosphate lyase OS=Saccharomyces cerevisiae (strain ATCC 204508 / S288c) GN=DPL1 PE=1 SV=1	1.6561	2.31339	0.0048597	Q05567	Q05567	SGPL_YEAST	4.1.2.27	biological regulation;calcium-mediated signaling;carboxylic acid metabolic process;cell communication;cellular ketone metabolic process;cellular lipid metabolic process;cellular metabolic process;cellular process;cellular response to external stimulus;cellular response to extracellular stimulus;cellular response to nutrient levels;cellular response to starvation;cellular response to stimulus;cell…	aldehyde-lyase activity;binding;carbon-carbon lyase activity;carboxy-lyase activity;catalytic activity;cofactor binding;lyase activity;pyridoxal phosphate binding;sphinganine-1-phosphate aldolase activity;vitamin B6 binding;vitamin binding	cell cortex part;cell part;cortical endoplasmic reticulum;cytoplasmic part;endoplasmic reticulum part;intracellular organelle part;intracellular part;organelle part;perinuclear endoplasmic reticulum	biological regulation;cell communication;cellular ketone metabolic process;cellular lipid metabolic process;cellular metabolic process;cellular process;lipid metabolic process;metabolic process;organic acid metabolic process;primary metabolic process;response to external stimulus;response to extracellular stimulus;response to starvation;response to stimulus;response to stress;signal transduction;…	cell part	Sphingolipid metabolism	Pyridoxal_deC	3D-structure;Completeproteome;Lipidmetabolism;Lyase;Pyridoxalphosphate;Referenceproteome;Sphingolipidmetabolism	IPR002129;IPR015421;IPR015424	PyrdxlP-dep_de-COase;PyrdxlP-dep_Trfase;PyrdxlP-dep_Trfase_major_sub1			PS00392	DDC_GAD_HDC_YDC	Saccharomyces cerevisiae (strain ATCC 204508 / S288c)	10	5	24	23	12	7	18	14	10	5	24	23	12	7	18	14	10	5	24	23	12	7	18	14	23.6
Elongator complex protein 3	ELP3	sp|Q02908|ELP3_YEAST Elongator complex protein 3 OS=Saccharomyces cerevisiae (strain ATCC 204508 / S288c) GN=ELP3 PE=1 SV=1	2.45614	4.21349	6.11653e-05	Q02908	Q02908	ELP3_YEAST	2.3.1.48	biological regulation;biosynthetic process;cellular biosynthetic process;cellular macromolecule biosynthetic process;cellular macromolecule metabolic process;cellular metabolic process;cellular nitrogen compound metabolic process;cellular process;establishment of localization;establishment of protein localization;macromolecule biosynthetic process;macromolecule metabolic process;macromolecule mod…	acetyltransferase activity;binding;catalytic activity;cation binding;histone acetyltransferase activity;ion binding;iron-sulfur cluster binding;lysine N-acetyltransferase activity;metal cluster binding;metal ion binding;N-acetyltransferase activity;N-acyltransferase activity;transferase activity;transferase activity, transferring acyl groups;transferase activity, transferring acyl groups other th…	cell part;cytoplasm;Elongator holoenzyme complex;intracellular membrane-bounded organelle;intracellular organelle;intracellular part;macromolecular complex;membrane-bounded organelle;nucleus;organelle;protein complex	biological regulation;biosynthetic process;cellular metabolic process;cellular nitrogen compound metabolic process;cellular process;establishment of localization;macromolecule metabolic process;macromolecule modification;metabolic process;nitrogen compound metabolic process;nucleobase-containing compound metabolic process;primary metabolic process;protein transport;RNA metabolic process;RNA modif…	cell part;cytoplasm;intracellular membrane-bounded organelle;intracellular organelle;macromolecular complex;nucleus;organelle;protein complex		Acetyltransf_1;Radical_SAM	Acyltransferase;Chromatinregulator;Completeproteome;Cytoplasm;Iron;Iron-sulfur;Isopeptidebond;Metal-binding;Nucleus;Proteintransport;Referenceproteome;Repeat;S-adenosyl-L-methionine;Transcription;Transcriptionregulation;Transferase;Transport;Ublconjugation	IPR000182;IPR005910;IPR006638;IPR007197;IPR016181;IPR023404	Acyl_CoA_acyltransferase;Elp3/MiaB/NifB;GNAT_dom;Hist_AcTrfase_ELP3;rSAM;rSAM_horseshoe			PS51186	GNAT	Saccharomyces cerevisiae (strain ATCC 204508 / S288c)	6	5	15	18	6	4	18	18	6	5	15	18	6	4	18	18	6	5	15	18	6	4	18	18	11.7
ER-retained PMA1-suppressing protein 1	EPS1	sp|P40557|EPS1_YEAST ER-retained PMA1-suppressing protein 1 OS=Saccharomyces cerevisiae (strain ATCC 204508 / S288c) GN=EPS1 PE=1 SV=1	2.8046	1.99962	0.0100088	P40557	P40557	EPS1_YEAST	5.3.4.1	biological regulation;catabolic process;cell redox homeostasis;cellular catabolic process;cellular homeostasis;cellular macromolecule catabolic process;cellular macromolecule metabolic process;cellular metabolic process;cellular process;ER-associated protein catabolic process;homeostatic process;macromolecule catabolic process;macromolecule metabolic process;maintenance of location;maintenance of…	binding;catalytic activity;chaperone binding;intramolecular oxidoreductase activity;intramolecular oxidoreductase activity, interconverting keto- and enol-groups;intramolecular oxidoreductase activity, transposing S-S bonds;isomerase activity;protein binding;protein disulfide isomerase activity;unfolded protein binding	cell part;cytoplasmic part;endoplasmic reticulum membrane;endoplasmic reticulum part;integral to membrane;intracellular organelle part;intracellular part;intrinsic to membrane;membrane;membrane part;organelle membrane;organelle part	biological regulation;catabolic process;cellular homeostasis;cellular metabolic process;cellular process;homeostatic process;macromolecule metabolic process;metabolic process;primary metabolic process;protein metabolic process;proteolysis;proteolysis involved in cellular protein catabolic process	cell part;membrane	Protein processing in endoplasmic reticulum	Thioredoxin	Chaperone;Completeproteome;Disulfidebond;Endoplasmicreticulum;Glycoprotein;Isomerase;Membrane;Redox-activecenter;Referenceproteome;Repeat;Signal;Transmembrane;Transmembranehelix	IPR012336;IPR013766;IPR017937	Thioredoxin_CS;Thioredoxin_domain;Thioredoxin-like_fold			PS00194;PS51352	THIOREDOXIN_1;THIOREDOXIN_2	Saccharomyces cerevisiae (strain ATCC 204508 / S288c)	5	4	14	7	4	3	20	18	5	4	14	7	4	3	20	18	5	4	14	7	4	3	20	18	8.4
Squalene monooxygenase	ERG1	sp|P32476|ERG1_YEAST Squalene monooxygenase OS=Saccharomyces cerevisiae (strain ATCC 204508 / S288c) GN=ERG1 PE=1 SV=2	3.2565	2.66207	0.00217736	P32476	P32476	ERG1_YEAST	1.14.13.132	alcohol biosynthetic process;alcohol metabolic process;biosynthetic process;cellular alcohol biosynthetic process;cellular alcohol metabolic process;cellular biosynthetic process;cellular metabolic process;cellular process;ergosterol biosynthetic process;ergosterol metabolic process;lipid biosynthetic process;lipid metabolic process;metabolic process;phytosteroid biosynthetic process;phytosteroid…	binding;catalytic activity;coenzyme binding;cofactor binding;drug binding;flavin adenine dinucleotide binding;monooxygenase activity;oxidoreductase activity;oxidoreductase activity, acting on paired donors, with incorporation or reduction of molecular oxygen;squalene monooxygenase activity	cell part;cytoplasmic part;endoplasmic reticulum;endoplasmic reticulum membrane;endoplasmic reticulum part;integral to membrane;intracellular membrane-bounded organelle;intracellular organelle;intracellular organelle part;intracellular part;intrinsic to membrane;lipid particle;membrane;membrane part;membrane-bounded organelle;organelle;organelle membrane;organelle part	alcohol metabolic process;biosynthetic process;cellular metabolic process;cellular process;lipid metabolic process;metabolic process;primary metabolic process;small molecule metabolic process	cell part;endoplasmic reticulum;intracellular membrane-bounded organelle;intracellular organelle;lipid particle;membrane;organelle	Steroid biosynthesis	SE	Completeproteome;Endoplasmicreticulum;FAD;Flavoprotein;Isopeptidebond;Membrane;Microsome;NADP;Oxidoreductase;Referenceproteome;Transmembrane;Transmembranehelix;Ublconjugation	IPR003042;IPR013698	Rng_hydrolase-like;Squalene_epoxidase	PR00420	RNGMNOXGNASE			Saccharomyces cerevisiae (strain ATCC 204508 / S288c)	1	3	15	15	4	4	14	11	1	3	15	15	4	4	14	11	1	3	15	15	4	4	14	11	2.4
Lanosterol 14-alpha demethylase	ERG11	sp|P10614|CP51_YEAST Lanosterol 14-alpha demethylase OS=Saccharomyces cerevisiae (strain ATCC 204508 / S288c) GN=ERG11 PE=1 SV=1	1.44207	2.40912	0.00389835	P10614	P10614	CP51_YEAST	1.14.13.70	alcohol biosynthetic process;alcohol metabolic process;biosynthetic process;cellular alcohol biosynthetic process;cellular alcohol metabolic process;cellular biosynthetic process;cellular metabolic process;cellular process;ergosterol biosynthetic process;ergosterol metabolic process;lipid biosynthetic process;lipid metabolic process;metabolic process;phytosteroid biosynthetic process;phytosteroid…	binding;catalytic activity;cation binding;demethylase activity;electron carrier activity;heme binding;ion binding;iron ion binding;metal ion binding;monooxygenase activity;oxidoreductase activity;oxidoreductase activity, acting on paired donors, with incorporation or reduction of molecular oxygen;oxidoreductase activity, acting on paired donors, with incorporation or reduction of molecular oxygen…	cell part;cytoplasmic part;endoplasmic reticulum;integral to membrane;intracellular membrane-bounded organelle;intracellular organelle;intracellular part;intrinsic to membrane;membrane part;membrane-bounded organelle;organelle	alcohol metabolic process;biosynthetic process;cellular metabolic process;cellular process;lipid metabolic process;metabolic process;primary metabolic process;small molecule metabolic process	cell part;endoplasmic reticulum;intracellular membrane-bounded organelle;intracellular organelle;organelle	Steroid biosynthesis	p450	Completeproteome;Heme;Iron;Lipidbiosynthesis;Lipidmetabolism;Membrane;Metal-binding;Monooxygenase;NADP;Oxidoreductase;Phosphoprotein;Referenceproteome;Steroidbiosynthesis;Steroidmetabolism;Sterolbiosynthesis;Sterolmetabolism;Transmembrane;Transmembranehelix	IPR001128;IPR002403;IPR017972	Cyt_P450;Cyt_P450_CS;Cyt_P450_E_grp-IV	PR00385;PR00465	EP450IV;P450	PS00086	CYTOCHROME_P450	Saccharomyces cerevisiae (strain ATCC 204508 / S288c)	1	1	6	4	1	1	3	3	1	1	6	4	1	1	3	3	1	1	6	4	1	1	3	3	3.4
Hydroxymethylglutaryl-CoA synthase	ERG13	sp|P54839|HMCS_YEAST Hydroxymethylglutaryl-CoA synthase OS=Saccharomyces cerevisiae (strain ATCC 204508 / S288c) GN=ERG13 PE=1 SV=1	1.29596	3.05278	0.000885558	P54839	P54839	HMCS_YEAST	2.3.3.10	alcohol biosynthetic process;alcohol metabolic process;biosynthetic process;cellular alcohol biosynthetic process;cellular alcohol metabolic process;cellular biosynthetic process;cellular lipid metabolic process;cellular metabolic process;cellular process;ergosterol biosynthetic process;ergosterol metabolic process;isoprenoid biosynthetic process;isoprenoid metabolic process;lipid biosynthetic pr…	catalytic activity;hydroxymethylglutaryl-CoA synthase activity;transferase activity;transferase activity, transferring acyl groups;transferase activity, transferring acyl groups, acyl groups converted into alkyl on transfer	cell part;intracellular membrane-bounded organelle;intracellular organelle;intracellular part;membrane-bounded organelle;nucleus;organelle	alcohol metabolic process;biosynthetic process;cellular lipid metabolic process;cellular metabolic process;cellular process;lipid metabolic process;metabolic process;primary metabolic process;small molecule metabolic process	cell part;intracellular membrane-bounded organelle;intracellular organelle;nucleus;organelle	Butanoate metabolism;Synthesis and degradation of ketone bodies;Terpenoid backbone biosynthesis;Valine, leucine and isoleucine degradation	HMG_CoA_synt_C;HMG_CoA_synt_N	Completeproteome;Lipidbiosynthesis;Lipidmetabolism;Phosphoprotein;Referenceproteome;Steroidbiosynthesis;Steroidmetabolism;Sterolbiosynthesis;Sterolmetabolism;Transferase	IPR000590;IPR010122;IPR013528;IPR013746;IPR016038;IPR016039	HMG_CoA_synt_AS;HMG_CoA_synt_C;HMG_CoA_synth_N;HMG_CoA_synthase_euk;Thiolase-like;Thiolase-like_subgr			PS01226	HMG_COA_SYNTHASE	Saccharomyces cerevisiae (strain ATCC 204508 / S288c)	8	12	17	20	9	9	17	17	8	12	17	20	9	9	17	17	8	12	17	20	9	9	17	17	19.6
Cytochrome P450 61	ERG5	sp|P54781|ERG5_YEAST Cytochrome P450 61 OS=Saccharomyces cerevisiae (strain ATCC 204508 / S288c) GN=ERG5 PE=1 SV=1	2.49734	3.28801	0.000515222	P54781	P54781	ERG5_YEAST	1.14.-.-	alcohol biosynthetic process;alcohol metabolic process;biosynthetic process;cellular alcohol biosynthetic process;cellular alcohol metabolic process;cellular biosynthetic process;cellular metabolic process;cellular process;ergosterol biosynthetic process;ergosterol metabolic process;lipid biosynthetic process;lipid metabolic process;metabolic process;phytosteroid biosynthetic process;phytosteroid…	binding;C-22 sterol desaturase activity;catalytic activity;cation binding;electron carrier activity;heme binding;ion binding;iron ion binding;metal ion binding;monooxygenase activity;oxidoreductase activity;oxidoreductase activity, acting on paired donors, with incorporation or reduction of molecular oxygen;oxidoreductase activity, acting on paired donors, with oxidation of a pair of donors resul…	cell part;cytoplasmic part;endoplasmic reticulum;intracellular membrane-bounded organelle;intracellular organelle;intracellular part;membrane-bounded organelle;organelle	alcohol metabolic process;biosynthetic process;cellular metabolic process;cellular process;lipid metabolic process;metabolic process;primary metabolic process;small molecule metabolic process	cell part;endoplasmic reticulum;intracellular membrane-bounded organelle;intracellular organelle;organelle	Steroid biosynthesis	p450	Completeproteome;Directproteinsequencing;Heme;Iron;Isopeptidebond;Lipidbiosynthesis;Lipidmetabolism;Metal-binding;Oxidoreductase;Referenceproteome;Steroidbiosynthesis;Steroidmetabolism;Sterolbiosynthesis;Sterolmetabolism;Ublconjugation	IPR001128;IPR002403;IPR017972	Cyt_P450;Cyt_P450_CS;Cyt_P450_E_grp-IV	PR00465	EP450IV	PS00086	CYTOCHROME_P450	Saccharomyces cerevisiae (strain ATCC 204508 / S288c)	0	0	5	8	0	0	4	6	0	0	5	8	0	0	4	6	0	0	5	8	0	0	4	6	0
Enhancer of translation termination 1	ETT1	sp|Q08421|ETT1_YEAST Enhancer of translation termination 1 OS=Saccharomyces cerevisiae (strain ATCC 204508 / S288c) GN=ETT1 PE=1 SV=1	2.77116	3.36603	0.000430499	Q08421	Q08421	ETT1_YEAST		biological regulation;biosynthetic process;cellular biosynthetic process;cellular component disassembly;cellular component disassembly at cellular level;cellular component organization;cellular component organization at cellular level;cellular component organization or biogenesis;cellular component organization or biogenesis at cellular level;cellular macromolecular complex disassembly;cellular m…		cell part;intracellular membrane-bounded organelle;intracellular organelle;intracellular part;membrane-bounded organelle;nucleus;organelle	biological regulation;biosynthetic process;cellular component disassembly;cellular component organization;cellular metabolic process;cellular nitrogen compound metabolic process;cellular process;macromolecule metabolic process;metabolic process;nitrogen compound metabolic process;nucleobase-containing compound metabolic process;primary metabolic process;regulation of translation;RNA metabolic pro…	cell part;intracellular membrane-bounded organelle;intracellular organelle;nucleus;organelle		Nro1	Completeproteome;Nucleus;Phosphoprotein;Referenceproteome;Transcription;Transcriptionregulation;Translationregulation	IPR011990;IPR024318	Nro1/ETT1;TPR-like_helical					Saccharomyces cerevisiae (strain ATCC 204508 / S288c)	2	4	13	11	4	3	9	8	2	4	13	11	4	3	9	8	2	4	13	11	4	3	9	8	5.6
Protein disulfide-isomerase EUG1	EUG1	sp|P32474|EUG1_YEAST Protein disulfide-isomerase EUG1 OS=Saccharomyces cerevisiae (strain ATCC 204508 / S288c) GN=EUG1 PE=1 SV=1	3.42954	1.98429	0.0103684	P32474	P32474	EUG1_YEAST	5.3.4.1	biological regulation;cell redox homeostasis;cellular homeostasis;cellular process;homeostatic process;regulation of biological process;regulation of biological quality;regulation of cellular process	catalytic activity;disulfide oxidoreductase activity;intramolecular oxidoreductase activity;intramolecular oxidoreductase activity, interconverting keto- and enol-groups;intramolecular oxidoreductase activity, transposing S-S bonds;isomerase activity;oxidoreductase activity;oxidoreductase activity, acting on a sulfur group of donors;protein disulfide isomerase activity;protein disulfide oxidoredu…	cell part;cytoplasmic part;endoplasmic reticulum;endoplasmic reticulum lumen;endoplasmic reticulum part;intracellular membrane-bounded organelle;intracellular organelle;intracellular organelle lumen;intracellular organelle part;intracellular part;membrane-bounded organelle;membrane-enclosed lumen;organelle;organelle lumen;organelle part	biological regulation;cellular homeostasis;cellular process;homeostatic process	cell part;endoplasmic reticulum;intracellular membrane-bounded organelle;intracellular organelle;organelle	Protein processing in endoplasmic reticulum	Thioredoxin	Completeproteome;Endoplasmicreticulum;Glycoprotein;Isomerase;Redox-activecenter;Referenceproteome;Repeat;Signal	IPR005792;IPR012336;IPR013766	Prot_disulphide_isomerase;Thioredoxin_domain;Thioredoxin-like_fold			PS00014;PS51352	ER_TARGET;THIOREDOXIN_2	Saccharomyces cerevisiae (strain ATCC 204508 / S288c)	1	0	5	3	0	2	13	14	1	0	5	3	0	2	13	14	1	0	5	3	0	2	13	14	3.1
N-acyl-phosphatidylethanolamine-hydrolyzing phospholipase D, mitochondrial	FMP30	sp|Q02883|FMP30_YEAST N-acyl-phosphatidylethanolamine-hydrolyzing phospholipase D, mitochondrial OS=Saccharomyces cerevisiae (strain ATCC 204508 / S288c) GN=FMP30 PE=1 SV=1	1.93148	3.20006	0.000630867	Q02883	Q02883	FMP30_YEAST	3.1.4.54	alcohol metabolic process;amine metabolic process;catabolic process;cellular amine metabolic process;cellular biogenic amine metabolic process;cellular catabolic process;cellular lipid catabolic process;cellular lipid metabolic process;cellular metabolic process;cellular nitrogen compound metabolic process;cellular process;ethanolamine-containing compound metabolic process;glycerolipid metabolic …	binding;catalytic activity;cation binding;hydrolase activity;hydrolase activity, acting on ester bonds;ion binding;lipase activity;metal ion binding;NAPE-specific phospholipase D activity;phospholipase activity;phosphoric diester hydrolase activity;phosphoric ester hydrolase activity;transition metal ion binding;zinc ion binding	cell part;cytoplasmic part;integral to membrane;integral to mitochondrial inner membrane;integral to mitochondrial membrane;integral to organelle membrane;intracellular organelle part;intracellular part;intrinsic to membrane;intrinsic to mitochondrial inner membrane;intrinsic to organelle membrane;membrane part;mitochondrial membrane part;mitochondrial part;organelle part	alcohol metabolic process;amine metabolic process;catabolic process;cellular lipid metabolic process;cellular metabolic process;cellular nitrogen compound metabolic process;cellular process;lipid metabolic process;metabolic process;nitrogen compound metabolic process;primary metabolic process;small molecule metabolic process	cell part			Completeproteome;Hydrolase;Lipiddegradation;Lipidmetabolism;Membrane;Metal-binding;Mitochondrion;Phospholipiddegradation;Phospholipidmetabolism;Referenceproteome;Transitpeptide;Transmembrane;Transmembranehelix;Zinc	IPR001279;IPR024884	Beta-lactamas-like;NAPE-PLD					Saccharomyces cerevisiae (strain ATCC 204508 / S288c)	0	3	7	7	3	2	7	5	0	3	7	7	3	2	7	5	0	3	7	7	3	2	7	5	0
Phenylalanine--tRNA ligase alpha subunit	FRS2	sp|P15625|SYFA_YEAST Phenylalanine--tRNA ligase alpha subunit OS=Saccharomyces cerevisiae (strain ATCC 204508 / S288c) GN=FRS2 PE=1 SV=3	0.755075	2.70013	0.00199464	P15625	P15625	SYFA_YEAST	6.1.1.20	amine metabolic process;amino acid activation;carboxylic acid metabolic process;cellular amine metabolic process;cellular amino acid metabolic process;cellular ketone metabolic process;cellular macromolecule metabolic process;cellular metabolic process;cellular nitrogen compound metabolic process;cellular process;macromolecule metabolic process;metabolic process;ncRNA metabolic process;nitrogen c…	adenyl nucleotide binding;adenyl ribonucleotide binding;aminoacyl-tRNA ligase activity;ATP binding;binding;catalytic activity;ligase activity;ligase activity, forming aminoacyl-tRNA and related compounds;ligase activity, forming carbon-oxygen bonds;nucleic acid binding;nucleotide binding;phenylalanine-tRNA ligase activity;purine nucleotide binding;purine ribonucleoside triphosphate binding;purine…	cell part;cytoplasmic part;intracellular part;macromolecular complex;phenylalanine-tRNA ligase complex;protein complex	amine metabolic process;cellular amino acid metabolic process;cellular ketone metabolic process;cellular metabolic process;cellular nitrogen compound metabolic process;cellular process;macromolecule metabolic process;metabolic process;nitrogen compound metabolic process;nucleobase-containing compound metabolic process;organic acid metabolic process;primary metabolic process;RNA metabolic process;…	cell part;macromolecular complex;protein complex	Aminoacyl-tRNA biosynthesis	tRNA-synt_2d	Acetylation;Aminoacyl-tRNAsynthetase;ATP-binding;Completeproteome;Cytoplasm;Directproteinsequencing;Ligase;Nucleotide-binding;Proteinbiosynthesis;Referenceproteome	IPR002319;IPR004529;IPR006195	aa-tRNA-synth_II;Phenylalanyl-tRNA_Synthase;Phe-tRNA-synth_IIc_asu			PS50862	AA_TRNA_LIGASE_II	Saccharomyces cerevisiae (strain ATCC 204508 / S288c)	12	10	17	17	11	15	20	18	12	10	17	17	11	15	20	18	12	10	17	17	11	15	20	18	31.4
NADP-specific glutamate dehydrogenase 1	GDH1	sp|P07262|DHE4_YEAST NADP-specific glutamate dehydrogenase 1 OS=Saccharomyces cerevisiae (strain ATCC 204508 / S288c) GN=GDH1 PE=1 SV=2	1.13826	3.04442	0.000902774	P07262;P39708	P07262	DHE4_YEAST;DHE5_YEAST	1.4.1.4	amine biosynthetic process;amine metabolic process;ammonia assimilation cycle;biosynthetic process;carboxylic acid biosynthetic process;carboxylic acid metabolic process;cellular amine metabolic process;cellular amino acid biosynthetic process;cellular amino acid metabolic process;cellular biosynthetic process;cellular ketone metabolic process;cellular metabolic process;cellular nitrogen compound…	catalytic activity;glutamate dehydrogenase (NADP+) activity;oxidoreductase activity;oxidoreductase activity, acting on the CH-NH2 group of donors;oxidoreductase activity, acting on the CH-NH2 group of donors, NAD or NADP as acceptor	cell part;cytoplasm;cytoplasmic part;intracellular membrane-bounded organelle;intracellular organelle;intracellular part;membrane-bounded organelle;mitochondrion;nucleus;organelle	amine metabolic process;biosynthetic process;cellular amino acid metabolic process;cellular ketone metabolic process;cellular metabolic process;cellular nitrogen compound metabolic process;cellular process;metabolic process;nitrogen compound metabolic process;organic acid metabolic process;primary metabolic process;small molecule metabolic process	cell part;cytoplasm;intracellular membrane-bounded organelle;intracellular organelle;mitochondrion;nucleus;organelle	Alanine, aspartate and glutamate metabolism;Arginine and proline metabolism;Nitrogen metabolism	ELFV_dehydrog;ELFV_dehydrog_N	Completeproteome;Directproteinsequencing;Isopeptidebond;NADP;Oxidoreductase;Referenceproteome;Ublconjugation	IPR006095;IPR006096;IPR006097;IPR014362;IPR016040	Glu/Leu/Phe/Val_DH;Glu/Leu/Phe/Val_DH_C;Glu/Leu/Phe/Val_DH_dimer_dom;Glu_DH;NAD(P)-bd_dom	PR00082	GLFDHDRGNASE	PS00074	GLFV_DEHYDROGENASE	Saccharomyces cerevisiae (strain ATCC 204508 / S288c)	8	9	20	16	11	8	19	16	8	9	20	16	11	8	19	16	8	9	20	16	11	8	19	16	20.5
ARF guanine-nucleotide exchange factor 2	GEA2	sp|P39993|GEA2_YEAST ARF guanine-nucleotide exchange factor 2 OS=Saccharomyces cerevisiae (strain ATCC 204508 / S288c) GN=GEA2 PE=1 SV=1	1.11446	3.14471	0.000716625	P39993	P39993	GEA2_YEAST		actin cytoskeleton organization;actin filament-based process;autophagy;biological regulation;catabolic process;cell communication;cellular catabolic process;cellular component organization;cellular component organization at cellular level;cellular component organization or biogenesis;cellular component organization or biogenesis at cellular level;cellular metabolic process;cellular process;cellul…	ARF guanyl-nucleotide exchange factor activity;enzyme regulator activity;GTPase regulator activity;guanyl-nucleotide exchange factor activity;nucleoside-triphosphatase regulator activity;small GTPase regulator activity	cell part;cytoplasmic part;cytosol;extrinsic to membrane;Golgi apparatus part;Golgi cis cisterna;Golgi cisterna;integral to membrane;intracellular organelle part;intracellular part;intrinsic to membrane;membrane part;organelle part;organelle subcompartment	autophagy;biological regulation;catabolic process;cell communication;cellular component organization;cellular metabolic process;cellular process;cytoskeleton organization;establishment of localization;Golgi vesicle transport;metabolic process;organelle organization;response to external stimulus;response to extracellular stimulus;response to starvation;response to stimulus;response to stress;trans…	cell part;cytosol		Sec7	3D-structure;Completeproteome;Cytoplasm;Guanine-nucleotidereleasingfactor;Membrane;Phosphoprotein;Referenceproteome	IPR000904;IPR023394	Sec7;SEC7_alpha_orthog			PS50190	SEC7	Saccharomyces cerevisiae (strain ATCC 204508 / S288c)	18	19	48	37	18	14	46	38	18	19	48	37	18	14	46	38	18	19	48	37	18	13	45	37	15.6
GPI transamidase component GPI17	GPI17	sp|Q04080|GPI17_YEAST GPI transamidase component GPI17 OS=Saccharomyces cerevisiae (strain ATCC 204508 / S288c) GN=GPI17 PE=1 SV=1	2.6742	1.80541	0.0156528	Q04080	Q04080	GPI17_YEAST		attachment of GPI anchor to protein;cellular macromolecule metabolic process;cellular metabolic process;cellular process;cellular protein metabolic process;macromolecule metabolic process;macromolecule modification;metabolic process;primary metabolic process;protein metabolic process;protein modification process	catalytic activity;GPI-anchor transamidase activity;hydrolase activity	cell part;cytoplasmic part;endoplasmic reticulum;endoplasmic reticulum part;GPI-anchor transamidase complex;integral to membrane;intracellular membrane-bounded organelle;intracellular organelle;intracellular organelle part;intracellular part;intrinsic to membrane;macromolecular complex;membrane part;membrane-bounded organelle;organelle;organelle part;protein complex	cellular metabolic process;cellular process;macromolecule metabolic process;macromolecule modification;metabolic process;primary metabolic process;protein metabolic process;protein modification process	cell part;endoplasmic reticulum;intracellular membrane-bounded organelle;intracellular organelle;macromolecular complex;organelle;protein complex	Glycosylphosphatidylinositol(GPI)-anchor biosynthesis	PIG-S	Completeproteome;Endoplasmicreticulum;Glycoprotein;GPI-anchorbiosynthesis;Membrane;Referenceproteome;Transmembrane;Transmembranehelix	IPR019540	PtdIno-glycan_biosynth_class_S					Saccharomyces cerevisiae (strain ATCC 204508 / S288c)	3	1	8	6	5	1	9	9	3	1	8	6	5	1	9	9	3	1	8	6	5	1	9	9	6.9
GPI-anchor transamidase	GPI8	sp|P49018|GPI8_YEAST GPI-anchor transamidase OS=Saccharomyces cerevisiae (strain ATCC 204508 / S288c) GN=GPI8 PE=1 SV=1	1.14632	4.1395	7.25276e-05	P49018	P49018	GPI8_YEAST	3.-.-.-	attachment of GPI anchor to protein;cellular macromolecule metabolic process;cellular metabolic process;cellular process;cellular protein metabolic process;macromolecule metabolic process;macromolecule modification;metabolic process;primary metabolic process;protein metabolic process;protein modification process;proteolysis	catalytic activity;cysteine-type endopeptidase activity;cysteine-type peptidase activity;endopeptidase activity;GPI-anchor transamidase activity;hydrolase activity;peptidase activity;peptidase activity, acting on L-amino acid peptides	cell part;cytoplasmic part;endoplasmic reticulum part;GPI-anchor transamidase complex;intracellular organelle part;intracellular part;macromolecular complex;membrane part;organelle part;protein complex	cellular metabolic process;cellular process;macromolecule metabolic process;macromolecule modification;metabolic process;primary metabolic process;protein metabolic process;protein modification process;proteolysis	cell part;macromolecular complex;protein complex	Glycosylphosphatidylinositol(GPI)-anchor biosynthesis	Peptidase_C13	Completeproteome;Disulfidebond;Endoplasmicreticulum;Glycoprotein;GPI-anchorbiosynthesis;Hydrolase;Membrane;Protease;Referenceproteome;Signal;Thiolprotease;Transmembrane;Transmembranehelix	IPR001096	Peptidase_C13	PR00776	HEMOGLOBNASE			Saccharomyces cerevisiae (strain ATCC 204508 / S288c)	0	1	3	2	2	1	5	4	0	1	3	2	2	1	5	4	0	1	3	2	2	1	5	4	0
GMP synthase [glutamine-hydrolyzing]	GUA1	sp|P38625|GUAA_YEAST GMP synthase [glutamine-hydrolyzing] OS=Saccharomyces cerevisiae (strain ATCC 204508 / S288c) GN=GUA1 PE=1 SV=4	0.956346	2.74483	0.00179956	P38625	P38625	GUAA_YEAST	6.3.5.2	amine metabolic process;biosynthetic process;carboxylic acid metabolic process;cellular amine metabolic process;cellular amino acid metabolic process;cellular biosynthetic process;cellular ketone metabolic process;cellular metabolic process;cellular nitrogen compound biosynthetic process;cellular nitrogen compound metabolic process;cellular process;glutamine family amino acid metabolic process;gl…	adenyl nucleotide binding;adenyl ribonucleotide binding;ATP binding;binding;carbon-nitrogen ligase activity, with glutamine as amido-N-donor;catalytic activity;GMP synthase (glutamine-hydrolyzing) activity;hydrolase activity;hydrolase activity, acting on acid anhydrides;hydrolase activity, acting on acid anhydrides, in phosphorus-containing anhydrides;ligase activity;ligase activity, forming carb…	cell part;cytoplasm;intracellular part	amine metabolic process;biosynthetic process;cellular amino acid metabolic process;cellular ketone metabolic process;cellular metabolic process;cellular nitrogen compound metabolic process;cellular process;heterocycle metabolic process;metabolic process;nitrogen compound metabolic process;nucleobase-containing compound metabolic process;nucleobase-containing small molecule metabolic process;nucle…	cell part;cytoplasm	Drug metabolism - other enzymes;Purine metabolism	GATase;GMP_synt_C;NAD_synthase	ATP-binding;Completeproteome;Cytoplasm;Directproteinsequencing;Glutamineamidotransferase;GMPbiosynthesis;Ligase;Nucleotide-binding;Purinebiosynthesis;Referenceproteome	IPR001674;IPR004739;IPR014729;IPR017926;IPR022310;IPR022955;IPR025777	GATASE;GMP_synth_C;GMP_synth_N;GMP_synthase;GMPS_ATP_PPase_dom;NAD/GMP_synthase;Rossmann-like_a/b/a_fold			PS51273;PS51553	GATASE_TYPE_1;GMPS_ATP_PPASE	Saccharomyces cerevisiae (strain ATCC 204508 / S288c)	13	12	29	30	11	14	21	17	13	12	29	30	11	14	21	17	13	12	29	30	11	14	21	17	33.7
GTPase-activating protein GYP5	GYP5	sp|Q12344|GYP5_YEAST GTPase-activating protein GYP5 OS=Saccharomyces cerevisiae (strain ATCC 204508 / S288c) GN=GYP5 PE=1 SV=1	1.63385	2.35391	0.00442683	Q12344	Q12344	GYP5_YEAST		cellular process;ER to Golgi vesicle-mediated transport;establishment of localization;establishment of localization in cell;establishment of protein localization;exocytosis;Golgi vesicle transport;intracellular transport;protein transport;secretion;secretion by cell;transport;vesicle-mediated transport	enzyme activator activity;enzyme regulator activity;GTPase activator activity;GTPase regulator activity;nucleoside-triphosphatase regulator activity;Rab GTPase activator activity;Ras GTPase activator activity;small GTPase regulator activity	cell part;cellular bud neck;cellular bud tip;cytoplasmic membrane-bounded vesicle;cytoplasmic part;cytoplasmic vesicle;cytosol;Golgi apparatus part;Golgi-associated vesicle;incipient cellular bud site;intracellular membrane-bounded organelle;intracellular organelle;intracellular organelle part;intracellular part;membrane;membrane-bounded organelle;membrane-bounded vesicle;organelle;organelle part…	cellular process;establishment of localization;exocytosis;Golgi vesicle transport;protein transport;secretion;transport;vesicle-mediated transport	cell part;cytoplasmic membrane-bounded vesicle;cytosol;intracellular membrane-bounded organelle;intracellular organelle;membrane;organelle;plasma membrane;site of polarized growth;vesicle		RabGAP-TBC	Coiledcoil;Completeproteome;Cytoplasm;ER-Golgitransport;Exocytosis;GTPaseactivation;Phosphoprotein;Proteintransport;Referenceproteome;Transport	IPR000195	Rab-GTPase-TBC_dom			PS50086	TBC_RABGAP	Saccharomyces cerevisiae (strain ATCC 204508 / S288c)	7	4	20	13	4	4	17	10	7	4	20	13	4	4	17	10	7	4	20	13	4	4	17	10	8.7
GTPase-activating protein GYP8	GYP8	sp|P43570|GYP8_YEAST GTPase-activating protein GYP8 OS=Saccharomyces cerevisiae (strain ATCC 204508 / S288c) GN=GYP8 PE=1 SV=1	2.48833	2.27802	0.00527203	P43570	P43570	GYP8_YEAST		cellular process;establishment of localization;transport;vesicle-mediated transport	enzyme activator activity;enzyme regulator activity;GTPase activator activity;GTPase regulator activity;nucleoside-triphosphatase regulator activity;Rab GTPase activator activity;Ras GTPase activator activity;small GTPase regulator activity	cell part;intracellular	cellular process;establishment of localization;transport;vesicle-mediated transport	cell part;intracellular		RabGAP-TBC	Completeproteome;GTPaseactivation;Referenceproteome	IPR000195	Rab-GTPase-TBC_dom			PS50086	TBC_RABGAP	Saccharomyces cerevisiae (strain ATCC 204508 / S288c)	0	0	9	6	0	0	8	6	0	0	9	6	0	0	8	6	0	0	9	6	0	0	8	6	0
5-aminolevulinate synthase, mitochondrial	HEM1	sp|P09950|HEM1_YEAST 5-aminolevulinate synthase, mitochondrial OS=Saccharomyces cerevisiae (strain ATCC 204508 / S288c) GN=HEM1 PE=1 SV=1	3.13808	1.73695	0.0183252	P09950	P09950	HEM1_YEAST	2.3.1.37	biosynthetic process;cellular aromatic compound metabolic process;cellular biosynthetic process;cellular metabolic process;cellular nitrogen compound biosynthetic process;cellular nitrogen compound metabolic process;cellular process;cofactor biosynthetic process;cofactor metabolic process;heme biosynthetic process;heme metabolic process;heterocycle biosynthetic process;heterocycle metabolic proce…	5-aminolevulinate synthase activity;binding;catalytic activity;cofactor binding;N-acyltransferase activity;N-succinyltransferase activity;pyridoxal phosphate binding;succinyltransferase activity;transferase activity;transferase activity, transferring acyl groups;transferase activity, transferring acyl groups other than amino-acyl groups;vitamin B6 binding;vitamin binding	cell part;cytoplasmic part;intracellular organelle lumen;intracellular organelle part;intracellular part;membrane-enclosed lumen;mitochondrial matrix;mitochondrial part;organelle lumen;organelle part	biosynthetic process;cellular aromatic compound metabolic process;cellular metabolic process;cellular nitrogen compound metabolic process;cellular process;cofactor metabolic process;heterocycle metabolic process;metabolic process;nitrogen compound metabolic process;pigment metabolic process	cell part	Glycine, serine and threonine metabolism;Porphyrin and chlorophyll metabolism	Aminotran_1_2	Acyltransferase;Completeproteome;Hemebiosynthesis;Mitochondrion;Pyridoxalphosphate;Referenceproteome;Transferase;Transitpeptide	IPR001917;IPR004839;IPR010961;IPR015421;IPR015422;IPR015424	4pyrrol_synth_NH2levulA_synth;Aminotrans_II_pyridoxalP_BS;Aminotransferase_I/II;PyrdxlP-dep_Trfase;PyrdxlP-dep_Trfase_major_sub1;PyrdxlP-dep_Trfase_major_sub2			PS00599	AA_TRANSFER_CLASS_2	Saccharomyces cerevisiae (strain ATCC 204508 / S288c)	0	2	13	12	1	2	3	7	0	2	13	12	1	2	3	7	0	2	13	12	1	2	3	7	0
Fatty aldehyde dehydrogenase HFD1	HFD1	sp|Q04458|HFD1_YEAST Fatty aldehyde dehydrogenase HFD1 OS=Saccharomyces cerevisiae (strain ATCC 204508 / S288c) GN=HFD1 PE=1 SV=1	1.03218	4.04647	8.98527e-05	Q04458	Q04458	HFD1_YEAST	1.2.1.3	cellular aldehyde metabolic process;cellular metabolic process;cellular process;metabolic process	3-chloroallyl aldehyde dehydrogenase activity;aldehyde dehydrogenase (NAD) activity;aldehyde dehydrogenase [NAD(P)+] activity;carboxylate reductase activity;catalytic activity;oxidoreductase activity;oxidoreductase activity, acting on the aldehyde or oxo group of donors;oxidoreductase activity, acting on the aldehyde or oxo group of donors, NAD or NADP as acceptor	cell part;cytoplasmic part;endosomal part;endosome;endosome membrane;integral to membrane;integral to mitochondrial membrane;integral to mitochondrial outer membrane;integral to organelle membrane;intracellular membrane-bounded organelle;intracellular organelle;intracellular organelle part;intracellular part;intrinsic to membrane;intrinsic to mitochondrial outer membrane;intrinsic to organelle me…	cellular aldehyde metabolic process;cellular metabolic process;cellular process;metabolic process	cell part;endosome;intracellular membrane-bounded organelle;intracellular organelle;lipid particle;membrane;organelle		Aldedh	Completeproteome;Endosome;Membrane;Mitochondrion;Mitochondrionoutermembrane;NAD;Oxidoreductase;Phosphoprotein;Referenceproteome;Transmembrane;Transmembranehelix	IPR012394;IPR015590;IPR016160;IPR016161;IPR016162;IPR016163	Ald_DH/histidinol_DH;Ald_DH_C;Ald_DH_CS;Ald_DH_N;Aldehyde_DH_dom;Aldehyde_DH_NAD(P)			PS00070;PS00687	ALDEHYDE_DEHYDR_CYS;ALDEHYDE_DEHYDR_GLU	Saccharomyces cerevisiae (strain ATCC 204508 / S288c)	3	7	9	12	6	5	13	7	3	7	9	12	6	5	13	7	3	7	9	12	6	5	13	7	8.3
Protein HGH1	HGH1	sp|P48362|HGH1_YEAST Protein HGH1 OS=Saccharomyces cerevisiae (strain ATCC 204508 / S288c) GN=HGH1 PE=1 SV=2	2.51942	2.39561	0.00402155	P48362	P48362	HGH1_YEAST				cell part;cytoplasm;intracellular membrane-bounded organelle;intracellular organelle;intracellular part;membrane-bounded organelle;nucleus;organelle		cell part;cytoplasm;intracellular membrane-bounded organelle;intracellular organelle;nucleus;organelle		DUF383;DUF384	Completeproteome;Referenceproteome	IPR007205;IPR007206;IPR016024	ARM-type_fold;FAM203_C;FAM203_N					Saccharomyces cerevisiae (strain ATCC 204508 / S288c)	0	1	7	9	2	2	5	4	0	1	7	9	2	2	5	4	0	1	7	9	2	2	5	4	0
Imidazole glycerol phosphate synthase hisHF;Glutamine amidotransferase;Cyclase	HIS7	sp|P33734|HIS5_YEAST Imidazole glycerol phosphate synthase hisHF OS=Saccharomyces cerevisiae (strain ATCC 204508 / S288c) GN=HIS7 PE=1 SV=2	0.651395	2.83349	0.00146729	P33734	P33734	HIS5_YEAST	2.4.2.-;4.1.3.-	amine biosynthetic process;amine metabolic process;biosynthetic process;carboxylic acid biosynthetic process;carboxylic acid metabolic process;cellular amine metabolic process;cellular amino acid biosynthetic process;cellular amino acid metabolic process;cellular biosynthetic process;cellular ketone metabolic process;cellular metabolic process;cellular nitrogen compound biosynthetic process;cellu…	carbon-carbon lyase activity;catalytic activity;imidazoleglycerol-phosphate synthase activity;lyase activity;oxo-acid-lyase activity;transferase activity;transferase activity, transferring glycosyl groups;transferase activity, transferring pentosyl groups	cell part;cytoplasm;intracellular;intracellular part	amine metabolic process;biosynthetic process;cellular amino acid metabolic process;cellular ketone metabolic process;cellular metabolic process;cellular nitrogen compound metabolic process;cellular process;heterocycle metabolic process;metabolic process;nitrogen compound metabolic process;organic acid metabolic process;primary metabolic process;response to stimulus;response to stress;small molecu…	cell part;cytoplasm;intracellular	Histidine metabolism	GATase;His_biosynth	3D-structure;Amino-acidbiosynthesis;Completeproteome;Glutamineamidotransferase;Histidinebiosynthesis;Lyase;Multifunctionalenzyme;Referenceproteome;Stressresponse;Transferase	IPR004651;IPR006062;IPR010139;IPR011060;IPR013785;IPR014640;IPR017926	Aldolase_TIM;GATASE;His_biosynth;HisF;IGPS_HisHF;Imidazole-glycPsynth_HisH;RibuloseP-bd_barrel			PS51273	GATASE_TYPE_1	Saccharomyces cerevisiae (strain ATCC 204508 / S288c)	3	4	5	4	2	3	4	6	3	4	5	4	2	3	4	6	3	4	5	4	2	3	4	6	7.1
Heat shock protein 60, mitochondrial	HSP60	sp|P19882|HSP60_YEAST Heat shock protein 60, mitochondrial OS=Saccharomyces cerevisiae (strain ATCC 204508 / S288c) GN=HSP60 PE=1 SV=1	1.84647	2.03849	0.00915184	P19882	P19882	HSP60_YEAST		biological regulation;cellular component assembly;cellular component assembly at cellular level;cellular component organization;cellular component organization at cellular level;cellular component organization or biogenesis;cellular component organization or biogenesis at cellular level;cellular macromolecular complex assembly;cellular macromolecular complex subunit organization;cellular macromol…	adenyl nucleotide binding;adenyl ribonucleotide binding;ATP binding;ATPase activity;binding;catalytic activity;DNA binding;DNA replication origin binding;hydrolase activity;hydrolase activity, acting on acid anhydrides;hydrolase activity, acting on acid anhydrides, in phosphorus-containing anhydrides;nucleic acid binding;nucleoside-triphosphatase activity;nucleotide binding;protein binding;purine…	cell part;cytoplasmic part;cytosol;intracellular non-membrane-bounded organelle;intracellular organelle;intracellular organelle part;intracellular part;membrane;membrane-enclosed lumen;mitochondrial inner membrane;mitochondrial intermembrane space;mitochondrial membrane;mitochondrial nucleoid;mitochondrial part;non-membrane-bounded organelle;nucleoid;organelle;organelle envelope lumen;organelle i…	biological regulation;cellular component assembly;cellular component organization;cellular macromolecular complex assembly;cellular metabolic process;cellular process;establishment of localization;macromolecular complex assembly;macromolecule metabolic process;metabolic process;primary metabolic process;protein complex assembly;protein folding;protein maturation;protein metabolic process;protein …	cell part;cytosol;intracellular non-membrane-bounded organelle;intracellular organelle;membrane;organelle	ko05152;RNA degradation;Type I diabetes mellitus	Cpn60_TCP1	ATP-binding;Chaperone;Completeproteome;Directproteinsequencing;Mitochondrion;Nucleotide-binding;Phosphoprotein;Referenceproteome;Stressresponse;Transitpeptide	IPR001844;IPR002423;IPR018370;IPR027409;IPR027413	Chaperonin_Cpn60_CS;Chaprnin_Cpn60;Cpn60/TCP-1;GroEL-like_apical_dom;GROEL-like_equatorial	PR00298	CHAPERONIN60	PS00296	CHAPERONINS_CPN60	Saccharomyces cerevisiae (strain ATCC 204508 / S288c)	28	28	36	37	25	28	42	43	28	28	36	37	25	28	42	43	28	28	36	37	25	28	42	43	57.2
NAD-dependent protein deacetylase HST2	HST2	sp|P53686|HST2_YEAST NAD-dependent protein deacetylase HST2 OS=Saccharomyces cerevisiae (strain ATCC 204508 / S288c) GN=HST2 PE=1 SV=1	7.54575	4.47234	3.3702e-05	P53686	P53686	HST2_YEAST	3.5.1.-	aging;biological regulation;biosynthetic process;cell aging;cellular biosynthetic process;cellular macromolecule biosynthetic process;cellular macromolecule metabolic process;cellular metabolic process;cellular nitrogen compound metabolic process;cellular process;chromatin silencing;chromatin silencing at rDNA;chronological cell aging;developmental process;gene silencing;macromolecule biosyntheti…	binding;catalytic activity;cation binding;coenzyme binding;cofactor binding;deacetylase activity;histone deacetylase activity;hydrolase activity;hydrolase activity, acting on carbon-nitrogen (but not peptide) bonds;hydrolase activity, acting on carbon-nitrogen (but not peptide) bonds, in linear amides;ion binding;metal ion binding;NAD binding;NAD+ binding;NAD-dependent histone deacetylase activit…	cell part;cytoplasm;intracellular membrane-bounded organelle;intracellular organelle;intracellular part;membrane-bounded organelle;nucleus;organelle	aging;biological regulation;biosynthetic process;cellular metabolic process;cellular nitrogen compound metabolic process;cellular process;developmental process;gene silencing;macromolecule metabolic process;metabolic process;nitrogen compound metabolic process;nucleobase-containing compound metabolic process;primary metabolic process;regulation of DNA metabolic process;regulation of gene expressi…	cell part;cytoplasm;intracellular membrane-bounded organelle;intracellular organelle;nucleus;organelle		SIR2	3D-structure;Completeproteome;Cytoplasm;Hydrolase;Metal-binding;NAD;Nucleus;Phosphoprotein;Referenceproteome;Repressor;Transcription;Transcriptionregulation;Zinc	IPR003000;IPR017328;IPR026590;IPR026591	NAD-dep_deAcase_SIR2_class_I;Sirtuin;Sirtuin_cat_small_dom;Ssirtuin_cat_dom			PS50305	SIRTUIN	Saccharomyces cerevisiae (strain ATCC 204508 / S288c)	8	17	38	40	11	15	37	38	8	17	38	40	11	15	37	38	8	17	38	40	11	15	37	38	38.9
Threonine dehydratase, mitochondrial	ILV1	sp|P00927|THDH_YEAST Threonine dehydratase, mitochondrial OS=Saccharomyces cerevisiae (strain ATCC 204508 / S288c) GN=ILV1 PE=1 SV=2	2.06027	3.08983	0.000813149	P00927	P00927	THDH_YEAST	4.3.1.19	amine biosynthetic process;amine catabolic process;amine metabolic process;aspartate family amino acid catabolic process;aspartate family amino acid metabolic process;biosynthetic process;branched chain family amino acid biosynthetic process;branched chain family amino acid metabolic process;carboxylic acid biosynthetic process;carboxylic acid catabolic process;carboxylic acid metabolic process;c…	ammonia-lyase activity;binding;carbon-nitrogen lyase activity;catalytic activity;cofactor binding;L-threonine ammonia-lyase activity;lyase activity;pyridoxal phosphate binding;vitamin B6 binding;vitamin binding	cell part;cytoplasmic part;intracellular membrane-bounded organelle;intracellular organelle;intracellular part;membrane-bounded organelle;mitochondrion;organelle	amine metabolic process;biosynthetic process;catabolic process;cellular amino acid metabolic process;cellular ketone metabolic process;cellular metabolic process;cellular nitrogen compound metabolic process;cellular process;metabolic process;nitrogen compound metabolic process;organic acid metabolic process;primary metabolic process;small molecule metabolic process	cell part;intracellular membrane-bounded organelle;intracellular organelle;mitochondrion;organelle	Glycine, serine and threonine metabolism;Valine, leucine and isoleucine biosynthesis	PALP;Thr_dehydrat_C	Allostericenzyme;Amino-acidbiosynthesis;Branched-chainaminoacidbiosynthesis;Completeproteome;Isoleucinebiosynthesis;Lyase;Mitochondrion;Pyridoxalphosphate;Referenceproteome;Repeat;Transitpeptide	IPR000634;IPR001721;IPR001926;IPR005787	Ser/Thr_deHydtase_PyrdxlP-BS;Thr_deHydtase_biosynth;Thr_deHydtase_C_reg_dom;Trp_syn_b_sub_like_PLP_eny_SF			PS00165;PS51672	ACT_LIKE;DEHYDRATASE_SER_THR	Saccharomyces cerevisiae (strain ATCC 204508 / S288c)	22	26	36	35	17	14	32	34	22	26	36	35	17	14	32	34	22	26	36	35	17	14	32	34	49.3
Importin subunit beta-2	KAP104	sp|P38217|IMB2_YEAST Importin subunit beta-2 OS=Saccharomyces cerevisiae (strain ATCC 204508 / S288c) GN=KAP104 PE=1 SV=1	1.1242	2.25334	0.00558036	P38217	P38217	IMB2_YEAST		establishment of localization;establishment of localization in cell;establishment of protein localization;intracellular protein transport;intracellular transport;mRNA-binding (hnRNP) protein import into nucleus;nuclear import;nuclear transport;nucleocytoplasmic transport;protein import;protein import into nucleus;protein targeting;protein transport;transcription factor import into nucleus;transpo…	binding;nuclear localization sequence binding;peptide binding;signal sequence binding	cell part;cellular bud neck;cellular bud tip;cytoplasmic part;cytosol;integral to membrane;intracellular part;intrinsic to membrane;membrane part;site of polarized growth	establishment of localization;nuclear transport;nucleocytoplasmic transport;protein targeting;protein transport;transport	cell part;cytosol;site of polarized growth			Completeproteome;Cytoplasm;Proteintransport;Referenceproteome;Repeat;Transport	IPR011989;IPR016024	ARM-like;ARM-type_fold			PS50077	HEAT_REPEAT	Saccharomyces cerevisiae (strain ATCC 204508 / S288c)	6	8	13	10	4	6	10	11	6	8	13	10	4	6	10	11	6	8	13	10	4	6	10	11	9.4
Pheromone-processing carboxypeptidase KEX1	KEX1	sp|P09620|KEX1_YEAST Pheromone-processing carboxypeptidase KEX1 OS=Saccharomyces cerevisiae (strain ATCC 204508 / S288c) GN=KEX1 PE=1 SV=1	2.23068	2.44611	0.00358006	P09620	P09620	KEX1_YEAST	3.4.16.6	apoptosis;cell death;cellular process;death;macromolecule metabolic process;metabolic process;primary metabolic process;programmed cell death;protein metabolic process;proteolysis	carboxypeptidase activity;catalytic activity;exopeptidase activity;hydrolase activity;peptidase activity;peptidase activity, acting on L-amino acid peptides;serine hydrolase activity;serine-type carboxypeptidase activity;serine-type exopeptidase activity;serine-type peptidase activity	cell part;cytoplasmic part;Golgi apparatus;Golgi apparatus part;integral to membrane;intracellular membrane-bounded organelle;intracellular organelle;intracellular organelle part;intracellular part;intrinsic to membrane;membrane part;membrane-bounded organelle;organelle;organelle part;trans-Golgi network	cell death;cellular process;death;macromolecule metabolic process;metabolic process;primary metabolic process;protein metabolic process;proteolysis	cell part;Golgi apparatus;intracellular membrane-bounded organelle;intracellular organelle;organelle		Peptidase_S10	3D-structure;Apoptosis;Carboxypeptidase;Completeproteome;Glycoprotein;Golgiapparatus;Hydrolase;Membrane;Protease;Referenceproteome;Signal;Transmembrane;Transmembranehelix	IPR001563;IPR018202	Peptidase_S10;Peptidase_S10_AS	PR00724	CRBOXYPTASEC	PS00131;PS00560	CARBOXYPEPT_SER_HIS;CARBOXYPEPT_SER_SER	Saccharomyces cerevisiae (strain ATCC 204508 / S288c)	0	0	4	4	2	0	8	6	0	0	4	4	2	0	8	6	0	0	4	4	2	0	8	6	0
Serine palmitoyltransferase 1	LCB1	sp|P25045|LCB1_YEAST Serine palmitoyltransferase 1 OS=Saccharomyces cerevisiae (strain ATCC 204508 / S288c) GN=LCB1 PE=1 SV=2	2.12752	5.31579	4.83294e-06	P25045	P25045	LCB1_YEAST	2.3.1.50	biosynthetic process;cellular biosynthetic process;cellular lipid metabolic process;cellular metabolic process;cellular process;lipid biosynthetic process;lipid metabolic process;membrane lipid biosynthetic process;membrane lipid metabolic process;metabolic process;primary metabolic process;sphingolipid biosynthetic process;sphingolipid metabolic process	binding;C-acyltransferase activity;catalytic activity;cofactor binding;C-palmitoyltransferase activity;palmitoyltransferase activity;pyridoxal phosphate binding;serine C-palmitoyltransferase activity;transferase activity;transferase activity, transferring acyl groups;transferase activity, transferring acyl groups other than amino-acyl groups;vitamin B6 binding;vitamin binding	cell part;cytoplasmic part;endoplasmic reticulum palmitoyltransferase complex;endoplasmic reticulum part;integral to membrane;intracellular organelle part;intracellular part;intrinsic to membrane;macromolecular complex;membrane part;organelle part;palmitoyltransferase complex;protein complex;serine C-palmitoyltransferase complex;SPOTS complex	biosynthetic process;cellular lipid metabolic process;cellular metabolic process;cellular process;lipid metabolic process;metabolic process;primary metabolic process	cell part;macromolecular complex;protein complex	Sphingolipid metabolism	Aminotran_1_2	Acyltransferase;Completeproteome;Cytoplasm;Endoplasmicreticulum;Lipidmetabolism;Membrane;Phosphoprotein;Pyridoxalphosphate;Referenceproteome;Sphingolipidmetabolism;Transferase;Transmembrane;Transmembranehelix	IPR004839;IPR015421;IPR015424	Aminotransferase_I/II;PyrdxlP-dep_Trfase;PyrdxlP-dep_Trfase_major_sub1			PS00599	AA_TRANSFER_CLASS_2	Saccharomyces cerevisiae (strain ATCC 204508 / S288c)	9	10	21	23	10	10	20	20	9	10	21	23	10	10	20	20	9	10	21	23	10	10	20	20	32.8
Saccharopine dehydrogenase [NADP(+), L-glutamate-forming]	LYS9	sp|P38999|LYS9_YEAST Saccharopine dehydrogenase [NADP(+), L-glutamate-forming] OS=Saccharomyces cerevisiae (strain ATCC 204508 / S288c) GN=LYS9 PE=1 SV=1	4.09261	3.59824	0.000252209	P38999	P38999	LYS9_YEAST	1.5.1.10	amine biosynthetic process;amine metabolic process;aspartate family amino acid biosynthetic process;aspartate family amino acid metabolic process;biosynthetic process;carboxylic acid biosynthetic process;carboxylic acid metabolic process;cellular amine metabolic process;cellular amino acid biosynthetic process;cellular amino acid metabolic process;cellular biosynthetic process;cellular ketone met…	catalytic activity;oxidoreductase activity;oxidoreductase activity, acting on the CH-NH group of donors;oxidoreductase activity, acting on the CH-NH group of donors, NAD or NADP as acceptor;saccharopine dehydrogenase (NADP+, L-glutamate-forming) activity;saccharopine dehydrogenase activity	cell part;cytoplasm;intracellular part	amine metabolic process;biosynthetic process;cellular amino acid metabolic process;cellular ketone metabolic process;cellular metabolic process;cellular nitrogen compound metabolic process;cellular process;metabolic process;nitrogen compound metabolic process;organic acid metabolic process;primary metabolic process;small molecule metabolic process	cell part;cytoplasm	Lysine biosynthesis;Lysine degradation	Saccharop_dh	3D-structure;Amino-acidbiosynthesis;Completeproteome;Directproteinsequencing;Lysinebiosynthesis;NADP;Oxidoreductase;Referenceproteome	IPR005097;IPR016040	NAD(P)-bd_dom;Saccharopine_DH/HSpermid_syn					Saccharomyces cerevisiae (strain ATCC 204508 / S288c)	0	4	15	21	0	2	16	9	0	4	15	21	0	2	16	9	0	4	15	21	0	2	16	9	0
NAD-dependent malic enzyme, mitochondrial	MAE1	sp|P36013|MAOM_YEAST NAD-dependent malic enzyme, mitochondrial OS=Saccharomyces cerevisiae (strain ATCC 204508 / S288c) GN=MAE1 PE=1 SV=1	2.54151	2.92875	0.00117828	P36013	P36013	MAOM_YEAST	1.1.1.38	amine metabolic process;carboxylic acid metabolic process;cellular amine metabolic process;cellular amino acid metabolic process;cellular ketone metabolic process;cellular metabolic process;cellular nitrogen compound metabolic process;cellular process;dicarboxylic acid metabolic process;malate metabolic process;metabolic process;monocarboxylic acid metabolic process;nitrogen compound metabolic pr…	binding;catalytic activity;cation binding;coenzyme binding;cofactor binding;ion binding;malate dehydrogenase (oxaloacetate-decarboxylating) activity;malate dehydrogenase activity;malic enzyme activity;metal ion binding;NAD binding;nucleotide binding;oxidoreductase activity;oxidoreductase activity, acting on CH-OH group of donors;oxidoreductase activity, acting on the CH-OH group of donors, NAD or…	cell part;cytoplasmic part;intracellular membrane-bounded organelle;intracellular organelle;intracellular organelle lumen;intracellular organelle part;intracellular part;membrane-bounded organelle;membrane-enclosed lumen;mitochondrial matrix;mitochondrial part;mitochondrion;organelle;organelle lumen;organelle part	amine metabolic process;cellular amino acid metabolic process;cellular ketone metabolic process;cellular metabolic process;cellular nitrogen compound metabolic process;cellular process;metabolic process;nitrogen compound metabolic process;organic acid metabolic process;primary metabolic process;small molecule metabolic process	cell part;intracellular membrane-bounded organelle;intracellular organelle;mitochondrion;organelle	Pyruvate metabolism;Two-component system	malic;Malic_M	Completeproteome;Metal-binding;Mitochondrion;NAD;Oxidoreductase;Referenceproteome;Transitpeptide	IPR001891;IPR012301;IPR012302;IPR015884;IPR016040	Malic_enzyme_CS;Malic_N;Malic_NAD-bd;Malic_OxRdtase;NAD(P)-bd_dom	PR00072	MALOXRDTASE	PS00331	MALIC_ENZYMES	Saccharomyces cerevisiae (strain ATCC 204508 / S288c)	14	14	29	32	7	6	31	29	14	14	29	32	7	6	31	29	14	14	29	32	7	6	31	29	34.2
DNA replication licensing factor MCM2	MCM2	sp|P29469|MCM2_YEAST DNA replication licensing factor MCM2 OS=Saccharomyces cerevisiae (strain ATCC 204508 / S288c) GN=MCM2 PE=1 SV=2	1.56259	2.41419	0.00385311	P29469	P29469	MCM2_YEAST	3.6.4.12	cell cycle;cellular component assembly;cellular component assembly at cellular level;cellular component organization;cellular component organization at cellular level;cellular component organization or biogenesis;cellular component organization or biogenesis at cellular level;cellular macromolecular complex assembly;cellular macromolecular complex subunit organization;cellular macromolecule metab…	adenyl nucleotide binding;adenyl ribonucleotide binding;ATP binding;binding;catalytic activity;cation binding;chromatin binding;DNA binding;DNA helicase activity;DNA replication origin binding;helicase activity;hydrolase activity;hydrolase activity, acting on acid anhydrides;hydrolase activity, acting on acid anhydrides, in phosphorus-containing anhydrides;ion binding;metal ion binding;nucleic ac…	cell part;chromosomal part;cytoplasm;DNA replication preinitiation complex;intracellular organelle part;intracellular part;macromolecular complex;MCM complex;nuclear chromosome part;nuclear part;nucleoplasm part;organelle part;pre-replicative complex;protein complex;protein-DNA complex;replication fork protection complex	cell cycle;cellular component assembly;cellular component organization;cellular macromolecular complex assembly;cellular metabolic process;cellular nitrogen compound metabolic process;cellular process;DNA geometric change;DNA metabolic process;DNA recombination;DNA repair;macromolecular complex assembly;macromolecule metabolic process;metabolic process;nitrogen compound metabolic process;nucleoba…	cell part;cytoplasm;macromolecular complex;protein complex	Cell cycle;Cell cycle - yeast;DNA replication;Meiosis - yeast	MCM;MCM2_N	ATP-binding;Cellcycle;Completeproteome;DNA-binding;DNAreplication;Helicase;Hydrolase;Metal-binding;Nucleotide-binding;Nucleus;Phosphoprotein;Referenceproteome;Zinc;Zinc-finger	IPR001208;IPR008045;IPR012340;IPR018525;IPR027417	MCM_CS;MCM_DNA-dep_ATPase;MCM2;NA-bd_OB-fold;P-loop_NTPase	PR01657;PR01658	MCMFAMILY;MCMPROTEIN2	PS00847;PS50051	MCM_1;MCM_2	Saccharomyces cerevisiae (strain ATCC 204508 / S288c)	0	0	10	7	1	0	8	8	0	0	10	7	1	0	8	8	0	0	9	6	1	0	7	8	0
DNA replication licensing factor MCM3	MCM3	sp|P24279|MCM3_YEAST DNA replication licensing factor MCM3 OS=Saccharomyces cerevisiae (strain ATCC 204508 / S288c) GN=MCM3 PE=1 SV=1	4.73846	2.05691	0.00877178	P24279	P24279	MCM3_YEAST	3.6.4.12	ATP catabolic process;ATP metabolic process;biological regulation;catabolic process;cellular catabolic process;cellular component assembly;cellular component assembly at cellular level;cellular component organization;cellular component organization at cellular level;cellular component organization or biogenesis;cellular component organization or biogenesis at cellular level;cellular macromolecula…	adenyl nucleotide binding;adenyl ribonucleotide binding;ATP binding;binding;catalytic activity;chromatin binding;DNA binding;DNA helicase activity;DNA replication origin binding;helicase activity;hydrolase activity;hydrolase activity, acting on acid anhydrides;hydrolase activity, acting on acid anhydrides, in phosphorus-containing anhydrides;nucleic acid binding;nucleoside-triphosphatase activity…	cell part;chromosomal part;cytoplasm;DNA replication preinitiation complex;intracellular organelle part;intracellular part;macromolecular complex;MCM complex;nuclear chromosome part;nuclear part;nucleoplasm part;organelle part;pre-replicative complex;protein complex;protein-DNA complex;replication fork protection complex	biological regulation;catabolic process;cellular component assembly;cellular component organization;cellular macromolecular complex assembly;cellular metabolic process;cellular nitrogen compound metabolic process;cellular process;DNA geometric change;DNA metabolic process;DNA recombination;DNA repair;gene silencing;heterocycle metabolic process;macromolecular complex assembly;macromolecule metabo…	cell part;cytoplasm;macromolecular complex;protein complex	Cell cycle;Cell cycle - yeast;DNA replication;Meiosis - yeast	MCM	ATP-binding;Completeproteome;DNA-binding;DNAreplication;Helicase;Hydrolase;Nucleotide-binding;Nucleus;Phosphoprotein;Referenceproteome	IPR001208;IPR003593;IPR008046;IPR012340;IPR018525;IPR027417	AAA+_ATPase;MCM_CS;MCM_DNA-dep_ATPase;Mcm3;NA-bd_OB-fold;P-loop_NTPase	PR01657;PR01659	MCMFAMILY;MCMPROTEIN3	PS00847;PS50051	MCM_1;MCM_2	Saccharomyces cerevisiae (strain ATCC 204508 / S288c)	4	1	9	8	0	1	16	14	4	1	9	8	0	1	16	14	4	1	9	8	0	1	16	14	3.9
DNA replication licensing factor MCM4	MCM4	sp|P30665|MCM4_YEAST DNA replication licensing factor MCM4 OS=Saccharomyces cerevisiae (strain ATCC 204508 / S288c) GN=MCM4 PE=1 SV=2	4.33544	3.30063	0.000500455	P30665	P30665	MCM4_YEAST	3.6.4.12	cell cycle;cellular component assembly;cellular component assembly at cellular level;cellular component organization;cellular component organization at cellular level;cellular component organization or biogenesis;cellular component organization or biogenesis at cellular level;cellular macromolecular complex assembly;cellular macromolecular complex subunit organization;cellular macromolecule metab…	adenyl nucleotide binding;adenyl ribonucleotide binding;ATP binding;binding;catalytic activity;DNA binding;DNA helicase activity;DNA replication origin binding;four-way junction helicase activity;helicase activity;hydrolase activity;hydrolase activity, acting on acid anhydrides;hydrolase activity, acting on acid anhydrides, in phosphorus-containing anhydrides;nucleic acid binding;nucleoside-triph…	cell part;chromosomal part;cytoplasm;DNA replication preinitiation complex;intracellular organelle part;intracellular part;macromolecular complex;MCM complex;nuclear chromosome part;nuclear part;nucleoplasm part;organelle part;pre-replicative complex;protein complex;protein-DNA complex;replication fork protection complex	cell cycle;cellular component assembly;cellular component organization;cellular macromolecular complex assembly;cellular metabolic process;cellular nitrogen compound metabolic process;cellular process;DNA geometric change;DNA metabolic process;DNA recombination;DNA repair;macromolecular complex assembly;macromolecule metabolic process;metabolic process;nitrogen compound metabolic process;nucleoba…	cell part;cytoplasm;macromolecular complex;protein complex	Cell cycle;Cell cycle - yeast;DNA replication;Meiosis - yeast	MCM	ATP-binding;Cellcycle;Completeproteome;DNA-binding;DNAreplication;Helicase;Hydrolase;Nucleotide-binding;Nucleus;Phosphoprotein;Referenceproteome	IPR001208;IPR004039;IPR008047;IPR012340;IPR018525;IPR027417	MCM_4;MCM_CS;MCM_DNA-dep_ATPase;NA-bd_OB-fold;P-loop_NTPase;Rubredoxin-type_fold	PR01657;PR01660	MCMFAMILY;MCMPROTEIN4	PS00847;PS50051	MCM_1;MCM_2	Saccharomyces cerevisiae (strain ATCC 204508 / S288c)	6	4	25	19	5	3	29	29	6	4	25	19	5	3	29	29	6	4	25	19	5	3	29	29	7.4
DNA replication licensing factor MCM6	MCM6	sp|P53091|MCM6_YEAST DNA replication licensing factor MCM6 OS=Saccharomyces cerevisiae (strain ATCC 204508 / S288c) GN=MCM6 PE=1 SV=2	4.52158	3.08278	0.000826456	P53091	P53091	MCM6_YEAST	3.6.4.12	cell cycle;cellular component assembly;cellular component assembly at cellular level;cellular component organization;cellular component organization at cellular level;cellular component organization or biogenesis;cellular component organization or biogenesis at cellular level;cellular macromolecular complex assembly;cellular macromolecular complex subunit organization;cellular macromolecule metab…	adenyl nucleotide binding;adenyl ribonucleotide binding;ATP binding;ATPase activity;ATPase activity, coupled;binding;catalytic activity;DNA binding;DNA helicase activity;DNA replication origin binding;DNA-dependent ATPase activity;four-way junction helicase activity;helicase activity;hydrolase activity;hydrolase activity, acting on acid anhydrides;hydrolase activity, acting on acid anhydrides, in…	cell part;chromosomal part;cytoplasm;DNA replication preinitiation complex;intracellular organelle part;intracellular part;macromolecular complex;MCM complex;nuclear chromosome part;nuclear part;nucleoplasm part;organelle part;pre-replicative complex;protein complex;protein-DNA complex;replication fork protection complex	cell cycle;cellular component assembly;cellular component organization;cellular macromolecular complex assembly;cellular metabolic process;cellular nitrogen compound metabolic process;cellular process;DNA geometric change;DNA metabolic process;DNA recombination;DNA repair;macromolecular complex assembly;macromolecule metabolic process;metabolic process;nitrogen compound metabolic process;nucleoba…	cell part;cytoplasm;macromolecular complex;protein complex	Cell cycle;Cell cycle - yeast;DNA replication;Meiosis - yeast	MCM	ATP-binding;Cellcycle;Completeproteome;DNA-binding;DNAreplication;Helicase;Hydrolase;Nucleotide-binding;Nucleus;Phosphoprotein;Referenceproteome	IPR001208;IPR008049;IPR012340;IPR018525;IPR027417	MCM_CS;MCM_DNA-dep_ATPase;MCM6;NA-bd_OB-fold;P-loop_NTPase	PR01657;PR01662	MCMFAMILY;MCMPROTEIN6	PS00847;PS50051	MCM_1;MCM_2	Saccharomyces cerevisiae (strain ATCC 204508 / S288c)	3	1	15	11	2	1	21	20	3	1	15	11	2	1	21	20	3	1	15	11	2	1	21	20	3.6
Mitochondrial clpX-like chaperone MCX1	MCX1	sp|P38323|CLPX_YEAST ATP-dependent clpX-like chaperone, mitochondrial OS=Saccharomyces cerevisiae (strain ATCC 204508 / S288c) GN=MCX1 PE=1 SV=1	4.42233	4.72563	1.88092e-05	P38323	P38323	MCX1_YEAST		cellular macromolecule metabolic process;cellular metabolic process;cellular process;cellular protein metabolic process;macromolecule metabolic process;metabolic process;primary metabolic process;protein folding;protein metabolic process;protein refolding	adenyl nucleotide binding;adenyl ribonucleotide binding;ATP binding;binding;catalytic activity;hydrolase activity;hydrolase activity, acting on acid anhydrides;hydrolase activity, acting on acid anhydrides, in phosphorus-containing anhydrides;nucleoside-triphosphatase activity;nucleotide binding;purine nucleotide binding;purine ribonucleoside triphosphate binding;purine ribonucleotide binding;pyr…	cell part;cytoplasmic part;intracellular organelle lumen;intracellular organelle part;intracellular part;membrane-enclosed lumen;mitochondrial matrix;mitochondrial part;organelle lumen;organelle part	cellular metabolic process;cellular process;macromolecule metabolic process;metabolic process;primary metabolic process;protein folding;protein metabolic process	cell part	Cell cycle - Caulobacter	AAA_2;ClpB_D2-small	ATP-binding;Chaperone;Completeproteome;Mitochondrion;Nucleotide-binding;Referenceproteome	IPR003593;IPR004487;IPR013093;IPR019489;IPR027417	AAA+_ATPase;ATPase_AAA-2;Clp_ATPase_C;Clp_protease_ATP-bd_su_ClpX;P-loop_NTPase					Saccharomyces cerevisiae (strain ATCC 204508 / S288c)	2	1	13	9	1	1	14	14	2	1	13	9	1	1	14	14	2	1	13	9	1	1	14	14	4.2
DnaJ homolog 1, mitochondrial	MDJ1	sp|P35191|MDJ1_YEAST DnaJ homolog 1, mitochondrial OS=Saccharomyces cerevisiae (strain ATCC 204508 / S288c) GN=MDJ1 PE=1 SV=1	2.3762	1.76539	0.0171636	P35191	P35191	MDJ1_YEAST		cellular component organization;cellular component organization at cellular level;cellular component organization or biogenesis;cellular component organization or biogenesis at cellular level;cellular macromolecule metabolic process;cellular metabolic process;cellular process;cellular protein metabolic process;'de novo' protein folding;macromolecule metabolic process;metabolic process;misfolded o…	adenyl nucleotide binding;adenyl ribonucleotide binding;ATP binding;ATPase activator activity;ATPase regulator activity;binding;cation binding;enzyme activator activity;enzyme regulator activity;ion binding;metal ion binding;nucleoside-triphosphatase regulator activity;nucleotide binding;protein binding;purine nucleotide binding;purine ribonucleoside triphosphate binding;purine ribonucleotide bin…	cell part;cytoplasmic part;extrinsic to membrane;extrinsic to mitochondrial inner membrane;extrinsic to organelle membrane;intracellular organelle lumen;intracellular organelle part;intracellular part;membrane part;membrane-enclosed lumen;mitochondrial matrix;mitochondrial membrane part;mitochondrial part;organelle lumen;organelle part	cellular component organization;cellular metabolic process;cellular process;macromolecule metabolic process;metabolic process;mitochondrion organization;organelle organization;primary metabolic process;protein folding;protein metabolic process;proteolysis;proteolysis involved in cellular protein catabolic process;response to abiotic stimulus;response to heat;response to stimulus;response to stress	cell part		DnaJ;DnaJ_C;DnaJ_CXXCXGXG	Chaperone;Completeproteome;Metal-binding;Mitochondrion;Referenceproteome;Repeat;Stressresponse;Transitpeptide;Zinc;Zinc-finger	IPR001305;IPR001623;IPR002939;IPR008971;IPR012724;IPR018253	DnaJ;DnaJ_C;DnaJ_domain;DnaJ_domain_CS;HSP_DnaJ_Cys-rich_dom;HSP40/DnaJ_pept-bd	PR00625	JDOMAIN	PS00636;PS50076;PS51188	DNAJ_1;DNAJ_2;ZF_CR	Saccharomyces cerevisiae (strain ATCC 204508 / S288c)	0	5	11	12	3	4	14	12	0	5	11	12	3	4	14	12	0	5	11	12	3	4	14	12	0
Midasin	MDN1	sp|Q12019|MDN1_YEAST Midasin OS=Saccharomyces cerevisiae (strain ATCC 204508 / S288c) GN=MDN1 PE=1 SV=1	3.87183	3.23262	0.0005853	Q12019	Q12019	MDN1_YEAST		cellular component assembly;cellular component assembly at cellular level;cellular component organization;cellular component organization at cellular level;cellular component organization or biogenesis;cellular component organization or biogenesis at cellular level;cellular macromolecular complex assembly;cellular macromolecular complex subunit organization;cellular macromolecule metabolic proces…	adenyl nucleotide binding;adenyl ribonucleotide binding;ATP binding;ATPase activity;binding;catalytic activity;hydrolase activity;hydrolase activity, acting on acid anhydrides;hydrolase activity, acting on acid anhydrides, in phosphorus-containing anhydrides;nucleoside-triphosphatase activity;nucleotide binding;purine nucleotide binding;purine ribonucleoside triphosphate binding;purine ribonucleo…	cell part;cytoplasmic part;intracellular membrane-bounded organelle;intracellular organelle;intracellular organelle part;intracellular part;membrane-bounded organelle;mitochondrion;nuclear part;nucleoplasm;organelle;organelle part	cellular component assembly;cellular component organization;cellular macromolecular complex assembly;cellular metabolic process;cellular nitrogen compound metabolic process;cellular process;macromolecular complex assembly;macromolecule metabolic process;metabolic process;nitrogen compound metabolic process;nucleobase-containing compound metabolic process;primary metabolic process;protein complex …	cell part;intracellular membrane-bounded organelle;intracellular organelle;mitochondrion;nucleoplasm;organelle	Ribosome biogenesis in eukaryotes	AAA_5	ATP-binding;Chaperone;Completeproteome;Nucleotide-binding;Nucleus;Phosphoprotein;Referenceproteome;Repeat	IPR002035;IPR003593;IPR011704;IPR012099;IPR025662;IPR027417	AAA+_ATPase;ATPase_dyneun-rel_AAA;Midasin;P-loop_NTPase;Sigma_54_int_dom_ATP-bd_1;VWF_A			PS50234	VWFA	Saccharomyces cerevisiae (strain ATCC 204508 / S288c)	2	3	33	29	0	2	32	22	2	3	33	29	0	2	32	22	2	3	33	29	0	2	32	22	0.4
Sulfite reductase [NADPH] flavoprotein component	MET10	sp|P39692|MET10_YEAST Sulfite reductase [NADPH] flavoprotein component OS=Saccharomyces cerevisiae (strain ATCC 204508 / S288c) GN=MET10 PE=1 SV=2	3.28542	2.482	0.00329607	P39692	P39692	MET10_YEAST	1.8.1.2	amine biosynthetic process;amine metabolic process;aspartate family amino acid biosynthetic process;aspartate family amino acid metabolic process;biosynthetic process;carboxylic acid biosynthetic process;carboxylic acid metabolic process;cellular amine metabolic process;cellular amino acid biosynthetic process;cellular amino acid metabolic process;cellular biosynthetic process;cellular ketone met…	catalytic activity;oxidoreductase activity;oxidoreductase activity, acting on a sulfur group of donors;oxidoreductase activity, acting on a sulfur group of donors, NAD or NADP as acceptor;oxidoreductase activity, acting on NADH or NADPH;oxidoreductase activity, acting on the aldehyde or oxo group of donors;sulfite reductase (NADPH) activity	cell part;intracellular part;macromolecular complex;protein complex;sulfite reductase complex (NADPH)	amine metabolic process;biosynthetic process;cellular amino acid metabolic process;cellular ketone metabolic process;cellular metabolic process;cellular nitrogen compound metabolic process;cellular process;generation of precursor metabolites and energy;metabolic process;nitrogen compound metabolic process;organic acid metabolic process;primary metabolic process;small molecule metabolic process;su…	cell part;macromolecular complex;protein complex	Sulfur metabolism	FAD_binding_1;NAD_binding_1	Amino-acidbiosynthesis;Completeproteome;Cysteinebiosynthesis;Directproteinsequencing;Electrontransport;FAD;Flavoprotein;FMN;Methioninebiosynthesis;NADP;Oxidoreductase;Referenceproteome;Transport	IPR001433;IPR001709;IPR002869;IPR003097;IPR009014;IPR015941;IPR017927;IPR017938;IPR019752;IPR023173	FAD-binding_1;Fd_Rdtase_FAD-bd;Flavoprot_Pyr_Nucl_cyt_Rdtase;NADPH_Cyt_P450_Rdtase_dom3;OxRdtase_FAD/NAD-bd;Pyrv/ketoisovalerate_OxRed_cat;Pyrv_flavodox_OxRed_cen;Riboflavin_synthase-like_b-brl;Transketo_C/Pyr-ferredox_oxred;Transketolase-like_C	PR00371	FPNCR	PS51384	FAD_FR	Saccharomyces cerevisiae (strain ATCC 204508 / S288c)	7	6	26	21	1	3	16	19	7	6	26	21	1	3	16	19	7	6	26	21	1	3	16	19	10.6
Sulfate adenylyltransferase	MET3	sp|P08536|MET3_YEAST Sulfate adenylyltransferase OS=Saccharomyces cerevisiae (strain ATCC 204508 / S288c) GN=MET3 PE=1 SV=2	2.89954	3.5056	0.000312173	P08536	P08536	MET3_YEAST	2.7.7.4	amine biosynthetic process;amine metabolic process;aspartate family amino acid biosynthetic process;aspartate family amino acid metabolic process;biosynthetic process;carboxylic acid biosynthetic process;carboxylic acid metabolic process;cellular amine metabolic process;cellular amino acid biosynthetic process;cellular amino acid metabolic process;cellular biosynthetic process;cellular ketone met…	adenyl nucleotide binding;adenyl ribonucleotide binding;adenylyltransferase activity;ATP binding;binding;catalytic activity;nucleotide binding;nucleotidyltransferase activity;purine nucleotide binding;purine ribonucleoside triphosphate binding;purine ribonucleotide binding;ribonucleotide binding;sulfate adenylyltransferase (ATP) activity;sulfate adenylyltransferase activity;transferase activity;t…	cell part;cytoplasmic part;intracellular membrane-bounded organelle;intracellular organelle;intracellular part;membrane-bounded organelle;mitochondrion;organelle	amine metabolic process;biosynthetic process;cellular amino acid metabolic process;cellular ketone metabolic process;cellular metabolic process;cellular nitrogen compound metabolic process;cellular process;metabolic process;nitrogen compound metabolic process;organic acid metabolic process;primary metabolic process;small molecule metabolic process;sulfur compound metabolic process	cell part;intracellular membrane-bounded organelle;intracellular organelle;mitochondrion;organelle	Purine metabolism;Selenocompound metabolism;Sulfur metabolism	ATP-sulfurylase;PUA_2	3D-structure;Amino-acidbiosynthesis;ATP-binding;Completeproteome;Cysteinebiosynthesis;Cytoplasm;Methioninebiosynthesis;Nucleotide-binding;Nucleotidyltransferase;Referenceproteome;Transferase	IPR002650;IPR014729;IPR015947;IPR024951;IPR025980;IPR027417;IPR027535	ATP-Sase_PUA-like_dom;P-loop_NTPase;PUA-like_domain;Rossmann-like_a/b/a_fold;Sulf_adenylyltr_euk;Sulfurylase_cat_dom;Sulphate_adenylyltransferase					Saccharomyces cerevisiae (strain ATCC 204508 / S288c)	1	1	4	4	0	0	9	9	1	1	4	4	0	0	9	9	1	1	4	4	0	0	9	9	4.7
Sulfite reductase [NADPH] subunit beta	MET5	sp|P47169|MET5_YEAST Sulfite reductase [NADPH] subunit beta OS=Saccharomyces cerevisiae (strain ATCC 204508 / S288c) GN=MET5 PE=1 SV=1	2.25755	1.89389	0.0127675	P47169	P47169	MET5_YEAST	1.8.1.2	amine biosynthetic process;amine metabolic process;aspartate family amino acid biosynthetic process;aspartate family amino acid metabolic process;biosynthetic process;carboxylic acid biosynthetic process;carboxylic acid metabolic process;cellular amine metabolic process;cellular amino acid biosynthetic process;cellular amino acid metabolic process;cellular biosynthetic process;cellular ketone met…	4 iron, 4 sulfur cluster binding;binding;catalytic activity;cation binding;coenzyme binding;cofactor binding;FMN binding;heme binding;ion binding;iron ion binding;iron-sulfur cluster binding;metal cluster binding;metal ion binding;nucleotide binding;oxidoreductase activity;oxidoreductase activity, acting on a sulfur group of donors;oxidoreductase activity, acting on a sulfur group of donors, NAD …	cell part;cytoplasm;intracellular part;macromolecular complex;protein complex;sulfite reductase complex (NADPH)	amine metabolic process;biosynthetic process;cellular amino acid metabolic process;cellular ketone metabolic process;cellular metabolic process;cellular nitrogen compound metabolic process;cellular process;metabolic process;nitrogen compound metabolic process;organic acid metabolic process;primary metabolic process;small molecule metabolic process;sulfur compound metabolic process	cell part;cytoplasm;macromolecular complex;protein complex	Sulfur metabolism	Flavodoxin_1;NIR_SIR;NIR_SIR_ferr	4Fe-4S;Amino-acidbiosynthesis;Completeproteome;Cysteinebiosynthesis;Cytoplasm;Heme;Iron;Iron-sulfur;Metal-binding;Methioninebiosynthesis;NADP;Oxidoreductase;Phosphoprotein;Referenceproteome	IPR001094;IPR005117;IPR006066;IPR006067;IPR008254;IPR009014;IPR015941	Flavdoxin;Flavodoxin/NO_synth;NiRdtase/SiRdtase_haem-b_fer;NO2/SO3_Rdtase_4Fe4S_dom;NO2/SO3_Rdtase_FeS/sirohaem_BS;Transketo_C/Pyr-ferredox_oxred;Transketolase-like_C	PR00369;PR00397	FLAVODOXIN;SIROHAEM	PS00365;PS50902	FLAVODOXIN_LIKE;NIR_SIR	Saccharomyces cerevisiae (strain ATCC 204508 / S288c)	4	1	17	9	1	1	13	11	3	0	16	8	0	0	12	10	3	0	16	8	0	0	12	10	2.9
Mitochondrial inner membrane i-AAA protease supercomplex subunit MGR1	MGR1	sp|P25573|MGR1_YEAST Mitochondrial inner membrane i-AAA protease supercomplex subunit MGR1 OS=Saccharomyces cerevisiae (strain ATCC 204508 / S288c) GN=MGR1 PE=1 SV=1	1.04805	2.4016	0.00396644	P25573	P25573	MGR1_YEAST		macromolecule metabolic process;metabolic process;misfolded or incompletely synthesized protein catabolic process;primary metabolic process;protein metabolic process;proteolysis;proteolysis involved in cellular protein catabolic process	binding;misfolded protein binding;protein binding	cell part;cytoplasmic part;i-AAA complex;integral to membrane;intracellular organelle part;intracellular part;intrinsic to membrane;macromolecular complex;membrane part;mitochondrial membrane part;mitochondrial part;organelle part;protein complex	macromolecule metabolic process;metabolic process;primary metabolic process;protein metabolic process;proteolysis;proteolysis involved in cellular protein catabolic process	cell part;macromolecular complex;protein complex		Mgr1	Completeproteome;Membrane;Mitochondrion;Mitochondrioninnermembrane;Referenceproteome;Transmembrane;Transmembranehelix	IPR013911	i-AAA_Mgr1					Saccharomyces cerevisiae (strain ATCC 204508 / S288c)	0	0	5	4	0	0	3	3	0	0	5	4	0	0	3	3	0	0	5	4	0	0	3	3	0
MICOS complex subunit MIC60	MIC60	sp|P36112|MIC60_YEAST MICOS complex subunit MIC60 OS=Saccharomyces cerevisiae (strain ATCC 204508 / S288c) GN=MIC60 PE=1 SV=1	3.56941	4.52107	3.0125e-05	P36112	P36112	FCJ1_YEAST		cellular component organization;cellular component organization at cellular level;cellular component organization or biogenesis;cellular component organization or biogenesis at cellular level;cellular membrane organization;cellular process;cristae formation;establishment of localization;establishment of localization in cell;establishment of protein localization;establishment of protein localizati…		cell part;crista junction;cytoplasmic part;integral to membrane;integral to mitochondrial inner membrane;integral to mitochondrial membrane;integral to organelle membrane;intracellular organelle part;intracellular part;intrinsic to membrane;intrinsic to mitochondrial inner membrane;intrinsic to organelle membrane;membrane part;mitochondrial crista;mitochondrial membrane part;mitochondrial part;or…	cellular component organization;cellular membrane organization;cellular process;establishment of localization;membrane organization;mitochondrion organization;organelle organization;protein targeting;protein transport;transmembrane transport;transport	cell part		Mitofilin	Coiledcoil;Completeproteome;Membrane;Mitochondrion;Mitochondrioninnermembrane;Referenceproteome;Transitpeptide;Transmembrane;Transmembranehelix	IPR019133	Mt-IM_prot_Mitofilin					Saccharomyces cerevisiae (strain ATCC 204508 / S288c)	0	2	15	14	2	4	15	12	0	2	15	14	2	4	15	12	0	2	15	14	2	4	15	12	0
Protein MON2	MON2	sp|P48563|MON2_YEAST Protein MON2 OS=Saccharomyces cerevisiae (strain ATCC 204508 / S288c) GN=MON2 PE=1 SV=1	0.783682	2.63992	0.00229128	P48563	P48563	MON2_YEAST		cellular component organization;cellular component organization or biogenesis;cellular membrane organization;cellular process;endocytosis;endosome transport;establishment of localization;establishment of localization in cell;establishment of protein localization;establishment of protein localization to organelle;establishment of protein localization to vacuole;Golgi to endosome transport;Golgi ve…	enzyme regulator activity;GTPase regulator activity;guanyl-nucleotide exchange factor activity;nucleoside-triphosphatase regulator activity	cell part;cytoplasmic part;cytosol;endosome;extrinsic to membrane;Golgi apparatus;Golgi apparatus part;Golgi membrane;intracellular membrane-bounded organelle;intracellular organelle;intracellular organelle part;intracellular part;membrane;membrane part;membrane-bounded organelle;organelle;organelle membrane;organelle part;trans-Golgi network	cellular component organization;cellular membrane organization;cellular process;endocytosis;endosome transport;establishment of localization;Golgi vesicle transport;membrane invagination;membrane organization;protein targeting;protein transport;transport;vacuolar transport;vesicle-mediated transport	cell part;cytosol;endosome;Golgi apparatus;intracellular membrane-bounded organelle;intracellular organelle;membrane;organelle			Completeproteome;Golgiapparatus;Membrane;Phosphoprotein;Proteintransport;Referenceproteome;Transport	IPR016024	ARM-type_fold					Saccharomyces cerevisiae (strain ATCC 204508 / S288c)	18	13	30	25	11	13	29	22	18	13	30	25	11	13	29	22	18	13	30	25	11	13	29	22	12.3
Nucleosome assembly protein	NAP1	sp|P25293|NAP1_YEAST Nucleosome assembly protein OS=Saccharomyces cerevisiae (strain ATCC 204508 / S288c) GN=NAP1 PE=1 SV=2	0.781627	2.56536	0.00272042	P25293	P25293	NAP1_YEAST		biological regulation;budding cell bud growth;cellular component assembly;cellular component assembly at cellular level;cellular component disassembly;cellular component disassembly at cellular level;cellular component organization;cellular component organization at cellular level;cellular component organization or biogenesis;cellular component organization or biogenesis at cellular level;cellula…	binding;DNA binding;histone binding;nucleic acid binding;protein binding	cell part;cellular bud neck;cytoplasm;intracellular membrane-bounded organelle;intracellular organelle;intracellular part;membrane-bounded organelle;nucleus;organelle;site of polarized growth	biological regulation;cellular component assembly;cellular component disassembly;cellular component organization;cellular macromolecular complex assembly;cellular process;chromatin organization;chromosome organization;establishment of localization;growth;macromolecular complex assembly;nuclear transport;nucleocytoplasmic transport;organelle organization;protein targeting;protein transport;transpo…	cell part;cytoplasm;intracellular membrane-bounded organelle;intracellular organelle;nucleus;organelle;site of polarized growth		NAP	3D-structure;Completeproteome;Cytoplasm;Directproteinsequencing;DNA-binding;Nucleus;Phosphoprotein;Referenceproteome	IPR002164	NAP_family					Saccharomyces cerevisiae (strain ATCC 204508 / S288c)	7	4	11	8	7	5	9	8	7	4	11	8	7	5	9	8	7	4	11	8	7	5	9	8	28.1
Rotenone-insensitive NADH-ubiquinone oxidoreductase, mitochondrial	NDI1	sp|P32340|NDI1_YEAST Rotenone-insensitive NADH-ubiquinone oxidoreductase, mitochondrial OS=Saccharomyces cerevisiae (strain ATCC 204508 / S288c) GN=NDI1 PE=1 SV=1	1.73953	2.00219	0.00994979	P32340	P32340	NDI1_YEAST	1.6.5.9	aging;biological regulation;cell aging;cellular metabolic process;cellular nitrogen compound metabolic process;cellular process;chronological cell aging;coenzyme metabolic process;cofactor metabolic process;developmental process;electron transport chain;generation of precursor metabolites and energy;heterocycle metabolic process;metabolic process;mitochondrial electron transport, NADH to ubiquino…	binding;catalytic activity;coenzyme binding;cofactor binding;flavin adenine dinucleotide binding;NADH dehydrogenase (quinone) activity;NADH dehydrogenase (ubiquinone) activity;NADH dehydrogenase activity;oxidoreductase activity;oxidoreductase activity, acting on NADH or NADPH;oxidoreductase activity, acting on NADH or NADPH, quinone or similar compound as acceptor	cell part;cytoplasmic part;intracellular organelle lumen;intracellular organelle part;intracellular part;membrane;membrane-enclosed lumen;mitochondrial inner membrane;mitochondrial matrix;mitochondrial membrane;mitochondrial part;organelle inner membrane;organelle lumen;organelle membrane;organelle part	aging;biological regulation;cellular metabolic process;cellular nitrogen compound metabolic process;cellular process;cofactor metabolic process;developmental process;generation of precursor metabolites and energy;heterocycle metabolic process;metabolic process;nitrogen compound metabolic process;nucleobase-containing compound metabolic process;nucleobase-containing small molecule metabolic proces…	cell part;membrane	Oxidative phosphorylation	Pyr_redox;Pyr_redox_2	3D-structure;Completeproteome;Directproteinsequencing;FAD;Flavoprotein;Membrane;Mitochondrion;Mitochondrioninnermembrane;NAD;Oxidoreductase;Referenceproteome;Transitpeptide;Ubiquinone	IPR001327;IPR013027;IPR023753	FAD_pyr_nucl-diS_OxRdtase;Pyr_nucl-diS_OxRdtase_FAD/NAD;Pyr_OxRdtase_NAD-bd_dom	PR00368	FADPNR			Saccharomyces cerevisiae (strain ATCC 204508 / S288c)	0	3	9	11	4	3	8	8	0	3	9	11	4	3	8	8	0	3	9	11	4	3	8	8	0
Cysteine desulfurase, mitochondrial	NFS1	sp|P25374|NFS1_YEAST Cysteine desulfurase, mitochondrial OS=Saccharomyces cerevisiae (strain ATCC 204508 / S288c) GN=NFS1 PE=1 SV=2	2.32629	2.83326	0.00146805	P25374	P25374	NFS1_YEAST	2.8.1.7	adenosine metabolic process;amine metabolic process;biological regulation;biosynthetic process;carboxylic acid metabolic process;cation homeostasis;cellular amine metabolic process;cellular amino acid metabolic process;cellular biosynthetic process;cellular cation homeostasis;cellular chemical homeostasis;cellular component organization;cellular component organization at cellular level;cellular c…	binding;catalytic activity;cofactor binding;cysteine desulfurase activity;pyridoxal phosphate binding;sulfurtransferase activity;transferase activity;transferase activity, transferring sulfur-containing groups;vitamin B6 binding;vitamin binding	cell part;cytoplasmic part;intracellular membrane-bounded organelle;intracellular organelle;intracellular part;membrane-bounded organelle;mitochondrion;nucleus;organelle	amine metabolic process;biological regulation;biosynthetic process;cellular amino acid metabolic process;cellular component organization;cellular homeostasis;cellular ion homeostasis;cellular ketone metabolic process;cellular metabolic process;cellular nitrogen compound metabolic process;cellular process;cofactor metabolic process;heterocycle metabolic process;homeostatic process;macromolecule me…	cell part;intracellular membrane-bounded organelle;intracellular organelle;mitochondrion;nucleus;organelle	Sulfur relay system;Thiamine metabolism	Aminotran_5	Completeproteome;Mitochondrion;Pyridoxalphosphate;Referenceproteome;Transferase;Transitpeptide;tRNAprocessing	IPR000192;IPR010240;IPR015421;IPR015422;IPR015424;IPR020578	Aminotrans_V/Cys_dSase;Aminotrans_V_PyrdxlP_BS;Cys_deSase;PyrdxlP-dep_Trfase;PyrdxlP-dep_Trfase_major_sub1;PyrdxlP-dep_Trfase_major_sub2			PS00595	AA_TRANSFER_CLASS_5	Saccharomyces cerevisiae (strain ATCC 204508 / S288c)	1	3	12	13	4	5	9	9	1	3	12	13	4	5	9	9	1	3	12	13	4	5	9	9	1.6
Nonsense-mediated mRNA decay protein 5	NMD5	sp|P46970|NMD5_YEAST Nonsense-mediated mRNA decay protein 5 OS=Saccharomyces cerevisiae (strain ATCC 204508 / S288c) GN=NMD5 PE=1 SV=2	1.35882	5.43418	3.67973e-06	P46970	P46970	NMD5_YEAST		establishment of localization;establishment of localization in cell;establishment of protein localization;intracellular protein transport;intracellular transport;nuclear import;nuclear transport;nucleocytoplasmic transport;protein import;protein import into nucleus;protein targeting;protein transport;transport	protein transporter activity;substrate-specific transporter activity;transporter activity	cell part;cytoplasm;integral to membrane;intracellular organelle part;intracellular part;intrinsic to membrane;macromolecular complex;membrane part;nuclear part;nuclear periphery;nuclear pore;organelle part;pore complex;protein complex	establishment of localization;nuclear transport;nucleocytoplasmic transport;protein targeting;protein transport;transport	cell part;cytoplasm;macromolecular complex;nuclear pore;protein complex		IBN_N	Completeproteome;Cytoplasm;Nucleus;Phosphoprotein;Proteintransport;Referenceproteome;Transport	IPR001494;IPR011989;IPR016024	ARM-like;ARM-type_fold;Importin-beta_N			PS50166	IMPORTIN_B_NT	Saccharomyces cerevisiae (strain ATCC 204508 / S288c)	7	7	16	17	7	5	15	16	7	7	16	17	7	5	15	16	7	7	16	17	7	5	15	16	8.3
GPN-loop GTPase 1	NPA3	sp|P47122|GPN1_YEAST GPN-loop GTPase 1 OS=Saccharomyces cerevisiae (strain ATCC 204508 / S288c) GN=NPA3 PE=1 SV=1	2.48839	3.26901	0.000538257	P47122	P47122	NPA3_YEAST	3.6.-.-	cell cycle process;cellular component organization;cellular component organization at cellular level;cellular component organization or biogenesis;cellular component organization or biogenesis at cellular level;cellular process;chromosome organization;mitotic sister chromatid cohesion;organelle organization;sister chromatid cohesion	ATPase activity;binding;catalytic activity;GTP binding;GTPase activity;guanyl nucleotide binding;guanyl ribonucleotide binding;hydrolase activity;hydrolase activity, acting on acid anhydrides;hydrolase activity, acting on acid anhydrides, in phosphorus-containing anhydrides;nucleoside-triphosphatase activity;nucleotide binding;purine nucleotide binding;purine ribonucleoside triphosphate binding;p…	cell part;cytoplasm;intracellular part	cellular component organization;cellular process;chromosome organization;organelle organization	cell part;cytoplasm		ATP_bind_1	Completeproteome;Cytoplasm;GTP-binding;Hydrolase;Nucleotide-binding;Phosphoprotein;Referenceproteome	IPR004130;IPR027417	P-loop_NTPase;Uncharacterised_ATP-bd					Saccharomyces cerevisiae (strain ATCC 204508 / S288c)	2	4	8	15	3	2	9	6	2	4	8	15	3	2	9	6	2	4	8	15	3	2	9	6	6
Initiation-specific alpha-1,6-mannosyltransferase	OCH1	sp|P31755|OCH1_YEAST Initiation-specific alpha-1,6-mannosyltransferase OS=Saccharomyces cerevisiae (strain ATCC 204508 / S288c) GN=OCH1 PE=1 SV=1	1.85004	1.90467	0.0124547	P31755	P31755	OCH1_YEAST	2.4.1.232	carbohydrate metabolic process;cellular carbohydrate metabolic process;cellular macromolecule metabolic process;cellular metabolic process;cellular process;cellular protein metabolic process;glycosylation;macromolecule glycosylation;macromolecule metabolic process;macromolecule modification;metabolic process;primary metabolic process;protein glycosylation;protein metabolic process;protein modific…	alpha-1,6-mannosyltransferase activity;catalytic activity;glycolipid 6-alpha-mannosyltransferase activity;glycolipid mannosyltransferase activity;mannosyltransferase activity;transferase activity;transferase activity, transferring glycosyl groups;transferase activity, transferring hexosyl groups	cell part;cytoplasmic part;endoplasmic reticulum membrane;endoplasmic reticulum part;Golgi apparatus part;Golgi cis cisterna;Golgi cisterna;Golgi membrane;integral to membrane;intracellular organelle part;intracellular part;intrinsic to membrane;membrane;membrane part;organelle membrane;organelle part;organelle subcompartment	carbohydrate metabolic process;cellular metabolic process;cellular process;macromolecule metabolic process;macromolecule modification;metabolic process;primary metabolic process;protein glycosylation;protein metabolic process;protein modification process	cell part;membrane	Various types of N-glycan biosynthesis	Gly_transf_sug	Completeproteome;Endoplasmicreticulum;Glycoprotein;Glycosyltransferase;Golgiapparatus;Membrane;Referenceproteome;Signal-anchor;Transferase;Transmembrane;Transmembranehelix	IPR007577	GlycoTrfase_DXD_sugar-bd_CS					Saccharomyces cerevisiae (strain ATCC 204508 / S288c)	1	0	6	5	2	3	9	9	1	0	6	5	2	3	9	9	1	0	6	5	2	3	9	9	1.5
Methyltransferase OMS1, mitochondrial	OMS1	sp|Q06668|OMS1_YEAST Methyltransferase OMS1, mitochondrial OS=Saccharomyces cerevisiae (strain ATCC 204508 / S288c) GN=OMS1 PE=1 SV=1	1.7893	2.38906	0.00408259	Q06668	Q06668	OMS1_YEAST	2.1.1.-		catalytic activity;methyltransferase activity;S-adenosylmethionine-dependent methyltransferase activity;transferase activity;transferase activity, transferring one-carbon groups	cell part;cytoplasmic part;envelope;integral to membrane;intracellular organelle part;intracellular part;intrinsic to membrane;membrane;membrane part;mitochondrial envelope;mitochondrial inner membrane;mitochondrial membrane;mitochondrial part;organelle envelope;organelle inner membrane;organelle membrane;organelle part		cell part;membrane;mitochondrial envelope		Methyltransf_12	Completeproteome;Membrane;Methyltransferase;Mitochondrion;Mitochondrioninnermembrane;Referenceproteome;Transferase;Transitpeptide;Transmembrane;Transmembranehelix	IPR013217;IPR027034	Methyltransf_12;OMS1					Saccharomyces cerevisiae (strain ATCC 204508 / S288c)	0	2	3	5	0	2	9	5	0	2	3	5	0	2	9	5	0	2	3	5	0	2	9	5	0
Fumarate reductase 2	OSM1	sp|P21375|OSM1_YEAST Fumarate reductase 2 OS=Saccharomyces cerevisiae (strain ATCC 204508 / S288c) GN=OSM1 PE=1 SV=3	3.88444	2.26328	0.00545412	P21375	P21375	OSM1_YEAST		cellular process;cellular response to anoxia;cellular response to chemical stimulus;cellular response to oxygen levels;cellular response to stimulus;cellular response to stress;response to anoxia;response to chemical stimulus;response to oxygen levels;response to stimulus;response to stress	catalytic activity;fumarate reductase (NADH) activity;oxidoreductase activity;oxidoreductase activity, acting on the CH-CH group of donors;oxidoreductase activity, acting on the CH-CH group of donors, NAD or NADP as acceptor;succinate dehydrogenase activity	cell part;cytoplasmic part;intracellular membrane-bounded organelle;intracellular organelle;intracellular part;membrane-bounded organelle;mitochondrion;organelle	cellular process;response to chemical stimulus;response to stimulus;response to stress	cell part;intracellular membrane-bounded organelle;intracellular organelle;mitochondrion;organelle		FAD_binding_2	Completeproteome;Cytoplasm;FAD;Flavoprotein;Oxidoreductase;Phosphoprotein;Referenceproteome	IPR003953;IPR010960;IPR027477	FAD_bind_dom;Flavocytochrome_c;Succ_DH/fumarate_Rdtase_cat					Saccharomyces cerevisiae (strain ATCC 204508 / S288c)	3	0	19	17	1	2	17	17	3	0	19	17	1	2	17	17	3	0	19	17	1	2	17	17	6.8
Dolichyl-diphosphooligosaccharide--protein glycosyltransferase subunit 1	OST1	sp|P41543|OST1_YEAST Dolichyl-diphosphooligosaccharide--protein glycosyltransferase subunit 1 OS=Saccharomyces cerevisiae (strain ATCC 204508 / S288c) GN=OST1 PE=1 SV=1	1.32782	2.03422	0.00924225	P41543	P41543	OST1_YEAST	2.4.99.18	carbohydrate metabolic process;cellular carbohydrate metabolic process;cellular macromolecule metabolic process;cellular metabolic process;cellular process;cellular protein metabolic process;glycosylation;macromolecule glycosylation;macromolecule metabolic process;macromolecule modification;metabolic process;peptidyl-amino acid modification;peptidyl-asparagine modification;primary metabolic proce…	catalytic activity;dolichyl-diphosphooligosaccharide-protein glycotransferase activity;oligosaccharyl transferase activity;transferase activity;transferase activity, transferring glycosyl groups;transferase activity, transferring hexosyl groups	cell part;cytoplasmic part;endoplasmic reticulum part;integral to membrane;intracellular organelle part;intracellular part;intrinsic to membrane;macromolecular complex;membrane part;oligosaccharyltransferase complex;organelle part;protein complex	carbohydrate metabolic process;cellular metabolic process;cellular process;macromolecule metabolic process;macromolecule modification;metabolic process;peptidyl-amino acid modification;primary metabolic process;protein glycosylation;protein metabolic process;protein modification process	cell part;macromolecular complex;protein complex	N-Glycan biosynthesis;Protein processing in endoplasmic reticulum;Various types of N-glycan biosynthesis	Ribophorin_I	Completeproteome;Directproteinsequencing;Endoplasmicreticulum;Glycoprotein;Glycosyltransferase;Membrane;Referenceproteome;Signal;Transferase;Transmembrane;Transmembranehelix	IPR007676	Ribophorin_I					Saccharomyces cerevisiae (strain ATCC 204508 / S288c)	4	4	7	7	6	4	10	10	4	4	7	7	6	4	10	10	4	4	7	7	6	4	10	10	13.7
2-dehydropantoate 2-reductase	PAN5	sp|P38787|PANE_YEAST 2-dehydropantoate 2-reductase OS=Saccharomyces cerevisiae (strain ATCC 204508 / S288c) GN=PAN5 PE=1 SV=1	1.82207	4.77041	1.69665e-05	P38787	P38787	PANE_YEAST	1.1.1.169	amine biosynthetic process;amine metabolic process;biosynthetic process;carboxylic acid biosynthetic process;carboxylic acid metabolic process;cellular amine metabolic process;cellular amino acid biosynthetic process;cellular amino acid metabolic process;cellular biosynthetic process;cellular ketone metabolic process;cellular metabolic process;cellular modified amino acid biosynthetic process;cel…	2-dehydropantoate 2-reductase activity;binding;catalytic activity;coenzyme binding;cofactor binding;NADP binding;nucleotide binding;oxidoreductase activity;oxidoreductase activity, acting on CH-OH group of donors;oxidoreductase activity, acting on the CH-OH group of donors, NAD or NADP as acceptor	cell part;cytoplasm;intracellular part	amine metabolic process;biosynthetic process;cellular amino acid metabolic process;cellular ketone metabolic process;cellular metabolic process;cellular nitrogen compound metabolic process;cellular process;cofactor metabolic process;metabolic process;nitrogen compound metabolic process;organic acid metabolic process;primary metabolic process;small molecule metabolic process;vitamin metabolic proc…	cell part;cytoplasm	Pantothenate and CoA biosynthesis	ApbA;ApbA_C	Completeproteome;NADP;Oxidoreductase;Pantothenatebiosynthesis;Referenceproteome	IPR003710;IPR008927;IPR013328;IPR013332;IPR013752;IPR016040	6-PGluconate_DH_C-like;ApbA;ApbA_C;ApbA_N;DH_multihelical;NAD(P)-bd_dom					Saccharomyces cerevisiae (strain ATCC 204508 / S288c)	0	1	4	7	1	0	5	3	0	1	4	7	1	0	5	3	0	1	4	7	1	0	5	3	0
Glucose-6-phosphate isomerase	PGI1	sp|P12709|G6PI_YEAST Glucose-6-phosphate isomerase OS=Saccharomyces cerevisiae (strain ATCC 204508 / S288c) GN=PGI1 PE=1 SV=3	0.638816	3.06607	0.000858883	P12709	P12709	G6PI_YEAST	5.3.1.9	alcohol biosynthetic process;alcohol catabolic process;alcohol metabolic process;biosynthetic process;carbohydrate biosynthetic process;carbohydrate catabolic process;carbohydrate metabolic process;catabolic process;cellular biosynthetic process;cellular carbohydrate biosynthetic process;cellular carbohydrate catabolic process;cellular carbohydrate metabolic process;cellular metabolic process;cel…	catalytic activity;glucose-6-phosphate isomerase activity;intramolecular oxidoreductase activity;intramolecular oxidoreductase activity, interconverting aldoses and ketoses;isomerase activity	cell part;cytoplasmic part;intracellular membrane-bounded organelle;intracellular organelle;intracellular part;membrane;membrane-bounded organelle;mitochondrion;organelle;plasma membrane	alcohol metabolic process;biosynthetic process;carbohydrate metabolic process;catabolic process;cellular metabolic process;cellular nitrogen compound metabolic process;cellular process;cofactor metabolic process;generation of precursor metabolites and energy;heterocycle metabolic process;metabolic process;nitrogen compound metabolic process;nucleobase-containing compound metabolic process;nucleob…	cell part;intracellular membrane-bounded organelle;intracellular organelle;membrane;mitochondrion;organelle;plasma membrane	Amino sugar and nucleotide sugar metabolism;Glycolysis / Gluconeogenesis;Pentose phosphate pathway;Starch and sucrose metabolism	PGI	Acetylation;Completeproteome;Cytoplasm;Gluconeogenesis;Glycolysis;Isomerase;Phosphoprotein;Referenceproteome	IPR001672;IPR018189;IPR023096	G6P_Isomerase;G6P_Isomerase_C;Phosphoglucose_isomerase_CS	PR00662	G6PISOMERASE	PS00174;PS00765;PS51463	P_GLUCOSE_ISOMERASE_1;P_GLUCOSE_ISOMERASE_2;P_GLUCOSE_ISOMERASE_3	Saccharomyces cerevisiae (strain ATCC 204508 / S288c)	20	20	23	24	15	17	21	20	20	20	23	24	15	17	21	20	20	20	23	24	15	17	21	20	54.7
Mannose-6-phosphate isomerase	PMI40	sp|P29952|MPI_YEAST Mannose-6-phosphate isomerase OS=Saccharomyces cerevisiae (strain ATCC 204508 / S288c) GN=PMI40 PE=1 SV=4	1.31883	2.02127	0.00952204	P29952	P29952	MPI_YEAST	5.3.1.8	alcohol biosynthetic process;alcohol metabolic process;biosynthetic process;carbohydrate biosynthetic process;carbohydrate metabolic process;cell wall glycoprotein biosynthetic process;cell wall macromolecule biosynthetic process;cell wall macromolecule metabolic process;cell wall mannoprotein biosynthetic process;cell wall organization or biogenesis;cellular biosynthetic process;cellular carbohy…	binding;catalytic activity;cation binding;intramolecular oxidoreductase activity;intramolecular oxidoreductase activity, interconverting aldoses and ketoses;ion binding;isomerase activity;mannose-6-phosphate isomerase activity;metal ion binding;transition metal ion binding;zinc ion binding	cell part;cytoplasm;intracellular membrane-bounded organelle;intracellular organelle;intracellular part;membrane-bounded organelle;nucleus;organelle	alcohol metabolic process;biosynthetic process;carbohydrate metabolic process;cell wall organization or biogenesis;cellular cell wall organization or biogenesis;cellular metabolic process;cellular nitrogen compound metabolic process;cellular process;macromolecule metabolic process;macromolecule modification;metabolic process;nitrogen compound metabolic process;nucleobase-containing compound metab…	cell part;cytoplasm;intracellular membrane-bounded organelle;intracellular organelle;nucleus;organelle	Amino sugar and nucleotide sugar metabolism;Fructose and mannose metabolism	PMI_typeI	Acetylation;Completeproteome;Cytoplasm;Directproteinsequencing;Isomerase;Metal-binding;Phosphoprotein;Referenceproteome;Zinc	IPR001250;IPR011051;IPR014710;IPR016305;IPR018050	Man6P_Isoase-1;Mannose-6-P_Isomerase;Pmannose_isomerase-type1_CS;RmlC_Cupin;RmlC-like_jellyroll	PR00714	MAN6PISMRASE	PS00965;PS00966	PMI_I_1;PMI_I_2	Saccharomyces cerevisiae (strain ATCC 204508 / S288c)	2	6	8	7	2	3	9	8	2	6	8	7	2	3	9	8	2	6	8	7	2	3	9	8	6.3
Acyl-coenzyme A oxidase	POX1	sp|P13711|ACOX_YEAST Acyl-coenzyme A oxidase OS=Saccharomyces cerevisiae (strain ATCC 204508 / S288c) GN=POX1 PE=3 SV=2	3.23999	2.54577	0.00284597	P13711	P13711	ACOX_YEAST	1.3.3.6	carboxylic acid catabolic process;carboxylic acid metabolic process;catabolic process;cellular catabolic process;cellular ketone metabolic process;cellular lipid catabolic process;cellular lipid metabolic process;cellular metabolic process;cellular process;fatty acid beta-oxidation;fatty acid beta-oxidation using acyl-CoA oxidase;fatty acid catabolic process;fatty acid metabolic process;fatty aci…	acyl-CoA dehydrogenase activity;acyl-CoA oxidase activity;binding;catalytic activity;coenzyme binding;cofactor binding;flavin adenine dinucleotide binding;oxidoreductase activity;oxidoreductase activity, acting on the CH-CH group of donors;oxidoreductase activity, acting on the CH-CH group of donors, oxygen as acceptor	cell part;cytoplasmic part;intracellular organelle lumen;intracellular organelle part;intracellular part;membrane-enclosed lumen;microbody lumen;microbody part;organelle lumen;organelle part;peroxisomal matrix;peroxisomal part	catabolic process;cellular ketone metabolic process;cellular lipid metabolic process;cellular metabolic process;cellular process;lipid metabolic process;metabolic process;organic acid metabolic process;primary metabolic process;small molecule metabolic process	cell part	alpha-Linolenic acid metabolism;Biosynthesis of unsaturated fatty acids;Fatty acid metabolism;Peroxisome;PPAR signaling pathway	ACOX;Acyl-CoA_dh_M	Completeproteome;FAD;Fattyacidmetabolism;Flavoprotein;Lipidmetabolism;Oxidoreductase;Peroxisome;Referenceproteome	IPR002655;IPR006091;IPR009075;IPR009100;IPR012258;IPR013786	AcylCo_DH/oxidase_C;AcylCoA_DH/ox_N;AcylCoA_DH/oxidase;Acyl-CoA_Oxase/DH_cen-dom;Acyl-CoA_oxidase;Acyl-CoA_oxidase_C					Saccharomyces cerevisiae (strain ATCC 204508 / S288c)	1	0	9	3	0	0	17	12	1	0	9	3	0	0	17	12	1	0	9	3	0	0	17	12	1.1
Serine/threonine-protein phosphatase T	PPT1	sp|P53043|PPT1_YEAST Serine/threonine-protein phosphatase T OS=Saccharomyces cerevisiae (strain ATCC 204508 / S288c) GN=PPT1 PE=1 SV=1	1.91344	1.80737	0.0155823	P53043	P53043	PPT1_YEAST	3.1.3.16	cellular macromolecule metabolic process;cellular metabolic process;cellular process;cellular protein metabolic process;dephosphorylation;macromolecule metabolic process;macromolecule modification;metabolic process;phosphate-containing compound metabolic process;phosphorus metabolic process;primary metabolic process;protein dephosphorylation;protein metabolic process;protein modification process	binding;catalytic activity;cation binding;hydrolase activity;hydrolase activity, acting on ester bonds;ion binding;metal ion binding;phosphatase activity;phosphoprotein phosphatase activity;phosphoric ester hydrolase activity;protein serine/threonine phosphatase activity	cell part;cytoplasm;intracellular membrane-bounded organelle;intracellular organelle;intracellular part;membrane-bounded organelle;nucleus;organelle	cellular metabolic process;cellular process;macromolecule metabolic process;macromolecule modification;metabolic process;phosphorus metabolic process;primary metabolic process;protein dephosphorylation;protein metabolic process;protein modification process	cell part;cytoplasm;intracellular membrane-bounded organelle;intracellular organelle;nucleus;organelle	MAPK signaling pathway	Metallophos;PPP5;TPR_1;TPR_2	3D-structure;Completeproteome;Hydrolase;Iron;Manganese;Metal-binding;Nucleus;Proteinphosphatase;Referenceproteome;Repeat;TPRrepeat	IPR001440;IPR004843;IPR006186;IPR011236;IPR011990;IPR013026;IPR013105;IPR013235;IPR019734	Metallo_PEstase_dom;PPP_dom;Ser/Thr_PPase_5;Ser/Thr-sp_prot-phosphatase;TPR_2;TPR_repeat;TPR-1;TPR-contain_dom;TPR-like_helical	PR00114	STPHPHTASE	PS00125;PS50005;PS50293	SER_THR_PHOSPHATASE;TPR;TPR_REGION	Saccharomyces cerevisiae (strain ATCC 204508 / S288c)	0	0	9	6	1	0	3	4	0	0	9	6	1	0	3	4	0	0	9	6	1	0	3	4	0
DNA primase small subunit	PRI1	sp|P10363|PRI1_YEAST DNA primase small subunit OS=Saccharomyces cerevisiae (strain ATCC 204508 / S288c) GN=PRI1 PE=1 SV=2	1.79346	2.02824	0.0093705	P10363	P10363	PRI1_YEAST	2.7.7.-	cellular macromolecule metabolic process;cellular metabolic process;cellular nitrogen compound metabolic process;cellular process;DNA metabolic process;DNA strand elongation;DNA strand elongation involved in DNA replication;DNA-dependent DNA replication initiation;lagging strand elongation;macromolecule metabolic process;metabolic process;nitrogen compound metabolic process;nucleic acid metabolic…	adenyl nucleotide binding;adenyl ribonucleotide binding;ATP binding;binding;catalytic activity;cation binding;DNA primase activity;DNA-directed RNA polymerase activity;ion binding;metal ion binding;nucleotide binding;nucleotidyltransferase activity;purine nucleotide binding;purine ribonucleoside triphosphate binding;purine ribonucleotide binding;ribonucleotide binding;RNA polymerase activity;tran…	alpha DNA polymerase:primase complex;cell part;chromosomal part;intracellular organelle part;intracellular part;macromolecular complex;nuclear chromosome part;nuclear part;organelle part;protein complex	cellular metabolic process;cellular nitrogen compound metabolic process;cellular process;DNA metabolic process;macromolecule metabolic process;metabolic process;nitrogen compound metabolic process;nucleobase-containing compound metabolic process;primary metabolic process	cell part;macromolecular complex;protein complex	DNA replication;Purine metabolism;Pyrimidine metabolism	DNA_primase_S	ATP-binding;Completeproteome;DNA-directedRNApolymerase;DNAreplication;Metal-binding;Nucleotide-binding;Nucleotidyltransferase;Primosome;Referenceproteome;Transcription;Transferase;Zinc	IPR002755;IPR014052	DNA_primase_S;DNA_primase_ssu_euk/arc					Saccharomyces cerevisiae (strain ATCC 204508 / S288c)	0	1	9	7	1	0	4	3	0	1	9	7	1	0	4	3	0	1	9	7	1	0	4	3	0
Pyrroline-5-carboxylate reductase	PRO3	sp|P32263|P5CR_YEAST Pyrroline-5-carboxylate reductase OS=Saccharomyces cerevisiae (strain ATCC 204508 / S288c) GN=PRO3 PE=1 SV=1	3.17132	2.43071	0.00370926	P32263	P32263	P5CR_YEAST	1.5.1.2	amine biosynthetic process;amine metabolic process;biosynthetic process;carboxylic acid biosynthetic process;carboxylic acid metabolic process;cellular amine metabolic process;cellular amino acid biosynthetic process;cellular amino acid metabolic process;cellular biosynthetic process;cellular ketone metabolic process;cellular metabolic process;cellular nitrogen compound biosynthetic process;cellu…	catalytic activity;oxidoreductase activity;oxidoreductase activity, acting on the CH-NH group of donors;oxidoreductase activity, acting on the CH-NH group of donors, NAD or NADP as acceptor;pyrroline-5-carboxylate reductase activity	cell part;cytoplasm;intracellular part	amine metabolic process;biosynthetic process;cellular amino acid metabolic process;cellular ketone metabolic process;cellular metabolic process;cellular nitrogen compound metabolic process;cellular process;heterocycle metabolic process;metabolic process;nitrogen compound metabolic process;organic acid metabolic process;primary metabolic process;small molecule metabolic process	cell part;cytoplasm	Arginine and proline metabolism	F420_oxidored	Amino-acidbiosynthesis;Completeproteome;NADP;Oxidoreductase;Phosphoprotein;Prolinebiosynthesis;Referenceproteome	IPR000304;IPR004455;IPR008927;IPR016040	6-PGluconate_DH_C-like;NAD(P)-bd_dom;NADP_OxRdtase_F420;Pyrroline-COOH_reductase			PS00521	P5CR	Saccharomyces cerevisiae (strain ATCC 204508 / S288c)	0	1	5	9	1	1	3	2	0	1	5	9	1	1	3	2	0	1	5	9	1	1	3	2	0
Ribose-phosphate pyrophosphokinase 1	PRS1	sp|P32895|KPR1_YEAST Ribose-phosphate pyrophosphokinase 1 OS=Saccharomyces cerevisiae (strain ATCC 204508 / S288c) GN=PRS1 PE=1 SV=1	3.2455	2.36962	0.0042695	P32895	P32895	KPR1_YEAST	2.7.6.1	5-phosphoribose 1-diphosphate biosynthetic process;5-phosphoribose 1-diphosphate metabolic process;alcohol biosynthetic process;alcohol metabolic process;biosynthetic process;carbohydrate biosynthetic process;carbohydrate metabolic process;cell wall organization;cell wall organization or biogenesis;cellular biosynthetic process;cellular carbohydrate biosynthetic process;cellular carbohydrate meta…	adenyl nucleotide binding;adenyl ribonucleotide binding;ATP binding;binding;catalytic activity;cation binding;diphosphotransferase activity;ion binding;kinase activity;magnesium ion binding;metal ion binding;nucleotide binding;purine nucleotide binding;purine ribonucleoside triphosphate binding;purine ribonucleotide binding;ribonucleotide binding;ribose phosphate diphosphokinase activity;transfer…	cell part;cytoplasm;intracellular part	alcohol metabolic process;biosynthetic process;carbohydrate metabolic process;cell wall organization;cell wall organization or biogenesis;cellular cell wall organization;cellular cell wall organization or biogenesis;cellular component organization;cellular metabolic process;cellular nitrogen compound metabolic process;cellular process;external encapsulating structure organization;heterocycle meta…	cell part;cytoplasm	Pentose phosphate pathway;Purine metabolism		ATP-binding;Completeproteome;Cytoplasm;Kinase;Magnesium;Metal-binding;Nucleotide-binding;Nucleotidebiosynthesis;Phosphoprotein;Referenceproteome;Transferase	IPR000842;IPR005946	PRib_PP_synth_CS;Rib-P_diPkinase			PS00114	PRPP_SYNTHASE	Saccharomyces cerevisiae (strain ATCC 204508 / S288c)	1	0	5	8	3	0	15	8	1	0	5	8	3	0	15	8	1	0	5	8	3	0	15	8	3.3
Ribose-phosphate pyrophosphokinase 5	PRS5	sp|Q12265|KPR5_YEAST Ribose-phosphate pyrophosphokinase 5 OS=Saccharomyces cerevisiae (strain ATCC 204508 / S288c) GN=PRS5 PE=1 SV=1	3.84428	4.52336	2.99669e-05	Q12265	Q12265	KPR5_YEAST	2.7.6.1	5-phosphoribose 1-diphosphate biosynthetic process;5-phosphoribose 1-diphosphate metabolic process;alcohol biosynthetic process;alcohol metabolic process;biosynthetic process;carbohydrate biosynthetic process;carbohydrate metabolic process;cell wall organization;cell wall organization or biogenesis;cellular biosynthetic process;cellular carbohydrate biosynthetic process;cellular carbohydrate meta…	adenyl nucleotide binding;adenyl ribonucleotide binding;ATP binding;binding;catalytic activity;cation binding;diphosphotransferase activity;ion binding;kinase activity;magnesium ion binding;metal ion binding;nucleotide binding;purine nucleotide binding;purine ribonucleoside triphosphate binding;purine ribonucleotide binding;ribonucleotide binding;ribose phosphate diphosphokinase activity;transfer…	cell part;cytoplasm;intracellular part	alcohol metabolic process;biosynthetic process;carbohydrate metabolic process;cell wall organization;cell wall organization or biogenesis;cellular cell wall organization;cellular cell wall organization or biogenesis;cellular component organization;cellular metabolic process;cellular nitrogen compound metabolic process;cellular process;external encapsulating structure organization;heterocycle meta…	cell part;cytoplasm	Pentose phosphate pathway;Purine metabolism	Pribosyltran	ATP-binding;Completeproteome;Cytoplasm;Kinase;Magnesium;Metal-binding;Nucleotide-binding;Nucleotidebiosynthesis;Phosphoprotein;Referenceproteome;Transferase	IPR000836;IPR000842	PRib_PP_synth_CS;PRibTrfase_dom			PS00114	PRPP_SYNTHASE	Saccharomyces cerevisiae (strain ATCC 204508 / S288c)	0	1	11	11	2	2	14	13	0	1	11	11	2	2	14	13	0	1	11	11	2	2	14	13	0
Importin subunit beta-3	PSE1	sp|P32337|IMB3_YEAST Importin subunit beta-3 OS=Saccharomyces cerevisiae (strain ATCC 204508 / S288c) GN=PSE1 PE=1 SV=2	0.602646	4.10949	7.77151e-05	P32337	P32337	IMB3_YEAST		biological regulation;establishment of localization;establishment of localization in cell;establishment of protein localization;establishment of RNA localization;intracellular protein transport;intracellular transport;mRNA export from nucleus;mRNA transport;nuclear export;nuclear import;nuclear transport;nucleic acid transport;nucleobase-containing compound transport;nucleocytoplasmic transport;p…	binding;nuclear localization sequence binding;peptide binding;protein transporter activity;signal sequence binding;substrate-specific transporter activity;transporter activity	cell part;cytoplasm;integral to membrane;intracellular membrane-bounded organelle;intracellular organelle;intracellular part;intrinsic to membrane;membrane part;membrane-bounded organelle;nucleus;organelle	biological regulation;establishment of localization;nuclear transport;nucleobase-containing compound transport;nucleocytoplasmic transport;protein targeting;protein transport;regulation of cell cycle;regulation of mitotic cell cycle;regulation of organelle organization;regulation of protein modification process;transport	cell part;cytoplasm;intracellular membrane-bounded organelle;intracellular organelle;nucleus;organelle			3D-structure;Completeproteome;Cytoplasm;Nucleus;Phosphoprotein;Proteintransport;Referenceproteome;Repeat;Transport	IPR011989;IPR016024	ARM-like;ARM-type_fold			PS50077	HEAT_REPEAT	Saccharomyces cerevisiae (strain ATCC 204508 / S288c)	11	11	20	15	8	9	13	11	11	11	20	15	8	9	13	11	11	11	20	15	8	9	13	11	14.6
Protein phosphatase 2C homolog 3	PTC3	sp|P34221|PP2C3_YEAST Protein phosphatase 2C homolog 3 OS=Saccharomyces cerevisiae (strain ATCC 204508 / S288c) GN=PTC3 PE=1 SV=4	2.87195	4.79283	1.61127e-05	P34221	P34221	PP2C3_YEAST	3.1.3.16	biological regulation;cellular macromolecule metabolic process;cellular metabolic process;cellular process;cellular protein metabolic process;dephosphorylation;inactivation of MAPK activity;inactivation of MAPK activity involved in osmosensory signaling pathway;macromolecule metabolic process;macromolecule modification;metabolic process;negative regulation of catalytic activity;negative regulatio…	binding;catalytic activity;cation binding;hydrolase activity;hydrolase activity, acting on ester bonds;ion binding;metal ion binding;phosphatase activity;phosphoprotein phosphatase activity;phosphoric ester hydrolase activity;protein serine/threonine phosphatase activity	cell part;cytoplasm;intracellular membrane-bounded organelle;intracellular organelle;intracellular part;membrane-bounded organelle;nucleus;organelle	biological regulation;cellular metabolic process;cellular process;macromolecule metabolic process;macromolecule modification;metabolic process;phosphorus metabolic process;primary metabolic process;protein dephosphorylation;protein metabolic process;protein modification process;regulation of cell cycle;regulation of protein modification process	cell part;cytoplasm;intracellular membrane-bounded organelle;intracellular organelle;nucleus;organelle		PP2C	Completeproteome;Cytoplasm;Hydrolase;Magnesium;Manganese;Metal-binding;Nucleus;Phosphoprotein;Proteinphosphatase;Referenceproteome	IPR000222;IPR001932;IPR015655	PP2C_Mn2_Asp60_BS;PP2C-like;Protein_Pase_2C			PS01032	PP2C	Saccharomyces cerevisiae (strain ATCC 204508 / S288c)	3	3	13	12	3	3	14	11	3	3	13	12	3	3	14	11	3	3	12	11	3	2	12	9	10.9
Replication factor C subunit 2	RFC2	sp|P40348|RFC2_YEAST Replication factor C subunit 2 OS=Saccharomyces cerevisiae (strain ATCC 204508 / S288c) GN=RFC2 PE=1 SV=1	4.23545	3.25409	0.000557069	P40348	P40348	RFC2_YEAST		cell cycle process;cellular component organization;cellular component organization at cellular level;cellular component organization or biogenesis;cellular component organization or biogenesis at cellular level;cellular macromolecule metabolic process;cellular metabolic process;cellular nitrogen compound metabolic process;cellular process;cellular response to stimulus;cellular response to stress;…	adenyl nucleotide binding;adenyl ribonucleotide binding;ATP binding;binding;catalytic activity;DNA binding;hydrolase activity;hydrolase activity, acting on acid anhydrides;hydrolase activity, acting on acid anhydrides, in phosphorus-containing anhydrides;nucleic acid binding;nucleoside-triphosphatase activity;nucleotide binding;purine nucleotide binding;purine ribonucleoside triphosphate binding;…	cell part;chromosomal part;Ctf18 RFC-like complex;DNA replication factor C complex;Elg1 RFC-like complex;intracellular membrane-bounded organelle;intracellular organelle;intracellular organelle part;intracellular part;macromolecular complex;membrane-bounded organelle;nucleus;organelle;organelle part;protein complex;Rad17 RFC-like complex	cellular component organization;cellular metabolic process;cellular nitrogen compound metabolic process;cellular process;chromosome organization;DNA metabolic process;DNA repair;macromolecule metabolic process;metabolic process;nitrogen compound metabolic process;nucleobase-containing compound metabolic process;organelle organization;primary metabolic process;response to DNA damage stimulus;respo…	cell part;DNA replication factor C complex;intracellular membrane-bounded organelle;intracellular organelle;macromolecular complex;nucleus;organelle;protein complex	DNA replication;Mismatch repair;Nucleotide excision repair	AAA;Rep_fac_C	3D-structure;ATP-binding;Cellcycle;Completeproteome;DNA-binding;DNAreplication;Nucleotide-binding;Nucleus;Referenceproteome	IPR003593;IPR003959;IPR008921;IPR013748;IPR027417	AAA+_ATPase;ATPase_AAA_core;DNA_pol3_clamp-load_cplx_C;P-loop_NTPase;Rep_factorC_C_dom					Saccharomyces cerevisiae (strain ATCC 204508 / S288c)	0	0	3	6	1	0	1	1	0	0	3	6	1	0	1	1	0	0	3	6	1	0	1	1	0
Protein arginine N-methyltransferase 2	RMT2	sp|Q03305|RMT2_YEAST Protein arginine N-methyltransferase 2 OS=Saccharomyces cerevisiae (strain ATCC 204508 / S288c) GN=RMT2 PE=1 SV=1	3.88562	3.16703	0.00068073	Q03305	Q03305	RMT2_YEAST	2.1.1.-		arginine N-methyltransferase activity;catalytic activity;methyltransferase activity;N-methyltransferase activity;protein methyltransferase activity;protein-arginine N5-methyltransferase activity;protein-arginine N-methyltransferase activity;S-adenosylmethionine-dependent methyltransferase activity;transferase activity;transferase activity, transferring one-carbon groups	cell part;cytoplasm;intracellular membrane-bounded organelle;intracellular organelle;intracellular part;membrane-bounded organelle;nucleus;organelle		cell part;cytoplasm;intracellular membrane-bounded organelle;intracellular organelle;nucleus;organelle	Histidine metabolism;Polycyclic aromatic hydrocarbon degradation;Tyrosine metabolism		Completeproteome;Cytoplasm;Methyltransferase;Nucleus;Phosphoprotein;Referenceproteome;S-adenosyl-L-methionine;Transferase	IPR017408;IPR026480	Arginine_N-MeTrfase_2;RMT2_dom			PS51559	SAM_RMT2	Saccharomyces cerevisiae (strain ATCC 204508 / S288c)	0	1	5	5	1	0	8	7	0	1	5	5	1	0	8	7	0	1	5	5	1	0	8	7	0
Ran GTPase-activating protein 1	RNA1	sp|P11745|RNA1_YEAST Ran GTPase-activating protein 1 OS=Saccharomyces cerevisiae (strain ATCC 204508 / S288c) GN=RNA1 PE=1 SV=2	1.91484	3.37439	0.000422292	P11745	P11745	RNA1_YEAST		biological regulation;cellular localization;cellular macromolecule metabolic process;cellular metabolic process;cellular nitrogen compound metabolic process;cellular process;chromatin silencing;chromatin silencing at telomere;establishment of localization;establishment of localization in cell;establishment of organelle localization;establishment of protein localization;establishment of ribosome l…	enzyme activator activity;enzyme regulator activity;GTPase activator activity;GTPase regulator activity;nucleoside-triphosphatase regulator activity;Ran GTPase activator activity;Ras GTPase activator activity;small GTPase regulator activity	cell part;cytoplasmic part;cytosol;integral to membrane;intracellular membrane-bounded organelle;intracellular organelle;intracellular part;intrinsic to membrane;membrane part;membrane-bounded organelle;nucleus;organelle	biological regulation;cellular localization;cellular metabolic process;cellular nitrogen compound metabolic process;cellular process;establishment of localization;gene silencing;localization;macromolecule metabolic process;metabolic process;nitrogen compound metabolic process;nuclear transport;nucleobase-containing compound metabolic process;nucleobase-containing compound transport;nucleocytoplas…	cell part;cytosol;intracellular membrane-bounded organelle;intracellular organelle;nucleus;organelle	RNA transport		Completeproteome;Cytoplasm;GTPaseactivation;Leucine-richrepeat;Phosphoprotein;Referenceproteome;Repeat							Saccharomyces cerevisiae (strain ATCC 204508 / S288c)	16	20	29	28	13	16	26	25	16	20	29	28	13	16	26	25	16	20	29	28	13	16	26	25	53.6
DNA-directed RNA polymerase, mitochondrial	RPO41	sp|P13433|RPOM_YEAST DNA-directed RNA polymerase, mitochondrial OS=Saccharomyces cerevisiae (strain ATCC 204508 / S288c) GN=RPO41 PE=3 SV=2	3.00587	2.95547	0.00110798	P13433	P13433	RPOM_YEAST	2.7.7.6	biosynthetic process;cellular biosynthetic process;cellular component organization;cellular component organization at cellular level;cellular component organization or biogenesis;cellular component organization or biogenesis at cellular level;cellular macromolecule biosynthetic process;cellular macromolecule metabolic process;cellular metabolic process;cellular nitrogen compound metabolic process…	binding;catalytic activity;DNA binding;DNA-directed RNA polymerase activity;nucleic acid binding;nucleotidyltransferase activity;RNA polymerase activity;transferase activity;transferase activity, transferring phosphorus-containing groups	cell part;cytoplasmic part;DNA-directed RNA polymerase complex;intracellular non-membrane-bounded organelle;intracellular organelle;intracellular organelle part;intracellular part;macromolecular complex;mitochondrial DNA-directed RNA polymerase complex;mitochondrial nucleoid;mitochondrial part;non-membrane-bounded organelle;nucleoid;organelle;organelle part;protein complex;RNA polymerase complex	biosynthetic process;cellular component organization;cellular metabolic process;cellular nitrogen compound metabolic process;cellular process;macromolecule metabolic process;metabolic process;mitochondrion organization;nitrogen compound metabolic process;nucleobase-containing compound metabolic process;organelle organization;primary metabolic process;RNA metabolic process	cell part;intracellular non-membrane-bounded organelle;intracellular organelle;macromolecular complex;organelle;protein complex;RNA polymerase complex		RNA_pol	Completeproteome;DNA-directedRNApolymerase;Mitochondrion;Nucleotidyltransferase;Referenceproteome;Transcription;Transferase;Transitpeptide	IPR002092;IPR024075	DNA-dir_RNA_pol_helix_hairpin;DNA-dir_Rpol_phage-type			PS00489;PS00900	RNA_POL_PHAGE_1;RNA_POL_PHAGE_2	Saccharomyces cerevisiae (strain ATCC 204508 / S288c)	1	1	13	4	0	0	12	8	1	1	13	4	0	0	12	8	1	1	13	4	0	0	12	8	1.1
ATP-dependent rRNA helicase RRP3	RRP3	sp|P38712|RRP3_YEAST ATP-dependent rRNA helicase RRP3 OS=Saccharomyces cerevisiae (strain ATCC 204508 / S288c) GN=RRP3 PE=1 SV=2	3.30793	3.06072	0.000869515	P38712	P38712	RRP3_YEAST	3.6.4.-	cellular macromolecule metabolic process;cellular metabolic process;cellular nitrogen compound metabolic process;cellular process;macromolecule metabolic process;maturation of SSU-rRNA;maturation of SSU-rRNA from tricistronic rRNA transcript (SSU-rRNA, 5.8S rRNA, LSU-rRNA);metabolic process;ncRNA metabolic process;ncRNA processing;nitrogen compound metabolic process;nucleic acid metabolic process…	adenyl nucleotide binding;adenyl ribonucleotide binding;ATP binding;ATPase activity;ATPase activity, coupled;ATP-dependent helicase activity;ATP-dependent RNA helicase activity;binding;catalytic activity;helicase activity;hydrolase activity;hydrolase activity, acting on acid anhydrides;hydrolase activity, acting on acid anhydrides, in phosphorus-containing anhydrides;nucleic acid binding;nucleosi…	cell part;intracellular non-membrane-bounded organelle;intracellular organelle;intracellular organelle part;intracellular part;non-membrane-bounded organelle;nuclear part;nucleolus;organelle;organelle part	cellular metabolic process;cellular nitrogen compound metabolic process;cellular process;macromolecule metabolic process;metabolic process;nitrogen compound metabolic process;nucleobase-containing compound metabolic process;primary metabolic process;RNA metabolic process;RNA processing;rRNA processing	cell part;intracellular non-membrane-bounded organelle;intracellular organelle;nucleolus;organelle		DEAD;Helicase_C	ATP-binding;Coiledcoil;Completeproteome;Helicase;Hydrolase;Nucleotide-binding;Nucleus;Phosphoprotein;Referenceproteome;Ribosomebiogenesis;RNA-binding;rRNAprocessing	IPR000629;IPR001650;IPR011545;IPR014001;IPR014014;IPR027417	DNA/RNA_helicase_DEAD/DEAH_N;Helicase_ATP-bd;Helicase_C;P-loop_NTPase;RNA_helicase_DEAD_Q_motif;RNA-helicase_DEAD-box_CS			PS00039;PS51192;PS51194;PS51195	DEAD_ATP_HELICASE;HELICASE_ATP_BIND_1;HELICASE_CTER;Q_MOTIF	Saccharomyces cerevisiae (strain ATCC 204508 / S288c)	2	0	12	14	1	2	8	9	2	0	12	14	1	2	8	9	2	0	12	14	1	2	8	9	7
RuvB-like protein 1	RVB1	sp|Q03940|RUVB1_YEAST RuvB-like protein 1 OS=Saccharomyces cerevisiae (strain ATCC 204508 / S288c) GN=RVB1 PE=1 SV=1	2.17122	5.50708	3.11114e-06	Q03940	Q03940	RUVB1_YEAST	3.6.4.12	ATP-dependent chromatin remodeling;biological regulation;biosynthetic process;box C/D snoRNP assembly;cellular biosynthetic process;cellular component assembly;cellular component assembly at cellular level;cellular component organization;cellular component organization at cellular level;cellular component organization or biogenesis;cellular component organization or biogenesis at cellular level;c…	5'-3' DNA helicase activity;adenyl nucleotide binding;adenyl ribonucleotide binding;ATP binding;ATPase activity;ATPase activity, coupled;ATP-dependent 5'-3' DNA helicase activity;ATP-dependent DNA helicase activity;ATP-dependent helicase activity;binding;catalytic activity;DNA helicase activity;DNA-dependent ATPase activity;helicase activity;hydrolase activity;hydrolase activity, acting on acid a…	ASTRA complex;cell part;chromatin;chromatin remodeling complex;chromosomal part;DNA helicase complex;Ino80 complex;intracellular organelle part;intracellular part;macromolecular complex;nuclear chromatin;nuclear chromosome part;nuclear part;organelle part;protein complex;Swr1 complex	biological regulation;biosynthetic process;cellular component assembly;cellular component organization;cellular macromolecular complex assembly;cellular metabolic process;cellular nitrogen compound metabolic process;cellular process;chromatin modification;chromatin organization;chromosome organization;DNA metabolic process;DNA repair;macromolecular complex assembly;macromolecule metabolic process…	cell part;chromatin remodeling complex;DNA helicase complex;macromolecular complex;protein complex	Wnt signaling pathway	TIP49	Activator;ATP-binding;Chromatinregulator;Completeproteome;DNAdamage;DNArepair;Helicase;Hydrolase;Nucleotide-binding;Nucleus;Referenceproteome;Transcription;Transcriptionregulation	IPR003593;IPR010339;IPR012340;IPR027238;IPR027417	AAA+_ATPase;NA-bd_OB-fold;P-loop_NTPase;RuvB-like;TIP49_C					Saccharomyces cerevisiae (strain ATCC 204508 / S288c)	12	11	27	25	14	13	26	23	12	11	27	25	14	13	26	23	12	11	27	25	14	13	26	23	36.7
RuvB-like protein 2	RVB2	sp|Q12464|RUVB2_YEAST RuvB-like protein 2 OS=Saccharomyces cerevisiae (strain ATCC 204508 / S288c) GN=RVB2 PE=1 SV=1	2.82875	4.8192	1.51634e-05	Q12464	Q12464	RUVB2_YEAST	3.6.4.12	ATP-dependent chromatin remodeling;biological regulation;biosynthetic process;box C/D snoRNP assembly;cellular biosynthetic process;cellular component assembly;cellular component assembly at cellular level;cellular component organization;cellular component organization at cellular level;cellular component organization or biogenesis;cellular component organization or biogenesis at cellular level;c…	3'-5' DNA helicase activity;5'-3' DNA helicase activity;adenyl nucleotide binding;adenyl ribonucleotide binding;ATP binding;ATPase activity;ATPase activity, coupled;ATP-dependent 3'-5' DNA helicase activity;ATP-dependent 5'-3' DNA helicase activity;ATP-dependent DNA helicase activity;ATP-dependent helicase activity;binding;catalytic activity;DNA helicase activity;DNA-dependent ATPase activity;hel…	ASTRA complex;cell part;chromatin;chromatin remodeling complex;chromosomal part;DNA helicase complex;Ino80 complex;intracellular organelle part;intracellular part;macromolecular complex;nuclear chromatin;nuclear chromosome part;nuclear part;nucleoplasm;organelle part;protein complex;Swr1 complex	biological regulation;biosynthetic process;cellular component assembly;cellular component organization;cellular macromolecular complex assembly;cellular metabolic process;cellular nitrogen compound metabolic process;cellular process;chromatin modification;chromatin organization;chromosome organization;DNA metabolic process;DNA repair;macromolecular complex assembly;macromolecule metabolic process…	cell part;chromatin remodeling complex;DNA helicase complex;macromolecular complex;nucleoplasm;protein complex		TIP49	Activator;ATP-binding;Chromatinregulator;Completeproteome;DNAdamage;DNArepair;Helicase;Hydrolase;Nucleotide-binding;Nucleus;Referenceproteome;rRNAprocessing;Transcription;Transcriptionregulation	IPR003593;IPR010339;IPR012340;IPR027238;IPR027417	AAA+_ATPase;NA-bd_OB-fold;P-loop_NTPase;RuvB-like;TIP49_C					Saccharomyces cerevisiae (strain ATCC 204508 / S288c)	5	9	26	28	10	9	23	24	5	9	26	28	10	9	23	24	5	9	26	28	10	9	23	24	12.5
Sorting assembly machinery 50 kDa subunit	SAM50	sp|P53969|SAM50_YEAST Sorting assembly machinery 50 kDa subunit OS=Saccharomyces cerevisiae (strain ATCC 204508 / S288c) GN=SAM50 PE=1 SV=1	2.10217	2.15691	0.00696768	P53969	P53969	SAM50_YEAST		cellular component assembly;cellular component organization;cellular component organization at cellular level;cellular component organization or biogenesis;cellular component organization or biogenesis at cellular level;cellular membrane organization;cellular process;establishment of localization;establishment of localization in cell;establishment of protein localization;establishment of protein …	channel activity;macromolecule transmembrane transporter activity;passive transmembrane transporter activity;protein channel activity;protein transmembrane transporter activity;protein transporter activity;substrate-specific transmembrane transporter activity;substrate-specific transporter activity;transmembrane transporter activity;transporter activity	cell part;cytoplasmic part;integral to membrane;integral to mitochondrial membrane;integral to mitochondrial outer membrane;integral to organelle membrane;intracellular organelle part;intracellular part;intrinsic to membrane;intrinsic to mitochondrial outer membrane;intrinsic to organelle membrane;macromolecular complex;membrane part;mitochondrial membrane part;mitochondrial part;mitochondrial so…	cellular component assembly;cellular component organization;cellular membrane organization;cellular process;establishment of localization;macromolecular complex assembly;membrane organization;mitochondrion organization;organelle organization;protein complex assembly;protein targeting;protein transport;transport	cell part;macromolecular complex;protein complex		Bac_surface_Ag	Completeproteome;Membrane;Mitochondrion;Mitochondrionoutermembrane;Proteintransport;Referenceproteome;Transmembrane;Transmembranebetastrand;Transport	IPR000184	Bac_surfAg_D15					Saccharomyces cerevisiae (strain ATCC 204508 / S288c)	0	0	9	6	2	4	13	12	0	0	9	6	2	4	13	12	0	0	9	6	2	4	13	12	0
SIT4-associating protein SAP190	SAP190	sp|P36123|SA190_YEAST SIT4-associating protein SAP190 OS=Saccharomyces cerevisiae (strain ATCC 204508 / S288c) GN=SAP190 PE=1 SV=2	1.8873	2.66038	0.00218586	P36123	P36123	SA190_YEAST		biological regulation;cell cycle process;cellular macromolecule metabolic process;cellular metabolic process;cellular nitrogen compound metabolic process;cellular process;cellular response to stimulus;dephosphorylation;G1/S transition of mitotic cell cycle;intracellular signal transduction;macromolecule metabolic process;macromolecule modification;metabolic process;ncRNA metabolic process;ncRNA p…		cell part;cytoplasm;intracellular part	biological regulation;cellular metabolic process;cellular nitrogen compound metabolic process;cellular process;macromolecule metabolic process;macromolecule modification;metabolic process;nitrogen compound metabolic process;nucleobase-containing compound metabolic process;phosphorus metabolic process;primary metabolic process;response to stimulus;RNA metabolic process;RNA modification;RNA process…	cell part;cytoplasm		SAPS	Cellcycle;Completeproteome;Cytoplasm;Phosphoprotein;Referenceproteome	IPR007587	SAPS					Saccharomyces cerevisiae (strain ATCC 204508 / S288c)	1	0	5	1	0	0	6	4	1	0	5	1	0	0	6	4	1	0	5	1	0	0	6	4	2.1
Serine--tRNA ligase, cytoplasmic	SES1	sp|P07284|SYSC_YEAST Serine--tRNA ligase, cytoplasmic OS=Saccharomyces cerevisiae (strain ATCC 204508 / S288c) GN=SES1 PE=1 SV=2	1.14523	3.88819	0.000129363	P07284	P07284	SYSC_YEAST	6.1.1.11	amine metabolic process;amino acid activation;carboxylic acid metabolic process;cellular amine metabolic process;cellular amino acid metabolic process;cellular ketone metabolic process;cellular macromolecule metabolic process;cellular metabolic process;cellular nitrogen compound metabolic process;cellular process;macromolecule metabolic process;metabolic process;ncRNA metabolic process;nitrogen c…	adenyl nucleotide binding;adenyl ribonucleotide binding;aminoacyl-tRNA ligase activity;ATP binding;binding;catalytic activity;ligase activity;ligase activity, forming aminoacyl-tRNA and related compounds;ligase activity, forming carbon-oxygen bonds;nucleotide binding;purine nucleotide binding;purine ribonucleoside triphosphate binding;purine ribonucleotide binding;ribonucleotide binding;serine-tR…	cell part;cytoplasm;intracellular part	amine metabolic process;cellular amino acid metabolic process;cellular ketone metabolic process;cellular metabolic process;cellular nitrogen compound metabolic process;cellular process;macromolecule metabolic process;metabolic process;nitrogen compound metabolic process;nucleobase-containing compound metabolic process;organic acid metabolic process;primary metabolic process;RNA metabolic process;…	cell part;cytoplasm	Aminoacyl-tRNA biosynthesis	Seryl_tRNA_N;tRNA-synt_2b	Aminoacyl-tRNAsynthetase;ATP-binding;Completeproteome;Cytoplasm;Ligase;Nucleotide-binding;Proteinbiosynthesis;Referenceproteome	IPR002314;IPR002317;IPR006195;IPR010978;IPR015866	aa-tRNA-synt_IIb_cons-dom;aa-tRNA-synth_II;Ser-tRNA-ligase_type_1;Ser-tRNA-synth_1_N;tRNA-bd_arm	PR00981	TRNASYNTHSER	PS50862	AA_TRNA_LIGASE_II	Saccharomyces cerevisiae (strain ATCC 204508 / S288c)	12	14	27	27	15	13	27	22	12	14	27	27	15	13	27	22	12	14	27	27	15	13	27	22	38.1
Protein SLY1	SLY1	sp|P22213|SLY1_YEAST Protein SLY1 OS=Saccharomyces cerevisiae (strain ATCC 204508 / S288c) GN=SLY1 PE=1 SV=1	1.70213	1.97468	0.0106005	P22213	P22213	SLY1_YEAST		biological regulation;cellular component organization;cellular component organization at cellular level;cellular component organization or biogenesis;cellular component organization or biogenesis at cellular level;cellular membrane fusion;cellular membrane organization;cellular process;ER to Golgi vesicle-mediated transport;establishment of localization;establishment of localization in cell;estab…	binding;protein binding;SNARE binding;syntaxin binding	cell part;coated vesicle;cytoplasmic membrane-bounded vesicle;cytoplasmic part;cytoplasmic vesicle;endoplasmic reticulum;ER to Golgi transport vesicle;Golgi apparatus part;Golgi membrane;intracellular membrane-bounded organelle;intracellular organelle;intracellular organelle part;intracellular part;membrane;membrane-bounded organelle;membrane-bounded vesicle;organelle;organelle membrane;organelle…	biological regulation;cellular component organization;cellular membrane organization;cellular process;establishment of localization;Golgi vesicle transport;membrane docking;membrane fusion;membrane organization;organelle fusion;organelle organization;protein transport;regulation of organelle organization;regulation of transport;transport;vesicle organization;vesicle-mediated transport	cell part;cytoplasmic membrane-bounded vesicle;endoplasmic reticulum;intracellular membrane-bounded organelle;intracellular organelle;membrane;organelle;vesicle		Sec1	3D-structure;Completeproteome;Cytoplasm;Membrane;Proteintransport;Referenceproteome;Repeat;Transport	IPR001619;IPR027482	Sec1-like;Sec-1-like_dom2					Saccharomyces cerevisiae (strain ATCC 204508 / S288c)	5	1	15	10	1	2	12	10	5	1	15	10	1	2	12	10	5	1	15	10	1	2	12	10	9.8
Signal recognition particle subunit SRP54	SRP54	sp|P20424|SRP54_YEAST Signal recognition particle subunit SRP54 OS=Saccharomyces cerevisiae (strain ATCC 204508 / S288c) GN=SRP54 PE=1 SV=2	1.69836	1.8414	0.0144079	P20424	P20424	SRP54_YEAST		biological regulation;catabolic process;cellular catabolic process;cellular component assembly;cellular component assembly at cellular level;cellular component organization;cellular component organization at cellular level;cellular component organization or biogenesis;cellular component organization or biogenesis at cellular level;cellular macromolecular complex assembly;cellular macromolecular c…	7S RNA binding;binding;catalytic activity;enzyme activator activity;enzyme regulator activity;GTP binding;GTPase activator activity;GTPase activity;GTPase regulator activity;guanyl nucleotide binding;guanyl ribonucleotide binding;hydrolase activity;hydrolase activity, acting on acid anhydrides;hydrolase activity, acting on acid anhydrides, in phosphorus-containing anhydrides;nucleic acid binding;…	cell part;cytoplasmic part;intracellular part;macromolecular complex;ribonucleoprotein complex;signal recognition particle;signal recognition particle, endoplasmic reticulum targeting	biological regulation;catabolic process;cellular component assembly;cellular component organization;cellular macromolecular complex assembly;cellular metabolic process;cellular nitrogen compound metabolic process;cellular process;heterocycle metabolic process;macromolecular complex assembly;metabolic process;nitrogen compound metabolic process;nucleobase-containing compound catabolic process;nucl…	cell part;macromolecular complex;ribonucleoprotein complex;signal recognition particle	Bacterial secretion system;Protein export	SRP_SPB;SRP54;SRP54_N	Completeproteome;Cytoplasm;GTPaseactivation;GTP-binding;Nucleotide-binding;Referenceproteome;Ribonucleoprotein;RNA-binding;Signalrecognitionparticle	IPR000897;IPR003593;IPR004125;IPR006325;IPR013822;IPR022941;IPR027417	AAA+_ATPase;P-loop_NTPase;Signal_recog_particl_SRP54_hlx;Signal_recog_particle_SRP54_M;SRP54;SRP54_euk;SRP54_GTPase_dom			PS00300	SRP54	Saccharomyces cerevisiae (strain ATCC 204508 / S288c)	0	1	5	4	2	0	7	8	0	1	5	4	2	0	7	8	0	1	5	4	2	0	7	8	0
Eukaryotic peptide chain release factor subunit 1	SUP45	sp|P12385|ERF1_YEAST Eukaryotic peptide chain release factor subunit 1 OS=Saccharomyces cerevisiae (strain ATCC 204508 / S288c) GN=SUP45 PE=1 SV=2	0.746943	2.46437	0.00343266	P12385	P12385	ERF1_YEAST		cellular process;cytokinesis	binding;nucleic acid binding;RNA binding;translation factor activity, nucleic acid binding;translation release factor activity;translation release factor activity, codon specific;translation termination factor activity	cell part;cytoplasmic part;cytosol;intracellular part;macromolecular complex;protein complex;translation release factor complex	cellular process;cytokinesis	cell part;cytosol;macromolecular complex;protein complex	mRNA surveillance pathway	eRF1_1;eRF1_2;eRF1_3	Completeproteome;Cytoplasm;Methylation;Phosphoprotein;Proteinbiosynthesis;Referenceproteome	IPR004403;IPR005140;IPR005141;IPR005142;IPR024049	eRF1_1_Pelota;eRF1_2;eRF1_3;Peptide_chain-rel_eRF1/aRF1;Release_factor_eRF1/aRF1_N					Saccharomyces cerevisiae (strain ATCC 204508 / S288c)	9	14	19	16	11	14	21	21	9	14	19	16	11	14	21	21	9	14	19	16	11	14	21	21	20.8
Telomere length regulation protein TEL2	TEL2	sp|P53038|TEL2_YEAST Telomere length regulation protein TEL2 OS=Saccharomyces cerevisiae (strain ATCC 204508 / S288c) GN=TEL2 PE=1 SV=1	1.44866	1.90126	0.0125527	P53038	P53038	TEL2_YEAST		anatomical structure homeostasis;biological regulation;biosynthetic process;cellular biosynthetic process;cellular component organization;cellular component organization at cellular level;cellular component organization or biogenesis;cellular component organization or biogenesis at cellular level;cellular localization;cellular macromolecule biosynthetic process;cellular macromolecule localization…	binding;DNA binding;nucleic acid binding;sequence-specific DNA binding;telomeric DNA binding	ASTRA complex;cell part;chromatin;chromatin remodeling complex;chromosomal part;intracellular organelle part;intracellular part;macromolecular complex;nuclear chromatin;nuclear chromosome part;nuclear part;nuclear telomere cap complex;organelle part;protein complex;protein-DNA complex;telomere cap complex	biological regulation;biosynthetic process;cellular component organization;cellular localization;cellular metabolic process;cellular nitrogen compound metabolic process;cellular process;chromosome organization;DNA metabolic process;DNA replication;homeostatic process;localization;macromolecule metabolic process;metabolic process;nitrogen compound metabolic process;nucleobase-containing compound m…	cell part;chromatin remodeling complex;macromolecular complex;protein complex;telomere cap complex		Telomere_reg-2	3D-structure;Chromosome;Completeproteome;DNA-binding;Nucleus;Phosphoprotein;Polymorphism;Referenceproteome;Telomere	IPR019337	Telomere_length_regulation_dom					Saccharomyces cerevisiae (strain ATCC 204508 / S288c)	0	0	4	2	0	0	11	4	0	0	4	2	0	0	11	4	0	0	4	2	0	0	11	4	0
Mitochondrial import receptor subunit TOM70	TOM70	sp|P07213|TOM70_YEAST Mitochondrial import receptor subunit TOM70 OS=Saccharomyces cerevisiae (strain ATCC 204508 / S288c) GN=TOM70 PE=1 SV=2	0.840547	3.04106	0.000909779	P07213	P07213	TOM70_YEAST		cellular component organization;cellular component organization at cellular level;cellular component organization or biogenesis;cellular component organization or biogenesis at cellular level;cellular membrane organization;cellular process;establishment of localization;establishment of localization in cell;establishment of protein localization;establishment of protein localization in mitochondrio…	active transmembrane transporter activity;binding;macromolecule transmembrane transporter activity;mitochondrion targeting sequence binding;peptide binding;P-P-bond-hydrolysis-driven protein transmembrane transporter activity;P-P-bond-hydrolysis-driven transmembrane transporter activity;primary active transmembrane transporter activity;protein transmembrane transporter activity;protein transporte…	cell part;cytoplasmic part;integral to membrane;integral to mitochondrial membrane;integral to mitochondrial outer membrane;integral to organelle membrane;intracellular organelle part;intracellular part;intrinsic to membrane;intrinsic to mitochondrial outer membrane;intrinsic to organelle membrane;macromolecular complex;membrane part;mitochondrial membrane part;mitochondrial outer membrane transl…	cellular component organization;cellular membrane organization;cellular process;establishment of localization;membrane organization;mitochondrion organization;organelle organization;protein targeting;protein transport;transmembrane transport;transport	cell part;macromolecular complex;protein complex		TPR_1	3D-structure;Completeproteome;Membrane;Mitochondrion;Mitochondrionoutermembrane;Phosphoprotein;Referenceproteome;Repeat;TPRrepeat;Transmembrane;Transmembranehelix	IPR001440;IPR005687;IPR011990;IPR013026;IPR019734	Tom70;TPR_repeat;TPR-1;TPR-contain_dom;TPR-like_helical			PS50005;PS50293	TPR;TPR_REGION	Saccharomyces cerevisiae (strain ATCC 204508 / S288c)	24	23	34	27	20	20	29	29	24	23	34	27	20	20	29	29	24	23	34	27	20	20	29	29	44.9
Alpha,alpha-trehalose-phosphate synthase [UDP-forming] 56 kDa subunit	TPS1	sp|Q00764|TPS1_YEAST Alpha,alpha-trehalose-phosphate synthase [UDP-forming] 56 kDa subunit OS=Saccharomyces cerevisiae (strain ATCC 204508 / S288c) GN=TPS1 PE=1 SV=2	1.21046	4.25993	5.49634e-05	Q00764	Q00764	TPS1_YEAST	2.4.1.15	biosynthetic process;carbohydrate biosynthetic process;carbohydrate metabolic process;cellular biosynthetic process;cellular carbohydrate biosynthetic process;cellular carbohydrate metabolic process;cellular metabolic process;cellular process;disaccharide biosynthetic process;disaccharide metabolic process;glycoside biosynthetic process;glycoside metabolic process;metabolic process;oligosaccharid…	alpha,alpha-trehalose-phosphate synthase (UDP-forming) activity;catalytic activity;glucosyltransferase activity;transferase activity;transferase activity, transferring glycosyl groups;transferase activity, transferring hexosyl groups;UDP-glucosyltransferase activity;UDP-glycosyltransferase activity	alpha,alpha-trehalose-phosphate synthase complex (UDP-forming);cell part;cytoplasmic part;intracellular part;macromolecular complex;protein complex	biosynthetic process;carbohydrate metabolic process;cellular metabolic process;cellular process;metabolic process;oligosaccharide metabolic process;primary metabolic process;response to stimulus;response to stress	cell part;macromolecular complex;protein complex	Starch and sucrose metabolism	Glyco_transf_20	Completeproteome;Cytoplasm;Directproteinsequencing;Glycosyltransferase;Referenceproteome;Stressresponse;Transferase	IPR001830;IPR012766	Glyco_trans_20;Trehalose_OtsA					Saccharomyces cerevisiae (strain ATCC 204508 / S288c)	8	7	13	15	6	9	15	15	8	7	13	15	6	9	15	15	8	7	13	15	6	9	15	15	19.2
Anthranilate synthase component 1	TRP2	sp|P00899|TRPE_YEAST Anthranilate synthase component 1 OS=Saccharomyces cerevisiae (strain ATCC 204508 / S288c) GN=TRP2 PE=1 SV=4	1.42429	2.02815	0.00937229	P00899	P00899	TRPE_YEAST	4.1.3.27	amine biosynthetic process;amine metabolic process;aromatic amino acid family biosynthetic process;aromatic amino acid family metabolic process;aromatic compound biosynthetic process;biosynthetic process;carboxylic acid biosynthetic process;carboxylic acid metabolic process;cellular amine metabolic process;cellular amino acid biosynthetic process;cellular amino acid metabolic process;cellular aro…	anthranilate synthase activity;carbon-carbon lyase activity;catalytic activity;lyase activity;oxo-acid-lyase activity	anthranilate synthase complex;cell part;cytoplasmic part;intracellular part;macromolecular complex;protein complex	amine metabolic process;biosynthetic process;cellular amino acid metabolic process;cellular aromatic compound metabolic process;cellular ketone metabolic process;cellular metabolic process;cellular nitrogen compound metabolic process;cellular process;heterocycle metabolic process;metabolic process;nitrogen compound metabolic process;organic acid metabolic process;primary metabolic process;small m…	cell part;macromolecular complex;protein complex	Phenylalanine, tyrosine and tryptophan biosynthesis	Anth_synt_I_N;Chorismate_bind	Amino-acidbiosynthesis;Aromaticaminoacidbiosynthesis;Completeproteome;Directproteinsequencing;Lyase;Phosphoprotein;Referenceproteome;Tryptophanbiosynthesis	IPR005256;IPR005801;IPR006805;IPR015890;IPR019999	ADC_synthase;Anth_synth_I;Anth_synth_I_N;Anth_synth_I_PabB;Chorismate-bd_C	PR00095	ANTSNTHASEI			Saccharomyces cerevisiae (strain ATCC 204508 / S288c)	14	13	28	27	11	9	20	19	14	13	28	27	11	9	20	19	14	13	28	27	11	9	20	19	30.2
Multifunctional tryptophan biosynthesis protein;Anthranilate synthase component 2;Indole-3-glycerol phosphate synthase	TRP3	sp|P00937|TRPG_YEAST Multifunctional tryptophan biosynthesis protein OS=Saccharomyces cerevisiae (strain ATCC 204508 / S288c) GN=TRP3 PE=1 SV=2	2.57609	5.47781	3.32807e-06	P00937	P00937	TRPG_YEAST	4.1.1.48;4.1.3.27	amine biosynthetic process;amine metabolic process;aromatic amino acid family biosynthetic process;aromatic amino acid family metabolic process;aromatic compound biosynthetic process;biosynthetic process;carboxylic acid biosynthetic process;carboxylic acid metabolic process;cellular amine metabolic process;cellular amino acid biosynthetic process;cellular amino acid metabolic process;cellular aro…	anthranilate synthase activity;carbon-carbon lyase activity;carboxy-lyase activity;catalytic activity;indole-3-glycerol-phosphate synthase activity;intramolecular oxidoreductase activity;intramolecular oxidoreductase activity, interconverting aldoses and ketoses;isomerase activity;lyase activity;oxo-acid-lyase activity;phosphoribosylanthranilate isomerase activity;transferase activity	anthranilate synthase complex;cell part;cytoplasmic part;intracellular part;macromolecular complex;protein complex	amine metabolic process;biosynthetic process;cellular amino acid metabolic process;cellular aromatic compound metabolic process;cellular ketone metabolic process;cellular metabolic process;cellular nitrogen compound metabolic process;cellular process;heterocycle metabolic process;metabolic process;nitrogen compound metabolic process;organic acid metabolic process;primary metabolic process;small m…	cell part;macromolecular complex;protein complex	Phenylalanine, tyrosine and tryptophan biosynthesis	GATase;IGPS	Amino-acidbiosynthesis;Aromaticaminoacidbiosynthesis;Completeproteome;Glutamineamidotransferase;Lyase;Multifunctionalenzyme;Phosphoprotein;Referenceproteome;Transferase;Tryptophanbiosynthesis	IPR001468;IPR006221;IPR011060;IPR013785;IPR013798;IPR016302;IPR017926	Aldolase_TIM;Anthranilate_synth_II;GATASE;Indole-3-glycerol_P_synth;Indole-3-GlycerolPSynthase_CS;RibuloseP-bd_barrel;TrpG/PapA_dom			PS00614;PS51273	GATASE_TYPE_1;IGPS	Saccharomyces cerevisiae (strain ATCC 204508 / S288c)	12	17	28	29	16	13	31	26	12	17	28	29	16	13	31	26	12	17	28	29	16	13	31	26	35.5
Tubulin alpha-1 chain	TUB1	sp|P09733|TBA1_YEAST Tubulin alpha-1 chain OS=Saccharomyces cerevisiae (strain ATCC 204508 / S288c) GN=TUB1 PE=1 SV=2	2.14198	8.17776	6.64105e-09	P09733	P09733	TBA1_YEAST		cell cycle process;cellular component assembly;cellular component assembly at cellular level;cellular component movement;cellular component organization;cellular component organization at cellular level;cellular component organization or biogenesis;cellular component organization or biogenesis at cellular level;cellular macromolecular complex assembly;cellular macromolecular complex subunit organ…	binding;catalytic activity;GTP binding;GTPase activity;guanyl nucleotide binding;guanyl ribonucleotide binding;hydrolase activity;hydrolase activity, acting on acid anhydrides;hydrolase activity, acting on acid anhydrides, in phosphorus-containing anhydrides;nucleoside-triphosphatase activity;nucleotide binding;purine nucleotide binding;purine ribonucleoside triphosphate binding;purine ribonucleo…	cell part;cytoplasmic microtubule;cytoplasmic part;cytoskeletal part;intracellular organelle part;intracellular part;kinetochore microtubule;macromolecular complex;microtubule;microtubule organizing center;nuclear microtubule;nuclear part;organelle part;polar microtubule;protein complex;spindle microtubule;spindle pole body;tubulin complex	cellular component assembly;cellular component movement;cellular component organization;cellular macromolecular complex assembly;cellular process;chromosome organization;chromosome segregation;cytoskeleton-dependent intracellular transport;establishment of localization;macromolecular complex assembly;organelle organization;protein complex assembly;protein polymerization;transport	cell part;macromolecular complex;microtubule organizing center;protein complex	Gap junction;Pathogenic Escherichia coli infection;Phagosome	Tubulin;Tubulin_C	3D-structure;Completeproteome;Cytoplasm;Cytoskeleton;GTP-binding;Microtubule;Nucleotide-binding;Referenceproteome	IPR000217;IPR002452;IPR003008;IPR008280;IPR017975;IPR018316;IPR023123	Alpha_tubulin;Tub_FtsZ_C;Tubulin;Tubulin/FtsZ_2-layer-sand-dom;Tubulin_C;Tubulin_CS;Tubulin_FtsZ_GTPase	PR01161;PR01162	ALPHATUBULIN;TUBULIN	PS00227	TUBULIN	Saccharomyces cerevisiae (strain ATCC 204508 / S288c)	11	12	27	26	14	13	26	24	11	12	27	26	14	13	26	24	7	7	18	16	9	8	18	17	46.3
Tubulin beta chain	TUB2	sp|P02557|TBB_YEAST Tubulin beta chain OS=Saccharomyces cerevisiae (strain ATCC 204508 / S288c) GN=TUB2 PE=1 SV=2	2.26983	7.23872	5.77139e-08	P02557	P02557	TBB_YEAST		cell cycle process;cellular component assembly;cellular component assembly at cellular level;cellular component movement;cellular component organization;cellular component organization at cellular level;cellular component organization or biogenesis;cellular component organization or biogenesis at cellular level;cellular macromolecular complex assembly;cellular macromolecular complex subunit organ…	binding;catalytic activity;GTP binding;GTPase activity;guanyl nucleotide binding;guanyl ribonucleotide binding;hydrolase activity;hydrolase activity, acting on acid anhydrides;hydrolase activity, acting on acid anhydrides, in phosphorus-containing anhydrides;nucleoside-triphosphatase activity;nucleotide binding;purine nucleotide binding;purine ribonucleoside triphosphate binding;purine ribonucleo…	cell part;cytoplasmic microtubule;cytoplasmic part;cytoskeletal part;intracellular organelle part;intracellular part;kinetochore microtubule;macromolecular complex;microtubule;microtubule organizing center;nuclear microtubule;nuclear part;organelle part;polar microtubule;protein complex;spindle microtubule;spindle pole body;tubulin complex	cellular component assembly;cellular component movement;cellular component organization;cellular macromolecular complex assembly;cellular process;chromosome organization;chromosome segregation;cytoskeleton-dependent intracellular transport;establishment of localization;macromolecular complex assembly;organelle organization;protein complex assembly;protein polymerization;response to chemical stimu…	cell part;macromolecular complex;microtubule organizing center;protein complex	Gap junction;Pathogenic Escherichia coli infection;Phagosome	Tubulin;Tubulin_C	3D-structure;Antibioticresistance;Completeproteome;Cytoplasm;Cytoskeleton;GTP-binding;Microtubule;Nucleotide-binding;Phosphoprotein;Referenceproteome	IPR000217;IPR002453;IPR003008;IPR008280;IPR013838;IPR017975;IPR018316;IPR023123	Beta_tubulin;Beta-tubulin_BS;Tub_FtsZ_C;Tubulin;Tubulin/FtsZ_2-layer-sand-dom;Tubulin_C;Tubulin_CS;Tubulin_FtsZ_GTPase	PR01161;PR01163	BETATUBULIN;TUBULIN	PS00227;PS00228	TUBULIN;TUBULIN_B_AUTOREG	Saccharomyces cerevisiae (strain ATCC 204508 / S288c)	15	15	21	23	14	14	20	21	15	15	21	23	14	14	20	21	15	15	21	23	14	14	20	21	49.2
Tubulin alpha-3 chain	TUB3	sp|P09734|TBA3_YEAST Tubulin alpha-3 chain OS=Saccharomyces cerevisiae (strain ATCC 204508 / S288c) GN=TUB3 PE=1 SV=1	2.20004	4.78961	1.62328e-05	P09734	P09734	TBA3_YEAST		cell cycle process;cellular component assembly;cellular component assembly at cellular level;cellular component movement;cellular component organization;cellular component organization at cellular level;cellular component organization or biogenesis;cellular component organization or biogenesis at cellular level;cellular macromolecular complex assembly;cellular macromolecular complex subunit organ…	binding;catalytic activity;GTP binding;GTPase activity;guanyl nucleotide binding;guanyl ribonucleotide binding;hydrolase activity;hydrolase activity, acting on acid anhydrides;hydrolase activity, acting on acid anhydrides, in phosphorus-containing anhydrides;nucleoside-triphosphatase activity;nucleotide binding;purine nucleotide binding;purine ribonucleoside triphosphate binding;purine ribonucleo…	cell part;cytoplasmic microtubule;cytoplasmic part;cytoskeletal part;intracellular organelle part;intracellular part;kinetochore microtubule;macromolecular complex;microtubule;microtubule organizing center;nuclear microtubule;nuclear part;organelle part;polar microtubule;protein complex;spindle microtubule;spindle pole body;tubulin complex	cellular component assembly;cellular component movement;cellular component organization;cellular macromolecular complex assembly;cellular process;chromosome organization;chromosome segregation;cytoskeleton-dependent intracellular transport;establishment of localization;macromolecular complex assembly;organelle organization;protein complex assembly;protein polymerization;transport	cell part;macromolecular complex;microtubule organizing center;protein complex		Tubulin;Tubulin_C	Completeproteome;Cytoplasm;Cytoskeleton;GTP-binding;Microtubule;Nucleotide-binding;Referenceproteome	IPR000217;IPR002452;IPR003008;IPR008280;IPR017975;IPR018316;IPR023123	Alpha_tubulin;Tub_FtsZ_C;Tubulin;Tubulin/FtsZ_2-layer-sand-dom;Tubulin_C;Tubulin_CS;Tubulin_FtsZ_GTPase	PR01161;PR01162	ALPHATUBULIN;TUBULIN	PS00227	TUBULIN	Saccharomyces cerevisiae (strain ATCC 204508 / S288c)	8	13	24	25	11	12	24	19	4	8	15	15	6	7	16	12	4	8	15	15	6	7	16	12	29.4
E3 ubiquitin-protein ligase UBR1	UBR1	sp|P19812|UBR1_YEAST E3 ubiquitin-protein ligase UBR1 OS=Saccharomyces cerevisiae (strain ATCC 204508 / S288c) GN=UBR1 PE=1 SV=1	2.57248	2.06514	0.00860712	P19812	P19812	UBR1_YEAST	6.3.2.-	biological regulation;catabolic process;cellular catabolic process;cellular macromolecule catabolic process;cellular macromolecule metabolic process;cellular metabolic process;cellular process;cellular protein metabolic process;cellular response to chemical stimulus;cellular response to misfolded protein;cellular response to organic substance;cellular response to stimulus;cellular response to str…	acid-amino acid ligase activity;binding;catalytic activity;cation binding;ion binding;ligase activity;ligase activity, forming carbon-nitrogen bonds;metal ion binding;small conjugating protein ligase activity;transition metal ion binding;ubiquitin-protein ligase activity;zinc ion binding	cell part;cytoplasm;intracellular part	biological regulation;catabolic process;cellular metabolic process;cellular process;macromolecule metabolic process;macromolecule modification;metabolic process;primary metabolic process;protein metabolic process;protein modification by small protein conjugation or removal;protein modification process;proteolysis;proteolysis involved in cellular protein catabolic process;regulation of transport;r…	cell part;cytoplasm		ClpS;zf-UBR	3D-structure;Completeproteome;Ligase;Metal-binding;Phosphoprotein;Referenceproteome;Ublconjugationpathway;Zinc;Zinc-finger	IPR001841;IPR003126;IPR003769;IPR013993	ClpS_core;Znf_N-recognin;Znf_N-recognin_met;Znf_RING			PS00518;PS50089;PS51157	ZF_RING_1;ZF_RING_2;ZF_UBR	Saccharomyces cerevisiae (strain ATCC 204508 / S288c)	3	0	16	5	1	1	18	6	3	0	16	5	1	1	18	6	3	0	16	5	1	1	18	6	1.5
CTP synthase 1	URA7	sp|P28274|URA7_YEAST CTP synthase 1 OS=Saccharomyces cerevisiae (strain ATCC 204508 / S288c) GN=URA7 PE=1 SV=2	2.30169	2.66116	0.00218194	P28274	P28274	URA7_YEAST	6.3.4.2	amine metabolic process;biosynthetic process;carboxylic acid metabolic process;cellular amine metabolic process;cellular amino acid metabolic process;cellular aromatic compound metabolic process;cellular biosynthetic process;cellular ketone metabolic process;cellular lipid metabolic process;cellular metabolic process;cellular nitrogen compound biosynthetic process;cellular nitrogen compound metab…	adenyl nucleotide binding;adenyl ribonucleotide binding;ATP binding;binding;catalytic activity;CTP synthase activity;ligase activity;ligase activity, forming carbon-nitrogen bonds;nucleotide binding;purine nucleotide binding;purine ribonucleoside triphosphate binding;purine ribonucleotide binding;ribonucleotide binding	cell part;cytoplasm;intracellular part	amine metabolic process;biosynthetic process;cellular amino acid metabolic process;cellular aromatic compound metabolic process;cellular ketone metabolic process;cellular lipid metabolic process;cellular metabolic process;cellular nitrogen compound metabolic process;cellular process;heterocycle metabolic process;lipid metabolic process;metabolic process;nitrogen compound metabolic process;nucleob…	cell part;cytoplasm	Pyrimidine metabolism	CTP_synth_N;GATase	ATP-binding;Completeproteome;Directproteinsequencing;Glutamineamidotransferase;Isopeptidebond;Ligase;Nucleotide-binding;Pyrimidinebiosynthesis;Referenceproteome;Ublconjugation	IPR004468;IPR017456;IPR017926;IPR027417	CTP_synthase;CTP_synthase_N;GATASE;P-loop_NTPase			PS51273	GATASE_TYPE_1	Saccharomyces cerevisiae (strain ATCC 204508 / S288c)	23	22	32	29	12	15	33	29	19	18	27	24	9	12	28	24	19	18	27	24	9	12	28	24	52
CTP synthase 2	URA8	sp|P38627|URA8_YEAST CTP synthase 2 OS=Saccharomyces cerevisiae (strain ATCC 204508 / S288c) GN=URA8 PE=1 SV=4	2.17287	2.61516	0.00242573	P38627	P38627	URA8_YEAST	6.3.4.2	amine metabolic process;biosynthetic process;carboxylic acid metabolic process;cellular amine metabolic process;cellular amino acid metabolic process;cellular aromatic compound metabolic process;cellular biosynthetic process;cellular ketone metabolic process;cellular lipid metabolic process;cellular metabolic process;cellular nitrogen compound biosynthetic process;cellular nitrogen compound metab…	adenyl nucleotide binding;adenyl ribonucleotide binding;ATP binding;binding;catalytic activity;CTP synthase activity;ligase activity;ligase activity, forming carbon-nitrogen bonds;nucleotide binding;purine nucleotide binding;purine ribonucleoside triphosphate binding;purine ribonucleotide binding;ribonucleotide binding	cell part;cytoplasmic part;cytosol;intracellular part	amine metabolic process;biosynthetic process;cellular amino acid metabolic process;cellular aromatic compound metabolic process;cellular ketone metabolic process;cellular lipid metabolic process;cellular metabolic process;cellular nitrogen compound metabolic process;cellular process;heterocycle metabolic process;lipid metabolic process;metabolic process;nitrogen compound metabolic process;nucleob…	cell part;cytosol	Pyrimidine metabolism	CTP_synth_N;GATase	ATP-binding;Completeproteome;Cytoplasm;Glutamineamidotransferase;Ligase;Nucleotide-binding;Pyrimidinebiosynthesis;Referenceproteome	IPR004468;IPR017456;IPR017926;IPR027417	CTP_synthase;CTP_synthase_N;GATASE;P-loop_NTPase			PS51273	GATASE_TYPE_1	Saccharomyces cerevisiae (strain ATCC 204508 / S288c)	21	21	34	30	13	10	30	30	21	21	34	30	13	10	30	30	17	17	29	25	10	7	25	25	49.3
Transcriptional regulator URE2	URE2	sp|P23202|URE2_YEAST Transcriptional regulator URE2 OS=Saccharomyces cerevisiae (strain ATCC 204508 / S288c) GN=URE2 PE=1 SV=1	2.30663	2.01222	0.00972252	P23202	P23202	URE2_YEAST		biological regulation;cellular macromolecule metabolic process;cellular metabolic process;cellular process;cellular protein metabolic process;cytoplasmic sequestering of protein;cytoplasmic sequestering of transcription factor;macromolecule metabolic process;macromolecule modification;maintenance of location;maintenance of location in cell;maintenance of protein location;maintenance of protein lo…	antioxidant activity;binding;catalytic activity;glutathione peroxidase activity;oxidoreductase activity;oxidoreductase activity, acting on peroxide as acceptor;peroxidase activity;phosphoprotein binding;protein binding;protein binding transcription factor activity;transcription cofactor activity;transcription corepressor activity;transcription factor binding transcription factor activity	cell part;cytoplasmic part;cytosol;intracellular part	biological regulation;cellular metabolic process;cellular process;macromolecule metabolic process;macromolecule modification;metabolic process;nitrogen compound metabolic process;nitrogen cycle metabolic process;primary metabolic process;protein metabolic process;protein modification by small protein conjugation or removal;protein modification process;regulation of transport;response to chemical …	cell part;cytosol	Drug metabolism - cytochrome P450;Glutathione metabolism;Metabolism of xenobiotics by cytochrome P450	GST_C;GST_N	3D-structure;Amyloid;Completeproteome;Cytoplasm;Nitrateassimilation;Prion;Referenceproteome	IPR004045;IPR004046;IPR010987;IPR012336;IPR017298;IPR017933	Glutathione_S_Trfase/Cl_chnl_C;Glutathione_S-Trfase_N;Glutathione-S-Trfase_C-like;GST_C;Prion_URE2;Thioredoxin-like_fold			PS50404;PS50405	GST_CTER;GST_NTER	Saccharomyces cerevisiae (strain ATCC 204508 / S288c)	0	0	4	4	0	1	2	2	0	0	4	4	0	1	2	2	0	0	4	4	0	1	2	2	0
Vacuolar protein 8	VAC8	sp|P39968|VAC8_YEAST Vacuolar protein 8 OS=Saccharomyces cerevisiae (strain ATCC 204508 / S288c) GN=VAC8 PE=1 SV=3	1.19415	4.7564	1.75228e-05	P39968	P39968	VAC8_YEAST		autophagy;catabolic process;cell communication;cellular catabolic process;cellular component assembly;cellular component assembly at cellular level;cellular component organization;cellular component organization at cellular level;cellular component organization or biogenesis;cellular component organization or biogenesis at cellular level;cellular membrane fusion;cellular membrane organization;cel…	binding;protein anchor;protein binding	cell part;cytoplasmic part;fungal-type vacuole membrane;intracellular organelle part;intracellular part;macromolecular complex;membrane;membrane part;Myo2p-Vac17p-Vac8p transport complex;nucleus-vacuole junction;organelle membrane;organelle membrane contact site;organelle part;protein complex;vacuolar membrane;vacuolar part	autophagy;catabolic process;cell communication;cellular component assembly;cellular component organization;cellular membrane organization;cellular metabolic process;cellular process;membrane docking;membrane fusion;membrane organization;metabolic process;organelle assembly;organelle inheritance;organelle organization;response to external stimulus;response to extracellular stimulus;response to sta…	cell part;macromolecular complex;membrane;protein complex	Regulation of autophagy	Arm	Completeproteome;Lipoprotein;Membrane;Myristate;Palmitate;Phosphoprotein;Referenceproteome;Repeat;Vacuole	IPR000225;IPR011989;IPR016024;IPR026958	Armadillo;ARM-like;ARM-type_fold;Vac8			PS50176	ARM_REPEAT	Saccharomyces cerevisiae (strain ATCC 204508 / S288c)	4	5	10	5	3	5	8	8	4	5	10	5	3	5	8	8	4	5	10	5	3	5	8	8	13.5
V-type proton ATPase subunit B	VMA2	sp|P16140|VATB_YEAST V-type proton ATPase subunit B OS=Saccharomyces cerevisiae (strain ATCC 204508 / S288c) GN=VMA2 PE=1 SV=2	1.69091	6.46851	3.40005e-07	P16140	P16140	VATB_YEAST		ATP hydrolysis coupled proton transport;biological regulation;calcium ion homeostasis;cation homeostasis;cation transport;cellular calcium ion homeostasis;cellular cation homeostasis;cellular chemical homeostasis;cellular divalent inorganic cation homeostasis;cellular homeostasis;cellular ion homeostasis;cellular metal ion homeostasis;cellular monovalent inorganic cation homeostasis;cellular proc…	active transmembrane transporter activity;adenyl nucleotide binding;adenyl ribonucleotide binding;ATP binding;ATPase activity;ATPase activity, coupled;ATPase activity, coupled to movement of substances;ATPase activity, coupled to transmembrane movement of ions;ATPase activity, coupled to transmembrane movement of substances;binding;catalytic activity;cation transmembrane transporter activity;cati…	cell part;cytoplasmic part;fungal-type vacuole membrane;integral to membrane;intracellular organelle part;intracellular part;intrinsic to membrane;macromolecular complex;membrane;membrane part;organelle membrane;organelle part;protein complex;proton-transporting two-sector ATPase complex, catalytic domain;proton-transporting V-type ATPase, V1 domain;vacuolar membrane;vacuolar part;vacuolar proton…	biological regulation;cellular homeostasis;cellular ion homeostasis;cellular process;establishment of localization;homeostatic process;hydrogen transport;ion transport;transmembrane transport;transport	cell part;macromolecular complex;membrane;protein complex	Collecting duct acid secretion;Epithelial cell signaling in Helicobacter pylori infection;Oxidative phosphorylation;Phagosome;Rheumatoid arthritis;Vibrio cholerae infection	ATP-synt_ab;ATP-synt_ab_C;ATP-synt_ab_N	Completeproteome;Directproteinsequencing;Hydrogeniontransport;Hydrolase;Iontransport;Phosphoprotein;Referenceproteome;Transport	IPR000194;IPR000793;IPR004100;IPR005723;IPR020003;IPR022879;IPR027417	ATPase_a/bsu_AS;ATPase_a/bsu_N;ATPase_F1/V1/A1_a/bsu_nucl-bd;ATPase_F1/V1/A1-cplx_a/bsu_C;ATPase_V1-cplx_bsu;P-loop_NTPase;V-ATPase_su_B/beta			PS00152	ATPASE_ALPHA_BETA	Saccharomyces cerevisiae (strain ATCC 204508 / S288c)	30	34	43	45	32	30	42	40	30	34	43	45	32	30	42	40	30	34	43	45	32	30	42	40	72.5
Vacuolar protein sorting-associated protein 4	VPS4	sp|P52917|VPS4_YEAST Vacuolar protein sorting-associated protein 4 OS=Saccharomyces cerevisiae (strain ATCC 204508 / S288c) GN=VPS4 PE=1 SV=1	2.34493	3.05454	0.000881992	P52917	P52917	VPS4_YEAST		alcohol metabolic process;biological regulation;cellular component assembly;cellular component organization;cellular component organization at cellular level;cellular component organization or biogenesis;cellular component organization or biogenesis at cellular level;cellular membrane organization;cellular process;endosome transport;endosome transport via multivesicular body sorting pathway;estab…	adenyl nucleotide binding;adenyl ribonucleotide binding;ATP binding;ATPase activity;binding;catalytic activity;hydrolase activity;hydrolase activity, acting on acid anhydrides;hydrolase activity, acting on acid anhydrides, in phosphorus-containing anhydrides;identical protein binding;nucleoside-triphosphatase activity;nucleotide binding;protein binding;protein dimerization activity;protein homodi…	cell part;cytoplasmic part;endoplasmic reticulum;endosomal part;endosome;endosome membrane;intracellular membrane-bounded organelle;intracellular organelle;intracellular organelle part;intracellular part;membrane;membrane-bounded organelle;organelle;organelle membrane;organelle part	alcohol metabolic process;biological regulation;cellular component assembly;cellular component organization;cellular membrane organization;cellular process;endosome transport;establishment of localization;lipid metabolic process;macromolecular complex assembly;membrane organization;metabolic process;organelle organization;primary metabolic process;protein complex assembly;protein transport;small …	cell part;endoplasmic reticulum;endosome;intracellular membrane-bounded organelle;intracellular organelle;membrane;organelle	Endocytosis	AAA;MIT;Vps4_C	3D-structure;ATP-binding;Completeproteome;Endosome;Membrane;Nucleotide-binding;Proteintransport;Referenceproteome;Transport	IPR003593;IPR003959;IPR003960;IPR007330;IPR015415;IPR027417	AAA+_ATPase;ATPase_AAA_core;ATPase_AAA_CS;MIT;P-loop_NTPase;Vps4_C			PS00674	AAA	Saccharomyces cerevisiae (strain ATCC 204508 / S288c)	0	0	3	7	0	0	3	3	0	0	3	7	0	0	3	3	0	0	3	7	0	0	3	3	0
Tryptophan--tRNA ligase, cytoplasmic	WRS1	sp|Q12109|SYWC_YEAST Tryptophan--tRNA ligase, cytoplasmic OS=Saccharomyces cerevisiae (strain ATCC 204508 / S288c) GN=WRS1 PE=1 SV=1	2.38574	4.22723	5.92618e-05	Q12109	Q12109	SYWC_YEAST	6.1.1.2	amine metabolic process;amino acid activation;carboxylic acid metabolic process;cellular amine metabolic process;cellular amino acid metabolic process;cellular ketone metabolic process;cellular macromolecule metabolic process;cellular metabolic process;cellular nitrogen compound metabolic process;cellular process;macromolecule metabolic process;metabolic process;ncRNA metabolic process;nitrogen c…	adenyl nucleotide binding;adenyl ribonucleotide binding;aminoacyl-tRNA ligase activity;ATP binding;binding;catalytic activity;ligase activity;ligase activity, forming aminoacyl-tRNA and related compounds;ligase activity, forming carbon-oxygen bonds;nucleotide binding;purine nucleotide binding;purine ribonucleoside triphosphate binding;purine ribonucleotide binding;ribonucleotide binding;tryptopha…	cell part;cytoplasm;intracellular part	amine metabolic process;cellular amino acid metabolic process;cellular ketone metabolic process;cellular metabolic process;cellular nitrogen compound metabolic process;cellular process;macromolecule metabolic process;metabolic process;nitrogen compound metabolic process;nucleobase-containing compound metabolic process;organic acid metabolic process;primary metabolic process;RNA metabolic process;…	cell part;cytoplasm	Aminoacyl-tRNA biosynthesis;Tryptophan metabolism	tRNA-synt_1b	3D-structure;Aminoacyl-tRNAsynthetase;ATP-binding;Completeproteome;Cytoplasm;Ligase;Nucleotide-binding;Proteinbiosynthesis;Referenceproteome	IPR001412;IPR002305;IPR002306;IPR014729	aa-tRNA-synth_I_CS;aa-tRNA-synth_Ic;Rossmann-like_a/b/a_fold;Trp-tRNA-ligase	PR01039	TRNASYNTHTRP	PS00178	AA_TRNA_LIGASE_I	Saccharomyces cerevisiae (strain ATCC 204508 / S288c)	1	3	9	10	2	2	10	8	1	3	9	10	2	2	10	8	1	3	9	10	2	2	10	8	3.9
Putative proline--tRNA ligase YHR020W	YHR020W	sp|P38708|YHI0_YEAST Putative proline--tRNA ligase YHR020W OS=Saccharomyces cerevisiae (strain ATCC 204508 / S288c) GN=YHR020W PE=1 SV=1	1.53346	2.69721	0.0020081	P38708	P38708	YHI0_YEAST	6.1.1.15	amine metabolic process;amino acid activation;biological regulation;carboxylic acid metabolic process;cellular amine metabolic process;cellular amino acid metabolic process;cellular ketone metabolic process;cellular macromolecule metabolic process;cellular metabolic process;cellular nitrogen compound metabolic process;cellular process;macromolecule metabolic process;metabolic process;ncRNA metabo…	adenyl nucleotide binding;adenyl ribonucleotide binding;aminoacyl-tRNA editing activity;aminoacyl-tRNA ligase activity;ATP binding;binding;carboxylic ester hydrolase activity;catalytic activity;hydrolase activity;hydrolase activity, acting on ester bonds;ligase activity;ligase activity, forming aminoacyl-tRNA and related compounds;ligase activity, forming carbon-oxygen bonds;nucleotide binding;pr…	cell part;cytoplasm;intracellular part	amine metabolic process;biological regulation;cellular amino acid metabolic process;cellular ketone metabolic process;cellular metabolic process;cellular nitrogen compound metabolic process;cellular process;macromolecule metabolic process;metabolic process;nitrogen compound metabolic process;nucleobase-containing compound metabolic process;organic acid metabolic process;primary metabolic process;…	cell part;cytoplasm	Aminoacyl-tRNA biosynthesis	HGTP_anticodon;ProRS-C_1;tRNA-synt_2b	Aminoacyl-tRNAsynthetase;ATP-binding;Completeproteome;Ligase;Nucleotide-binding;Phosphoprotein;Proteinbiosynthesis;Referenceproteome	IPR002314;IPR002316;IPR004154;IPR004499;IPR006195;IPR007214;IPR016061;IPR017449	aa-tRNA-synt_IIb_cons-dom;aa-tRNA-synth_II;Anticodon-bd;Pro-tRNA_ligase_II_C;Pro-tRNA_synth_II;Pro-tRNA-ligase_IIa;Pro-tRNA-ligase_IIa_arc-type;YbaK/aa-tRNA-synth-assoc-dom	PR01046	TRNASYNTHPRO	PS50862	AA_TRNA_LIGASE_II	Saccharomyces cerevisiae (strain ATCC 204508 / S288c)	34	37	43	42	34	31	43	40	34	37	43	42	34	31	43	40	34	37	43	42	34	31	43	40	53.9
Zinc finger protein ZPR1	ZPR1	sp|P53303|ZPR1_YEAST Zinc finger protein ZPR1 OS=Saccharomyces cerevisiae (strain ATCC 204508 / S288c) GN=ZPR1 PE=1 SV=1	1.40356	2.26928	0.00537918	P53303	P53303	ZPR1_YEAST		biological regulation;cell communication;cellular process;cellular response to external stimulus;cellular response to extracellular stimulus;cellular response to nutrient levels;cellular response to starvation;cellular response to stimulus;cellular response to stress;regulation of biological process;regulation of cell cycle;regulation of cellular process;regulation of mitotic cell cycle;response …	binding;cation binding;ion binding;metal ion binding;transition metal ion binding;zinc ion binding	cell part;cytoplasm;intracellular membrane-bounded organelle;intracellular organelle;intracellular part;membrane-bounded organelle;nucleus;organelle	biological regulation;cell communication;cellular process;regulation of cell cycle;regulation of mitotic cell cycle;response to external stimulus;response to extracellular stimulus;response to starvation;response to stimulus;response to stress	cell part;cytoplasm;intracellular membrane-bounded organelle;intracellular organelle;nucleus;organelle		zf-ZPR1	Completeproteome;Cytoplasm;Metal-binding;Nucleus;Phosphoprotein;Referenceproteome;Repeat;Zinc;Zinc-finger	IPR004457	Znf_ZPR1					Saccharomyces cerevisiae (strain ATCC 204508 / S288c)	1	1	4	4	1	1	6	4	1	1	4	4	1	1	6	4	1	1	4	4	1	1	6	4	2.1
Putative serine carboxypeptidase YBR139W		sp|P38109|YBY9_YEAST Putative serine carboxypeptidase YBR139W OS=Saccharomyces cerevisiae (strain ATCC 204508 / S288c) GN=YBR139W PE=1 SV=1	2.0246	2.05778	0.00875428	P38109	P38109	YBY9_YEAST	3.4.16.-	biosynthetic process;cellular biosynthetic process;cellular metabolic process;cellular process;macromolecule metabolic process;metabolic process;peptide biosynthetic process;peptide metabolic process;phytochelatin biosynthetic process;phytochelatin metabolic process;primary metabolic process;protein metabolic process;proteolysis;secondary metabolic process	carboxypeptidase activity;catalytic activity;exopeptidase activity;hydrolase activity;peptidase activity;peptidase activity, acting on L-amino acid peptides;serine hydrolase activity;serine-type carboxypeptidase activity;serine-type exopeptidase activity;serine-type peptidase activity	cell part;cytoplasmic part;fungal-type vacuole;intracellular membrane-bounded organelle;intracellular organelle;intracellular part;lytic vacuole;membrane-bounded organelle;organelle;storage vacuole;vacuole	biosynthetic process;cellular metabolic process;cellular process;macromolecule metabolic process;metabolic process;peptide metabolic process;primary metabolic process;protein metabolic process;proteolysis;secondary metabolic process	cell part;intracellular membrane-bounded organelle;intracellular organelle;organelle;vacuole	Lysosome;Renin-angiotensin system	Peptidase_S10	Carboxypeptidase;Completeproteome;Hydrolase;Protease;Referenceproteome	IPR001563;IPR018202	Peptidase_S10;Peptidase_S10_AS	PR00724	CRBOXYPTASEC	PS00131;PS00560	CARBOXYPEPT_SER_HIS;CARBOXYPEPT_SER_SER	Saccharomyces cerevisiae (strain ATCC 204508 / S288c)	1	2	4	2	1	1	4	4	1	2	4	2	1	1	4	4	1	2	4	2	1	1	4	4	1.8
Uncharacterized protein YNL193W		sp|P53870|YNT3_YEAST Uncharacterized protein YNL193W OS=Saccharomyces cerevisiae (strain ATCC 204508 / S288c) GN=YNL193W PE=4 SV=2	1.62594	3.51777	0.000303548	P53870	P53870	YNT3_YEAST									Completeproteome;Referenceproteome							Saccharomyces cerevisiae (strain ATCC 204508 / S288c)	0	0	5	4	0	0	3	5	0	0	5	4	0	0	3	5	0	0	5	4	0	0	3	5	0
Uncharacterized protein YOL098C		sp|Q12496|YO098_YEAST Uncharacterized protein YOL098C OS=Saccharomyces cerevisiae (strain ATCC 204508 / S288c) GN=YOL098C PE=1 SV=1	3.27199	1.72718	0.0187424	Q12496	Q12496	YO098_YEAST		metabolic process	binding;catalytic activity;cation binding;ion binding;metal ion binding	cell part;cytoplasm;intracellular part	metabolic process	cell part;cytoplasm		Peptidase_M16;Peptidase_M16_C	Completeproteome;Referenceproteome	IPR007863;IPR011237;IPR011249;IPR011765	Metalloenz_LuxS/M16;Pept_M16_dom;Pept_M16_N;Peptidase_M16_C					Saccharomyces cerevisiae (strain ATCC 204508 / S288c)	16	12	26	26	5	3	29	31	16	12	26	26	5	3	29	31	16	12	26	26	5	3	29	31	15.6
[truncated: 24 more columns]
