# Supplementary material for: 14-3-3 Protein Bmh1 triggers short-range compaction of mitotic chromosomes by recruiting sirtuin deacetylase Hst2
Source: J Biol Chem. 2020 Nov 23;296:100078. doi: 10.1074/jbc.AC120.014758 (PMC7948448; doi:10.1074/jbc.AC120.014758)
Supplement: Supplementary Table S4 [file mmc3.xlsx]

## Sheet: evidence_HST2
Sequence	Length	Modifications	Modified sequence	Oxidation (M) Probabilities	Phospho (STY) Probabilities	Oxidation (M) Score Diffs	Phospho (STY) Score Diffs	Acetyl (Protein N-term)	Oxidation (M)	Phospho (STY)	Missed cleavages	Proteins	Leading proteins	Leading razor protein	Gene names	Protein names	Type	Raw file	Experiment	MS/MS m/z	Charge	m/z	Mass	Resolution	Uncalibrated - Calibrated m/z [ppm]	Uncalibrated - Calibrated m/z [Da]	Mass error [ppm]	Mass error [Da]	Uncalibrated mass error [ppm]	Uncalibrated mass error [Da]	Max intensity m/z 0	Retention time	Retention length	Calibrated retention time	Calibrated retention time start	Calibrated retention time finish	Retention time calibration	Match time difference	Match m/z difference	Match q-value	Match score	Number of data points	Number of scans	Number of isotopic peaks	PIF	Fraction of total spectrum	Base peak fraction	PEP	MS/MS count
ANKRPTDLIVHQYSDEFAEQLVEELGWQEDFEK	33	Unmodified	_ANKRPTDLIVHQYSDEFAEQLVEELGWQEDFEK_					0	0	0	2	P53686	P53686	P53686	HST2	NAD-dependent protein deacetylase HST2	MULTI-MSMS	20180712_Q2_U2_1-2_AB_SA_HN_20180706_II-pos-2	II-pos-2	793.791	5	793.587	3962.9	39337.1	3.6658	0.0029092	0.26849	0.00021307	3.9343	0.0031222	793.988	95.335	0.76574	95.335	95.04	95.806	0					328	52	9	0	0	0	8.71e-17	2
ANKRPTDLIVHQYSDEFAEQLVEELGWQEDFEK	33	Unmodified	_ANKRPTDLIVHQYSDEFAEQLVEELGWQEDFEK_					0	0	0	2	P53686	P53686	P53686	HST2	NAD-dependent protein deacetylase HST2	MULTI-MSMS	20180712_Q2_U2_1-2_AB_SA_HN_20180706_II-pos-2	II-pos-2	992.236	4	991.731	3962.9	34242.2	3.9218	0.0038894	0.6186	0.00061349	4.5404	0.0045029	992.233	95.333	0.77528	95.333	94.928	95.703	1.42e-14					309	54	8	0	0	0	1.04e-63	1
ANKRPTDLIVHQYSDEFAEQLVEELGWQEDFEK	33	Unmodified	_ANKRPTDLIVHQYSDEFAEQLVEELGWQEDFEK_					0	0	0	2	P53686	P53686	P53686	HST2	NAD-dependent protein deacetylase HST2	MULTI-MSMS	20180712_Q2_U2_1-2_AB_SA_HN_20180706_II-pos-2	II-pos-2	1322.98	3	1321.97	3962.9	30704.9	4.7554	0.0062865	0.46189	0.0006106	5.2173	0.0068971	1322.64	95.328	0.62606	95.328	95.097	95.723	0					196	43	6	0	0	0	6.31e-92	1
ANKRPTDLIVHQYSDEFAEQLVEELGWQEDFEK	33	Unmodified	_ANKRPTDLIVHQYSDEFAEQLVEELGWQEDFEK_					0	0	0	2	P53686	P53686	P53686	HST2	NAD-dependent protein deacetylase HST2	MULTI-MSMS	20180712_Q2_U2_1-2_AB_SA_HN_20180706_I-pos-2	I-pos-2	992.235	4	991.731	3962.9	34654.6	3.0777	0.0030523	-0.32526	-0.00032257	2.7524	0.0027297	992.232	95.455	0.87063	95.455	95.043	95.914	0					414	67	8	0	0	0	3.37e-51	2
ANKRPTDLIVHQYSDEFAEQLVEELGWQEDFEK	33	Unmodified	_ANKRPTDLIVHQYSDEFAEQLVEELGWQEDFEK_					0	0	0	2	P53686	P53686	P53686	HST2	NAD-dependent protein deacetylase HST2	MULTI-MSMS	20180712_Q2_U2_1-2_AB_SA_HN_20180706_I-pos-2	I-pos-2	793.99	5	793.587	3962.9	39205.8	2.6409	0.0020958	-0.13109	-0.00010403	2.5098	0.0019917	793.987	95.472	1.5039	95.472	95.092	96.596	1.42e-14					710	122	9	0	0	0	1.82e-40	2
ANKRPTDLIVHQYSDEFAEQLVEELGWQEDFEK	33	Unmodified	_ANKRPTDLIVHQYSDEFAEQLVEELGWQEDFEK_					0	0	0	2	P53686	P53686	P53686	HST2	NAD-dependent protein deacetylase HST2	MULTI-MSMS	20180712_Q2_U2_1-2_AB_SA_HN_20180706_I-pos-2	I-pos-2	1322.65	3	1321.97	3962.9	30696.8	3.6947	0.0048843	-0.15701	-0.00020756	3.5377	0.0046767	1322.64	95.47	0.75797	95.47	95.179	95.937	0					326	58	7	0	0	0	1.5e-126	2
ANKRPTDLIVHQYSDEFAEQLVEELGWQEDFEK	33	Unmodified	_ANKRPTDLIVHQYSDEFAEQLVEELGWQEDFEK_					0	0	0	2	P53686	P53686	P53686	HST2	NAD-dependent protein deacetylase HST2	MULTI-MSMS	20180712_Q2_U2_1-2_AB_SA_HN_20180706_I-pos-2	I-pos-2	793.79	5	793.587	3962.9	38893.1	4.1823	0.003319	-2.0151	-0.0015991	2.1672	0.0017199	793.986	96.964	0.24844	96.964	96.773	97.022	1.42e-14					69	19	4	0	0	0	0.059914	1
ANKRPTDLIVHQYSDEFAEQLVEELGWQEDFEK	33	Unmodified	_ANKRPTDLIVHQYSDEFAEQLVEELGWQEDFEK_					0	0	0	2	P53686	P53686	P53686	HST2	NAD-dependent protein deacetylase HST2	MULTI-MSMS	20180712_Q2_U2_1-10_AB_SA_HN_20180706_II-pos-1	II-pos-1	793.99	5	793.587	3962.9	39454.5	3.0873	0.0024501	0.5104	0.00040504	3.5977	0.0028551	793.988	95.718	1.0715	95.718	95.346	96.417	0					277	66	8	0	0	0	1.1e-16	1
ANKRPTDLIVHQYSDEFAEQLVEELGWQEDFEK	33	Unmodified	_ANKRPTDLIVHQYSDEFAEQLVEELGWQEDFEK_					0	0	0	2	P53686	P53686	P53686	HST2	NAD-dependent protein deacetylase HST2	MULTI-MSMS	20180712_Q2_U2_1-10_AB_SA_HN_20180706_II-pos-1	II-pos-1	992.237	4	991.731	3962.9	34201.8	3.1914	0.003165	1.4006	0.001389	4.5921	0.0045541	992.234	95.718	0.84353	95.718	95.139	95.983	0					230	53	8	0	0	0	5.18e-31	1
ANKRPTDLIVHQYSDEFAEQLVEELGWQEDFEK	33	Unmodified	_ANKRPTDLIVHQYSDEFAEQLVEELGWQEDFEK_					0	0	0	2	P53686	P53686	P53686	HST2	NAD-dependent protein deacetylase HST2	MULTI-MSMS	20180712_Q2_U2_1-10_AB_SA_HN_20180706_II-pos-1	II-pos-1	1322.65	3	1321.97	3962.9	30475.8	4.1477	0.0054832	0.43545	0.00057565	4.5832	0.0060589	1322.64	95.724	0.44587	95.724	95.505	95.951	0					121	26	6	0	0	0	7.1e-17	1
ANKRPTDLIVHQYSDEFAEQLVEELGWQEDFEK	33	Unmodified	_ANKRPTDLIVHQYSDEFAEQLVEELGWQEDFEK_					0	0	0	2	P53686	P53686	P53686	HST2	NAD-dependent protein deacetylase HST2	MULTI-MSMS	20180712_Q2_U2_1-10_AB_SA_HN_20180706_I-pos-1	I-pos-1	793.789	5	793.587	3962.9	39213.3	2.7992	0.0022214	0.12106	9.61e-05	2.9203	0.0023175	793.988	95.682	1.2372	95.682	95.294	96.531	-1.42e-14					410	85	9	0	0	0	4.31e-23	2
ANKRPTDLIVHQYSDEFAEQLVEELGWQEDFEK	33	Unmodified	_ANKRPTDLIVHQYSDEFAEQLVEELGWQEDFEK_					0	0	0	2	P53686	P53686	P53686	HST2	NAD-dependent protein deacetylase HST2	MULTI-MSMS	20180712_Q2_U2_1-10_AB_SA_HN_20180706_I-pos-1	I-pos-1	992.236	4	991.731	3962.9	34457.6	3.0149	0.00299	0.36714	0.0003641	3.382	0.0033541	992.233	95.678	0.81533	95.678	95.184	95.999	1.42e-14					316	55	8	0	0	0	3.62e-40	2
ANKRPTDLIVHQYSDEFAEQLVEELGWQEDFEK	33	Unmodified	_ANKRPTDLIVHQYSDEFAEQLVEELGWQEDFEK_					0	0	0	2	P53686	P53686	P53686	HST2	NAD-dependent protein deacetylase HST2	MULTI-MSMS	20180712_Q2_U2_1-10_AB_SA_HN_20180706_I-pos-1	I-pos-1	1322.65	3	1321.97	3962.9	30505.3	3.9209	0.0051834	0.39054	0.00051629	4.3115	0.0056996	1322.64	95.676	0.6025	95.676	95.451	96.053	0					210	41	7	0	0	0	5.74e-92	1
CDVCGELVK	9	Unmodified	_CDVCGELVK_					0	0	0	0	P53686	P53686	P53686	HST2	NAD-dependent protein deacetylase HST2	MULTI-MSMS	20180712_Q2_U2_1-2_AB_SA_HN_20180706_II-pos-2	II-pos-2	540.248	2	540.247	1078.48	46480.2	3.0336	0.0016389	-0.93141	-0.00050319	2.1022	0.0011357	540.247	35.628	0.82673	35.628	35.382	36.209	0					211	59	5	0	0	0	9.51e-05	2
CDVCGELVK	9	Unmodified	_CDVCGELVK_					0	0	0	0	P53686	P53686	P53686	HST2	NAD-dependent protein deacetylase HST2	MULTI-MSMS	20180712_Q2_U2_1-2_AB_SA_HN_20180706_I-pos-2	I-pos-2	540.248	2	540.247	1078.48	46801.3	1.9491	0.001053	-0.67445	-0.00036437	1.2746	0.00068862	540.247	35.83	0.97941	35.83	35.606	36.585	0					266	77	6	0	0	0	9.51e-05	3
CDVCGELVK	9	Unmodified	_CDVCGELVK_					0	0	0	0	P53686	P53686	P53686	HST2	NAD-dependent protein deacetylase HST2	MULTI-MSMS	20180712_Q2_U2_1-10_AB_SA_HN_20180706_II-pos-1	II-pos-1	540.248	2	540.247	1078.48	46831.7	2.1504	0.0011617	-0.77967	-0.00042121	1.3707	0.00074052	540.247	35.856	1.0953	35.856	35.58	36.675	-7.11e-15					245	69	6	0	0	0	0.00017081	2
CDVCGELVK	9	Unmodified	_CDVCGELVK_					0	0	0	0	P53686	P53686	P53686	HST2	NAD-dependent protein deacetylase HST2	MULTI-MSMS	20180712_Q2_U2_1-10_AB_SA_HN_20180706_I-pos-1	I-pos-1	540.248	2	540.247	1078.48	46612.5	1.9448	0.0010506	-0.74321	-0.00040151	1.2015	0.00064913	540.247	35.918	1.0304	35.918	35.639	36.67	0					277	76	6	0	0	0	2.09e-05	3
CDVCGELVKPAIVFFGEDLPDSFSETWLNDSEWLR	35	Unmodified	_CDVCGELVKPAIVFFGEDLPDSFSETWLNDSEWLR_					0	0	0	1	P53686	P53686	P53686	HST2	NAD-dependent protein deacetylase HST2	MULTI-MSMS	20180712_Q2_U2_1-2_AB_SA_HN_20180706_II-pos-2	II-pos-2	1034.99	4	1033.48	4129.91	34328.6	5.2141	0.0053886	-1.237	-0.0012784	3.977	0.0041102	1033.98	106.71	0.74582	106.71	106.24	106.99	0					187	43	8	0	0	0	1.91e-06	1
CDVCGELVKPAIVFFGEDLPDSFSETWLNDSEWLR	35	Unmodified	_CDVCGELVKPAIVFFGEDLPDSFSETWLNDSEWLR_					0	0	0	1	P53686	P53686	P53686	HST2	NAD-dependent protein deacetylase HST2	MULTI-MSMS	20180712_Q2_U2_1-2_AB_SA_HN_20180706_II-pos-2	II-pos-2	1378.32	3	1377.64	4129.91	29785.4	5.6427	0.0077737	-1.0061	-0.0013861	4.6366	0.0063876	1378.31	106.72	0.3297	106.72	106.51	106.84	0					151	19	10	0	0	0	1.04e-40	1
CDVCGELVKPAIVFFGEDLPDSFSETWLNDSEWLR	35	Unmodified	_CDVCGELVKPAIVFFGEDLPDSFSETWLNDSEWLR_					0	0	0	1	P53686	P53686	P53686	HST2	NAD-dependent protein deacetylase HST2	MULTI-MSMS	20180712_Q2_U2_1-2_AB_SA_HN_20180706_II-pos-2	II-pos-2	1378.32	3	1377.64	4129.91	29714.4	4.1603	0.0057314	-1.4143	-0.0019484	2.746	0.003783	1378.31	107.21	1.6114	107.21	106.82	108.44	1.42e-14					356	82	8	0	0	0	1.34e-08	2
CDVCGELVKPAIVFFGEDLPDSFSETWLNDSEWLR	35	Unmodified	_CDVCGELVKPAIVFFGEDLPDSFSETWLNDSEWLR_					0	0	0	1	P53686	P53686	P53686	HST2	NAD-dependent protein deacetylase HST2	MULTI-MSMS	20180712_Q2_U2_1-2_AB_SA_HN_20180706_II-pos-2	II-pos-2	1378.65	3	1377.64	4129.91	30015.8	5.5314	0.0076203	-0.56932	-0.00078432	4.9621	0.006836	1378.65	109.18	0.70535	109.18	109.01	109.71	0					241	84	4	0	0	0	1.87e-08	1
CDVCGELVKPAIVFFGEDLPDSFSETWLNDSEWLR	35	Unmodified	_CDVCGELVKPAIVFFGEDLPDSFSETWLNDSEWLR_					0	0	0	1	P53686	P53686	P53686	HST2	NAD-dependent protein deacetylase HST2	MULTI-MSMS	20180712_Q2_U2_1-2_AB_SA_HN_20180706_II-pos-2	II-pos-2	1378.66	3	1377.64	4129.91	30097.4	4.5577	0.0062789	-0.74371	-0.0010246	3.814	0.0052543	1378.31	109.9	0.44604	109.9	109.76	110.21	0					133	58	4	0	0	0	2.09e-06	1
CDVCGELVKPAIVFFGEDLPDSFSETWLNDSEWLR	35	Unmodified	_CDVCGELVKPAIVFFGEDLPDSFSETWLNDSEWLR_					0	0	0	1	P53686	P53686	P53686	HST2	NAD-dependent protein deacetylase HST2	MULTI-SECPEP	20180712_Q2_U2_1-2_AB_SA_HN_20180706_II-pos-2	II-pos-2	1034.24	4	1033.48	4129.91	34380.4	3.9389	0.0040708	-2.3526	-0.0024314	1.5863	0.0016394	1033.98	107.19	0.94365	107.19	106.84	107.79	-1.42e-14					139	47	6	0	0	0	0.003725	1
CDVCGELVKPAIVFFGEDLPDSFSETWLNDSEWLR	35	Unmodified	_CDVCGELVKPAIVFFGEDLPDSFSETWLNDSEWLR_					0	0	0	1	P53686	P53686	P53686	HST2	NAD-dependent protein deacetylase HST2	MULTI-MSMS	20180712_Q2_U2_1-2_AB_SA_HN_20180706_I-pos-2	I-pos-2	1034.99	4	1033.48	4129.91	34269.6	4.4626	0.004612	-0.58406	-0.00060362	3.8785	0.0040084	1033.99	106.72	0.34686	106.72	106.54	106.89	-1.42e-14					115	20	7	0	0	0	1.29e-06	1
CDVCGELVKPAIVFFGEDLPDSFSETWLNDSEWLR	35	Unmodified	_CDVCGELVKPAIVFFGEDLPDSFSETWLNDSEWLR_					0	0	0	1	P53686	P53686	P53686	HST2	NAD-dependent protein deacetylase HST2	MULTI-MSMS	20180712_Q2_U2_1-2_AB_SA_HN_20180706_I-pos-2	I-pos-2	1378.32	3	1377.64	4129.91	29657.8	4.87	0.0067092	-0.44022	-0.00060647	4.4298	0.0061027	1378.31	106.72	0.45023	106.72	106.54	106.99	0					122	26	8	0	0	0	1.73e-40	1
CDVCGELVKPAIVFFGEDLPDSFSETWLNDSEWLR	35	Unmodified	_CDVCGELVKPAIVFFGEDLPDSFSETWLNDSEWLR_					0	0	0	1	P53686	P53686	P53686	HST2	NAD-dependent protein deacetylase HST2	MULTI-MSMS	20180712_Q2_U2_1-2_AB_SA_HN_20180706_I-pos-2	I-pos-2	1378.32	3	1377.64	4129.91	29621.1	4.2494	0.0058542	-0.66847	-0.00092091	3.581	0.0049333	1378.31	107.21	1.1103	107.21	106.89	108	0					253	62	9	0	0	0	8.2e-09	1
CDVCGELVKPAIVFFGEDLPDSFSETWLNDSEWLR	35	Unmodified	_CDVCGELVKPAIVFFGEDLPDSFSETWLNDSEWLR_					0	0	0	1	P53686	P53686	P53686	HST2	NAD-dependent protein deacetylase HST2	MULTI-MSMS	20180712_Q2_U2_1-2_AB_SA_HN_20180706_I-pos-2	I-pos-2	1033.99	4	1033.48	4129.91	34053.1	3.9287	0.0040603	-2.8343	-0.0029293	1.0944	0.001131	1033.98	107.2	0.57349	107.2	106.85	107.43	0					151	31	7	0	0	0	0.00030109	1
CDVCGELVKPAIVFFGEDLPDSFSETWLNDSEWLR	35	Unmodified	_CDVCGELVKPAIVFFGEDLPDSFSETWLNDSEWLR_					0	0	0	1	P53686	P53686	P53686	HST2	NAD-dependent protein deacetylase HST2	MULTI-MSMS	20180712_Q2_U2_1-10_AB_SA_HN_20180706_II-pos-1	II-pos-1	1378.32	3	1377.64	4129.91	29844.1	4.1394	0.0057026	-0.39542	-0.00054475	3.744	0.0051579	1378.31	106.8	0.48882	106.8	106.63	107.12	-1.42e-14					148	28	9	0	0	0	2.31e-23	1
CDVCGELVKPAIVFFGEDLPDSFSETWLNDSEWLR	35	Unmodified	_CDVCGELVKPAIVFFGEDLPDSFSETWLNDSEWLR_					0	0	0	1	P53686	P53686	P53686	HST2	NAD-dependent protein deacetylase HST2	MULTI-MSMS	20180712_Q2_U2_1-10_AB_SA_HN_20180706_II-pos-1	II-pos-1	1033.99	4	1033.48	4129.91	34054.9	3.6149	0.0037359	-0.38545	-0.00039836	3.2294	0.0033376	1033.99	106.8	0.64214	106.8	106.54	107.18	0					201	37	9	0	0	0	1.09e-23	1
CDVCGELVKPAIVFFGEDLPDSFSETWLNDSEWLR	35	Unmodified	_CDVCGELVKPAIVFFGEDLPDSFSETWLNDSEWLR_					0	0	0	1	P53686	P53686	P53686	HST2	NAD-dependent protein deacetylase HST2	MULTI-MSMS	20180712_Q2_U2_1-10_AB_SA_HN_20180706_II-pos-1	II-pos-1	1378.65	3	1377.64	4129.91	29799	4.4287	0.0061012	-1.1739	-0.0016172	3.2549	0.004484	1378.31	107.27	1.4982	107.27	106.93	108.42	0					333	70	8	0	0	0	1.05e-16	2
CDVCGELVKPAIVFFGEDLPDSFSETWLNDSEWLR	35	Unmodified	_CDVCGELVKPAIVFFGEDLPDSFSETWLNDSEWLR_					0	0	0	1	P53686	P53686	P53686	HST2	NAD-dependent protein deacetylase HST2	MULTI-MSMS	20180712_Q2_U2_1-10_AB_SA_HN_20180706_II-pos-1	II-pos-1	1378.32	3	1377.64	4129.91	29855.2	5.5041	0.0075827	-0.12852	-0.00017706	5.3756	0.0074056	1377.98	108.68	0.72797	108.68	108.61	109.33	0					244	70	5	0	0	0	1.62e-08	1
CDVCGELVKPAIVFFGEDLPDSFSETWLNDSEWLR	35	Unmodified	_CDVCGELVKPAIVFFGEDLPDSFSETWLNDSEWLR_					0	0	0	1	P53686	P53686	P53686	HST2	NAD-dependent protein deacetylase HST2	MULTI-MSMS	20180712_Q2_U2_1-10_AB_SA_HN_20180706_II-pos-1	II-pos-1	1378.65	3	1377.64	4129.91	29794.9	6.2591	0.0086229	-0.65518	-0.0009026	5.604	0.0077203	1378.31	109.2	0.27791	109.2	109.04	109.32	0					38	23	2	0	0	0	3.25e-08	1
CDVCGELVKPAIVFFGEDLPDSFSETWLNDSEWLR	35	Unmodified	_CDVCGELVKPAIVFFGEDLPDSFSETWLNDSEWLR_					0	0	0	1	P53686	P53686	P53686	HST2	NAD-dependent protein deacetylase HST2	MULTI-MSMS	20180712_Q2_U2_1-10_AB_SA_HN_20180706_II-pos-1	II-pos-1	1378.65	3	1377.64	4129.91	29928.9	5.7852	0.00797	-0.94398	-0.0013005	4.8412	0.0066695	1378.31	109.55	0.41707	109.55	109.25	109.67	1.42e-14					214	42	6	0	0	0	1.66e-09	1
CDVCGELVKPAIVFFGEDLPDSFSETWLNDSEWLR	35	Unmodified	_CDVCGELVKPAIVFFGEDLPDSFSETWLNDSEWLR_					0	0	0	1	P53686	P53686	P53686	HST2	NAD-dependent protein deacetylase HST2	MULTI-SECPEP	20180712_Q2_U2_1-10_AB_SA_HN_20180706_II-pos-1	II-pos-1	1378.66	3	1377.64	4129.91	29855.1	5.4288	0.0074789	-0.84179	-0.0011597	4.587	0.0063192	1378.31	110.87	0.43246	110.87	110.65	111.08	0					124	55	3	0	0	0	0.031664	1
CDVCGELVKPAIVFFGEDLPDSFSETWLNDSEWLR	35	Unmodified	_CDVCGELVKPAIVFFGEDLPDSFSETWLNDSEWLR_					0	0	0	1	P53686	P53686	P53686	HST2	NAD-dependent protein deacetylase HST2	MULTI-MSMS	20180712_Q2_U2_1-10_AB_SA_HN_20180706_I-pos-1	I-pos-1	1378.32	3	1377.64	4129.91	29721.5	5.3633	0.0073887	-0.56024	-0.00077181	4.803	0.0066169	1378.31	106.82	0.44733	106.82	106.67	107.11	0					178	26	10	0	0	0	5.05e-52	1
CDVCGELVKPAIVFFGEDLPDSFSETWLNDSEWLR	35	Unmodified	_CDVCGELVKPAIVFFGEDLPDSFSETWLNDSEWLR_					0	0	0	1	P53686	P53686	P53686	HST2	NAD-dependent protein deacetylase HST2	MULTI-MSMS	20180712_Q2_U2_1-10_AB_SA_HN_20180706_I-pos-1	I-pos-1	1033.99	4	1033.48	4129.91	34279.4	5.0505	0.0052196	-0.54846	-0.00056683	4.5021	0.0046528	1033.99	106.82	0.55268	106.82	106.64	107.19	1.42e-14					159	32	8	0	0	0	5.69e-24	1
CDVCGELVKPAIVFFGEDLPDSFSETWLNDSEWLR	35	Unmodified	_CDVCGELVKPAIVFFGEDLPDSFSETWLNDSEWLR_					0	0	0	1	P53686	P53686	P53686	HST2	NAD-dependent protein deacetylase HST2	MULTI-MSMS	20180712_Q2_U2_1-10_AB_SA_HN_20180706_I-pos-1	I-pos-1	1378.32	3	1377.64	4129.91	29772.1	5.262	0.0072492	-0.26031	-0.00035862	5.0017	0.0068906	1378.31	107.27	0.95322	107.27	106.97	107.93	0					243	46	8	0	0	0	1.37e-11	1
CDVCGELVKPAIVFFGEDLPDSFSETWLNDSEWLR	35	Unmodified	_CDVCGELVKPAIVFFGEDLPDSFSETWLNDSEWLR_					0	0	0	1	P53686	P53686	P53686	HST2	NAD-dependent protein deacetylase HST2	MULTI-MSMS	20180712_Q2_U2_1-10_AB_SA_HN_20180706_I-pos-1	I-pos-1	1033.99	4	1033.48	4129.91	34214.3	4.9281	0.0050931	-1.5101	-0.0015606	3.418	0.0035324	1033.98	107.27	0.97076	107.27	106.96	107.93	0					174	47	8	0	0	0	0.0002336	1
CDVCGELVKPAIVFFGEDLPDSFSETWLNDSEWLR	35	Unmodified	_CDVCGELVKPAIVFFGEDLPDSFSETWLNDSEWLR_					0	0	0	1	P53686	P53686	P53686	HST2	NAD-dependent protein deacetylase HST2	MULTI-MSMS	20180712_Q2_U2_1-10_AB_SA_HN_20180706_I-pos-1	I-pos-1	1378.32	3	1377.64	4129.91	29825.7	3.2599	0.004491	-0.73083	-0.0010068	2.5291	0.0034842	1378.31	108.02	0.46169	108.02	107.67	108.13	0					48	22	5	0	0	0	7.67e-17	1
CDVCGELVKPAIVFFGEDLPDSFSETWLNDSEWLR	35	Unmodified	_CDVCGELVKPAIVFFGEDLPDSFSETWLNDSEWLR_					0	0	0	1	P53686	P53686	P53686	HST2	NAD-dependent protein deacetylase HST2	MULTI-MSMS	20180712_Q2_U2_1-10_AB_SA_HN_20180706_I-pos-1	I-pos-1	1378.65	3	1377.64	4129.91	29891.6	5.0648	0.0069775	-0.19755	-0.00027215	4.8672	0.0067053	1378.65	108.76	2.9659	108.76	108.41	111.38	0					514	258	6	0	0	0	2.59e-23	7
CDVCGELVKPAIVFFGEDLPDSFSETWLNDSEWLR	35	Unmodified	_CDVCGELVKPAIVFFGEDLPDSFSETWLNDSEWLR_					0	0	0	1	P53686	P53686	P53686	HST2	NAD-dependent protein deacetylase HST2	MULTI-MSMS	20180712_Q2_U2_1-10_AB_SA_HN_20180706_I-pos-1	I-pos-1	1378.33	3	1377.64	4129.91	29188.5	8.5185	0.011735	1.4848	0.0020455	10.003	0.013781	1378.31	118.77	0.45819	118.77	118.7	119.16	0					126	31	6	0	0	0	1.53e-16	1
DDLIIEAHGSFAHCHCIGCGK	21	Unmodified	_DDLIIEAHGSFAHCHCIGCGK_					0	0	0	0	P53686	P53686	P53686	HST2	NAD-dependent protein deacetylase HST2	MULTI-MSMS	20180712_Q2_U2_1-2_AB_SA_HN_20180706_II-pos-2	II-pos-2	600.272	4	600.019	2396.05	44953.2	2.9799	0.001788	-0.021803	-1.31e-05	2.9581	0.0017749	600.27	33.858	0.42393	33.858	33.702	34.126	0					127	28	6	0	0	0	2.29e-12	1
DDLIIEAHGSFAHCHCIGCGK	21	Unmodified	_DDLIIEAHGSFAHCHCIGCGK_					0	0	0	0	P53686	P53686	P53686	HST2	NAD-dependent protein deacetylase HST2	MULTI-MSMS	20180712_Q2_U2_1-2_AB_SA_HN_20180706_II-pos-2	II-pos-2	800.025	3	799.689	2396.05	39365.9	2.8457	0.0022756	-0.24936	-0.00019941	2.5963	0.0020762	800.024	33.866	0.52495	33.866	33.713	34.238	0					97	34	5	0	0	0	5.17e-35	1
DDLIIEAHGSFAHCHCIGCGK	21	Unmodified	_DDLIIEAHGSFAHCHCIGCGK_					0	0	0	0	P53686	P53686	P53686	HST2	NAD-dependent protein deacetylase HST2	MULTI-MSMS	20180712_Q2_U2_1-2_AB_SA_HN_20180706_II-pos-2	II-pos-2	600.27	4	600.019	2396.05	45111.1	1.6624	0.00099747	-0.89274	-0.00053566	0.76965	0.00046181	600.269	44.545	2.0268	44.545	44.27	46.296	0					909	194	8	0	0	0	1.55e-08	5
DDLIIEAHGSFAHCHCIGCGK	21	Unmodified	_DDLIIEAHGSFAHCHCIGCGK_					0	0	0	0	P53686	P53686	P53686	HST2	NAD-dependent protein deacetylase HST2	MULTI-MSMS	20180712_Q2_U2_1-2_AB_SA_HN_20180706_II-pos-2	II-pos-2	800.024	3	799.689	2396.05	39338.5	1.5065	0.0012047	-0.88657	-0.00070898	0.61993	0.00049575	800.023	44.541	1.7474	44.541	44.344	46.092	7.11e-15					554	166	7	0	0	0	1.51e-35	3
DDLIIEAHGSFAHCHCIGCGK	21	Unmodified	_DDLIIEAHGSFAHCHCIGCGK_					0	0	0	0	P53686	P53686	P53686	HST2	NAD-dependent protein deacetylase HST2	MULTI-MSMS	20180712_Q2_U2_1-2_AB_SA_HN_20180706_II-pos-2	II-pos-2	1199.53	2	1199.03	2396.05	32733	2.8345	0.0033987	-1.0502	-0.0012592	1.7844	0.0021395	1199.53	44.547	0.48826	44.547	44.407	44.895	0					172	48	5	0	0	0	6.52e-74	1
DDLIIEAHGSFAHCHCIGCGK	21	Unmodified	_DDLIIEAHGSFAHCHCIGCGK_					0	0	0	0	P53686	P53686	P53686	HST2	NAD-dependent protein deacetylase HST2	MULTI-MSMS	20180712_Q2_U2_1-2_AB_SA_HN_20180706_II-pos-2	II-pos-2	480.419	5	480.216	2396.05	51261.6	1.8275	0.00087759	0.97154	0.00046655	2.799	0.0013441	480.418	44.56	0.55039	44.56	44.344	44.895	0					191	53	5	0	0	0	1.28e-05	1
DDLIIEAHGSFAHCHCIGCGK	21	Unmodified	_DDLIIEAHGSFAHCHCIGCGK_					0	0	0	0	P53686	P53686	P53686	HST2	NAD-dependent protein deacetylase HST2	MULTI-MSMS	20180712_Q2_U2_1-2_AB_SA_HN_20180706_II-pos-2	II-pos-2	800.024	3	799.689	2396.05	39293.3	1.9127	0.0015296	-0.37859	-0.00030275	1.5341	0.0012268	800.023	45.482	0.78636	45.482	45.283	46.069	0					121	74	2	0	0	0	2.23e-18	2
DDLIIEAHGSFAHCHCIGCGK	21	Unmodified	_DDLIIEAHGSFAHCHCIGCGK_					0	0	0	0	P53686	P53686	P53686	HST2	NAD-dependent protein deacetylase HST2	MULTI-MSMS	20180712_Q2_U2_1-2_AB_SA_HN_20180706_II-pos-2	II-pos-2	600.269	4	600.019	2396.05	45615.2	1.5349	0.00092098	-1.0923	-0.00065542	0.44258	0.00026556	600.269	46.597	1.6815	46.597	46.113	47.795	0					345	152	6	0	0	0	1.03e-12	3
DDLIIEAHGSFAHCHCIGCGK	21	Unmodified	_DDLIIEAHGSFAHCHCIGCGK_					0	0	0	0	P53686	P53686	P53686	HST2	NAD-dependent protein deacetylase HST2	MULTI-MSMS	20180712_Q2_U2_1-2_AB_SA_HN_20180706_II-pos-2	II-pos-2	800.023	3	799.689	2396.05	38573.6	1.3124	0.0010495	-0.88102	-0.00070454	0.43135	0.00034495	800.022	46.623	0.64912	46.623	46.373	47.022	7.11e-15					220	60	5	0	0	0	1.62e-26	1
DDLIIEAHGSFAHCHCIGCGK	21	Unmodified	_DDLIIEAHGSFAHCHCIGCGK_					0	0	0	0	P53686	P53686	P53686	HST2	NAD-dependent protein deacetylase HST2	MULTI-MSMS	20180712_Q2_U2_1-2_AB_SA_HN_20180706_II-pos-2	II-pos-2	800.025	3	799.689	2396.05	38573.6	2.4145	0.0019309	0.52482	0.00041969	2.9393	0.0023506	800.024	47.232	0.55033	47.232	47.074	47.624	0					97	46	3	0	0	0	2.14e-05	1
DDLIIEAHGSFAHCHCIGCGK	21	Unmodified	_DDLIIEAHGSFAHCHCIGCGK_					0	0	0	0	P53686	P53686	P53686	HST2	NAD-dependent protein deacetylase HST2	MULTI-MSMS	20180712_Q2_U2_1-2_AB_SA_HN_20180706_II-pos-2	II-pos-2	600.268	4	600.019	2396.05	45040.8	2.9008	0.0017405	-1.7492	-0.0010495	1.1516	0.00069097	600.269	50.211	1.2697	50.211	49.688	50.958	0					261	105	4	0	0	0	0.088373	1
DDLIIEAHGSFAHCHCIGCGK	21	Unmodified	_DDLIIEAHGSFAHCHCIGCGK_					0	0	0	0	P53686	P53686	P53686	HST2	NAD-dependent protein deacetylase HST2	MULTI-MSMS	20180712_Q2_U2_1-2_AB_SA_HN_20180706_II-pos-2	II-pos-2	600.27	4	600.019	2396.05	45600.9	3.9274	0.0023565	-1.457	-0.00087424	2.4703	0.0014822	600.268	54.055	1.1796	54.055	53.315	54.495	0					232	92	4	0	0	0	0.029645	1
DDLIIEAHGSFAHCHCIGCGK	21	Unmodified	_DDLIIEAHGSFAHCHCIGCGK_					0	0	0	0	P53686	P53686	P53686	HST2	NAD-dependent protein deacetylase HST2	MULTI-MSMS	20180712_Q2_U2_1-2_AB_SA_HN_20180706_II-pos-2	II-pos-2	600.271	4	600.019	2396.05	46151.6	3.4277	0.0020567	-1.2196	-0.00073176	2.2082	0.0013249	600.268	58.247	0.82141	58.247	57.836	58.657	0					125	62	4	0	0	0	0.0089546	1
DDLIIEAHGSFAHCHCIGCGK	21	Unmodified	_DDLIIEAHGSFAHCHCIGCGK_					0	0	0	0	P53686	P53686	P53686	HST2	NAD-dependent protein deacetylase HST2	MULTI-MSMS	20180712_Q2_U2_1-2_AB_SA_HN_20180706_II-pos-2	II-pos-2	600.272	4	600.019	2396.05	46643.4	3.478	0.0020869	-0.88959	-0.00053377	2.5884	0.0015531	600.269	80.248	0.728	80.248	79.952	80.68	0					165	60	5	0	0	0	0.0038623	1
DDLIIEAHGSFAHCHCIGCGK	21	Unmodified	_DDLIIEAHGSFAHCHCIGCGK_					0	0	0	0	P53686	P53686	P53686	HST2	NAD-dependent protein deacetylase HST2	MULTI-MSMS	20180712_Q2_U2_1-2_AB_SA_HN_20180706_II-pos-2	II-pos-2	600.271	4	600.019	2396.05	46124.9	3.285	0.001971	-0.045614	-2.74e-05	3.2394	0.0019437	600.269	81.578	1.3003	81.578	80.68	81.981	0					158	111	2	0	0	0	8.05e-06	3
DDLIIEAHGSFAHCHCIGCGK	21	Unmodified	_DDLIIEAHGSFAHCHCIGCGK_					0	0	0	0	P53686	P53686	P53686	HST2	NAD-dependent protein deacetylase HST2	MULTI-MSMS	20180712_Q2_U2_1-2_AB_SA_HN_20180706_II-pos-2	II-pos-2	600.271	4	600.019	2396.05	46124.9	4.008	0.0024049	0.015242	9.15e-06	4.0233	0.002414	600.269	82.088	0.67559	82.088	81.885	82.561	0					99	56	2	0	0	0	0.019609	1
DDLIIEAHGSFAHCHCIGCGK	21	Unmodified	_DDLIIEAHGSFAHCHCIGCGK_					0	0	0	0	P53686	P53686	P53686	HST2	NAD-dependent protein deacetylase HST2	MULTI-MSMS	20180712_Q2_U2_1-2_AB_SA_HN_20180706_II-pos-2	II-pos-2	600.272	4	600.019	2396.05	45729.6	4.6161	0.0027697	-0.86502	-0.00051903	3.751	0.0022507	600.269	83.507	1.4804	83.507	82.561	84.041	0					265	116	4	0	0	0	0.00015609	2
DDLIIEAHGSFAHCHCIGCGK	21	Unmodified	_DDLIIEAHGSFAHCHCIGCGK_					0	0	0	0	P53686	P53686	P53686	HST2	NAD-dependent protein deacetylase HST2	MULTI-MSMS	20180712_Q2_U2_1-2_AB_SA_HN_20180706_II-pos-2	II-pos-2	600.271	4	600.019	2396.05	45617.7	3.0111	0.0018067	-1.5761	-0.00094568	1.4351	0.00086106	600.269	84.19	0.57774	84.19	84.041	84.619	1.42e-14					134	48	5	0	0	0	0.0015785	1
DDLIIEAHGSFAHCHCIGCGK	21	Unmodified	_DDLIIEAHGSFAHCHCIGCGK_					0	0	0	0	P53686	P53686	P53686	HST2	NAD-dependent protein deacetylase HST2	MULTI-MSMS	20180712_Q2_U2_1-2_AB_SA_HN_20180706_II-pos-2	II-pos-2	600.273	4	600.019	2396.05	45656.8	4.5204	0.0027123	-0.83553	-0.00050134	3.6849	0.002211	600.269	85.31	1.3052	85.31	84.739	86.044	1.42e-14					260	102	5	0	0	0	0.00011414	2
DDLIIEAHGSFAHCHCIGCGK	21	Unmodified	_DDLIIEAHGSFAHCHCIGCGK_					0	0	0	0	P53686	P53686	P53686	HST2	NAD-dependent protein deacetylase HST2	MULTI-MSMS	20180712_Q2_U2_1-2_AB_SA_HN_20180706_II-pos-2	II-pos-2	600.271	4	600.019	2396.05	45656.8	3.6076	0.0021646	-1.5955	-0.00095732	2.0121	0.0012073	600.269	86.622	0.74981	86.622	86.044	86.794	0					148	61	5	0	0	0	0.00063515	1
DDLIIEAHGSFAHCHCIGCGK	21	Unmodified	_DDLIIEAHGSFAHCHCIGCGK_					0	0	0	0	P53686	P53686	P53686	HST2	NAD-dependent protein deacetylase HST2	MULTI-MSMS	20180712_Q2_U2_1-2_AB_SA_HN_20180706_II-pos-2	II-pos-2	600.271	4	600.019	2396.05	45637.2	4.2323	0.0025394	-0.9665	-0.00057992	3.2658	0.0019595	600.269	87.178	1.05	87.178	86.747	87.797	0					169	84	4	0	0	0	0.0005731	2
DDLIIEAHGSFAHCHCIGCGK	21	Unmodified	_DDLIIEAHGSFAHCHCIGCGK_					0	0	0	0	P53686	P53686	P53686	HST2	NAD-dependent protein deacetylase HST2	MULTI-MSMS	20180712_Q2_U2_1-2_AB_SA_HN_20180706_II-pos-2	II-pos-2	600.272	4	600.019	2396.05	45637.2	5.2884	0.0031731	-0.94351	-0.00056612	4.3448	0.002607	600.269	88.333	1.7615	88.333	87.475	89.237	-1.42e-14					287	129	4	0	0	0	0.00067784	3
DDLIIEAHGSFAHCHCIGCGK	21	Unmodified	_DDLIIEAHGSFAHCHCIGCGK_					0	0	0	0	P53686	P53686	P53686	HST2	NAD-dependent protein deacetylase HST2	MULTI-MSMS	20180712_Q2_U2_1-2_AB_SA_HN_20180706_II-pos-2	II-pos-2	600.272	4	600.019	2396.05	45349.3	4.0008	0.0024006	0.22204	0.00013323	4.2229	0.0025338	600.27	90.165	1.0174	90.165	89.751	90.768	1.42e-14					149	89	3	0	0	0	0.0004595	1
DDLIIEAHGSFAHCHCIGCGK	21	Unmodified	_DDLIIEAHGSFAHCHCIGCGK_					0	0	0	0	P53686	P53686	P53686	HST2	NAD-dependent protein deacetylase HST2	MULTI-MSMS	20180712_Q2_U2_1-2_AB_SA_HN_20180706_II-pos-2	II-pos-2	600.27	4	600.019	2396.05	45859.6	4.2751	0.0025652	-1.5067	-0.00090406	2.7684	0.0016611	600.519	94.14	1.045	94.14	93.525	94.57	-1.42e-14					249	81	5	0	0	0	0.00042348	2
DDLIIEAHGSFAHCHCIGCGK	21	Unmodified	_DDLIIEAHGSFAHCHCIGCGK_					0	0	0	0	P53686	P53686	P53686	HST2	NAD-dependent protein deacetylase HST2	MULTI-MSMS	20180712_Q2_U2_1-2_AB_SA_HN_20180706_II-pos-2	II-pos-2	600.273	4	600.019	2396.05	45603	4.8638	0.0029184	-1.7408	-0.0010445	3.123	0.0018739	600.268	96.766	1.2252	96.766	95.915	97.14	0					235	99	4	0	0	0	1.87e-05	1
DDLIIEAHGSFAHCHCIGCGK	21	Unmodified	_DDLIIEAHGSFAHCHCIGCGK_					0	0	0	0	P53686	P53686	P53686	HST2	NAD-dependent protein deacetylase HST2	MULTI-MSMS	20180712_Q2_U2_1-2_AB_SA_HN_20180706_II-pos-2	II-pos-2	600.273	4	600.019	2396.05	45636.7	3.4711	0.0020827	-0.92814	-0.0005569	2.543	0.0015258	600.019	97.474	0.84627	97.474	97.21	98.056	0					156	71	4	0	0	0	1.8e-05	1
DDLIIEAHGSFAHCHCIGCGK	21	Unmodified	_DDLIIEAHGSFAHCHCIGCGK_					0	0	0	0	P53686	P53686	P53686	HST2	NAD-dependent protein deacetylase HST2	MULTI-MSMS	20180712_Q2_U2_1-2_AB_SA_HN_20180706_II-pos-2	II-pos-2	600.27	4	600.019	2396.05	45703.3	4.7576	0.0028546	-1.5426	-0.0009256	3.215	0.001929	600.018	99.155	0.14553	99.155	99.068	99.214	0					20	10	2	0	0	0	1.58e-05	1
DDLIIEAHGSFAHCHCIGCGK	21	Unmodified	_DDLIIEAHGSFAHCHCIGCGK_					0	0	0	0	P53686	P53686	P53686	HST2	NAD-dependent protein deacetylase HST2	MULTI-MSMS	20180712_Q2_U2_1-2_AB_SA_HN_20180706_II-pos-2	II-pos-2	600.521	4	600.019	2396.05	45729.1	4.1312	0.0024788	-1.4703	-0.00088223	2.6609	0.0015966	600.519	99.288	0.87434	99.288	98.915	99.79	0					177	68	4	0	0	0	1.43e-05	1
DDLIIEAHGSFAHCHCIGCGK	21	Unmodified	_DDLIIEAHGSFAHCHCIGCGK_					0	0	0	0	P53686	P53686	P53686	HST2	NAD-dependent protein deacetylase HST2	MULTI-MSMS	20180712_Q2_U2_1-2_AB_SA_HN_20180706_II-pos-2	II-pos-2	600.272	4	600.019	2396.05	45729.1	4.3135	0.0025882	-0.87383	-0.00052431	3.4396	0.0020638	600.269	100.82	0.78412	100.82	100.58	101.36	-1.42e-14					148	59	4	0	0	0	1.65e-05	2
DDLIIEAHGSFAHCHCIGCGK	21	Unmodified	_DDLIIEAHGSFAHCHCIGCGK_					0	0	0	0	P53686	P53686	P53686	HST2	NAD-dependent protein deacetylase HST2	MULTI-MSMS	20180712_Q2_U2_1-2_AB_SA_HN_20180706_II-pos-2	II-pos-2	600.271	4	600.019	2396.05	45323.9	4.047	0.0024283	-0.68709	-0.00041227	3.36	0.002016	600.269	102.35	0.42869	102.35	102.13	102.55	0					60	32	2	0	0	0	0.00064838	1
DDLIIEAHGSFAHCHCIGCGK	21	Unmodified	_DDLIIEAHGSFAHCHCIGCGK_					0	0	0	0	P53686	P53686	P53686	HST2	NAD-dependent protein deacetylase HST2	MULTI-MSMS	20180712_Q2_U2_1-2_AB_SA_HN_20180706_II-pos-2	II-pos-2	600.271	4	600.019	2396.05	45615	3.5875	0.0021526	-1.1949	-0.00071696	2.3926	0.0014356	600.519	104	1.5708	104	102.51	104.08	1.42e-14					358	129	4	0	0	0	3.89e-08	2
DDLIIEAHGSFAHCHCIGCGK	21	Unmodified	_DDLIIEAHGSFAHCHCIGCGK_					0	0	0	0	P53686	P53686	P53686	HST2	NAD-dependent protein deacetylase HST2	MULTI-MSMS	20180712_Q2_U2_1-2_AB_SA_HN_20180706_II-pos-2	II-pos-2	600.27	4	600.019	2396.05	45313.8	1.706	0.0010236	-1.2801	-0.0007681	0.42583	0.00025551	600.269	104.33	0.23007	104.33	104.21	104.44	0					71	21	6	0	0	0	1.03e-12	1
DDLIIEAHGSFAHCHCIGCGK	21	Unmodified	_DDLIIEAHGSFAHCHCIGCGK_					0	0	0	0	P53686	P53686	P53686	HST2	NAD-dependent protein deacetylase HST2	MULTI-MSMS	20180712_Q2_U2_1-2_AB_SA_HN_20180706_II-pos-2	II-pos-2	600.27	4	600.019	2396.05	45211.2	3.5561	0.0021337	-0.75993	-0.00045597	2.7962	0.0016778	600.269	104.85	1.5447	104.85	104.43	105.97	0					392	134	4	0	0	0	2.58e-13	3
DDLIIEAHGSFAHCHCIGCGK	21	Unmodified	_DDLIIEAHGSFAHCHCIGCGK_					0	0	0	0	P53686	P53686	P53686	HST2	NAD-dependent protein deacetylase HST2	MULTI-MSMS	20180712_Q2_U2_1-2_AB_SA_HN_20180706_II-pos-2	II-pos-2	600.274	4	600.019	2396.05	45422	6.4263	0.0038559	-1.3503	-0.00081018	5.076	0.0030457	600.269	118.8	1.0267	118.8	118.63	119.66	-1.42e-14					365	92	7	0	0	0	7.95e-13	2
DDLIIEAHGSFAHCHCIGCGK	21	Unmodified	_DDLIIEAHGSFAHCHCIGCGK_					0	0	0	0	P53686	P53686	P53686	HST2	NAD-dependent protein deacetylase HST2	MULTI-MSMS	20180712_Q2_U2_1-2_AB_SA_HN_20180706_II-pos-2	II-pos-2	800.03	3	799.689	2396.05	39513.7	6.272	0.0050156	-1.3804	-0.0011039	4.8916	0.0039118	800.023	118.8	0.60353	118.8	118.68	119.28	0					197	52	6	0	0	0	1.15e-25	2
DDLIIEAHGSFAHCHCIGCGK	21	Unmodified	_DDLIIEAHGSFAHCHCIGCGK_					0	0	0	0	P53686	P53686	P53686	HST2	NAD-dependent protein deacetylase HST2	MULTI-SECPEP	20180712_Q2_U2_1-2_AB_SA_HN_20180706_II-pos-2	II-pos-2	481.232	5	480.216	2396.05	50307.1	6.5271	0.0031344	-0.41958	-0.00020149	6.1075	0.0029329	480.216	118.79	0.47543	118.79	118.68	119.15	0					97	38	6	0	0	0	0.0077427	1
DDLIIEAHGSFAHCHCIGCGK	21	Unmodified	_DDLIIEAHGSFAHCHCIGCGK_					0	0	0	0	P53686	P53686	P53686	HST2	NAD-dependent protein deacetylase HST2	MULTI-SECPEP	20180712_Q2_U2_1-2_AB_SA_HN_20180706_II-pos-2	II-pos-2	600.3	4	600.019	2396.05	46637.2	4.5717	0.0027431	-0.92658	-0.00055596	3.6451	0.0021871	600.269	74.424	0.63811	74.424	74.199	74.838	0					120	49	4	0	0	0	0.045787	1
DDLIIEAHGSFAHCHCIGCGK	21	Unmodified	_DDLIIEAHGSFAHCHCIGCGK_					0	0	0	0	P53686	P53686	P53686	HST2	NAD-dependent protein deacetylase HST2	MULTI-SECPEP	20180712_Q2_U2_1-2_AB_SA_HN_20180706_II-pos-2	II-pos-2	599.647	4	600.019	2396.05	46639.2	2.5431	0.0015259	-0.88844	-0.00053308	1.6547	0.00099284	600.269	78.832	0.39922	78.832	78.648	79.047	0					82	34	4	0	0	0	0.070079	1
DDLIIEAHGSFAHCHCIGCGK	21	Unmodified	_DDLIIEAHGSFAHCHCIGCGK_					0	0	0	0	P53686	P53686	P53686	HST2	NAD-dependent protein deacetylase HST2	MULTI-SECPEP	20180712_Q2_U2_1-2_AB_SA_HN_20180706_II-pos-2	II-pos-2	600.665	4	600.019	2396.05	46643.4	3.3536	0.0020122	-0.67607	-0.00040566	2.6776	0.0016066	600.269	79.738	0.54659	79.738	79.438	79.985	0					129	43	5	0	0	0	0.0075691	1
DDLIIEAHGSFAHCHCIGCGK	21	Unmodified	_DDLIIEAHGSFAHCHCIGCGK_					0	0	0	0	P53686	P53686	P53686	HST2	NAD-dependent protein deacetylase HST2	MULTI-SECPEP	20180712_Q2_U2_1-2_AB_SA_HN_20180706_II-pos-2	II-pos-2	601.504	4	600.019	2396.05	45731.2	4.6271	0.0027764	-0.59824	-0.00035895	4.0289	0.0024174	600.269	90.908	0.82246	90.908	90.676	91.499	0					192	67	5	0	0	0	0.063291	1
DDLIIEAHGSFAHCHCIGCGK	21	Unmodified	_DDLIIEAHGSFAHCHCIGCGK_					0	0	0	0	P53686	P53686	P53686	HST2	NAD-dependent protein deacetylase HST2	MULTI-SECPEP	20180712_Q2_U2_1-2_AB_SA_HN_20180706_II-pos-2	II-pos-2	601.357	4	600.019	2396.05	45603	4.0631	0.0024379	-1.6612	-0.00099674	2.4019	0.0014412	600.268	95.822	1.2957	95.822	94.928	96.223	0					197	98	4	0	0	0	0.0011676	1
DDLIIEAHGSFAHCHCIGCGK	21	Unmodified	_DDLIIEAHGSFAHCHCIGCGK_					0	0	0	0	P53686	P53686	P53686	HST2	NAD-dependent protein deacetylase HST2	MULTI-SECPEP	20180712_Q2_U2_1-2_AB_SA_HN_20180706_II-pos-2	II-pos-2	600.272	4	600.019	2396.05	45349.2	4.7112	0.0028268	-1.3982	-0.00083892	3.3131	0.0019879	600.269	101.72	0.8464	101.72	101.38	102.23	-1.42e-14					136	59	5	0	0	0	8.34e-05	1
DDLIIEAHGSFAHCHCIGCGK	21	Unmodified	_DDLIIEAHGSFAHCHCIGCGK_					0	0	0	0	P53686	P53686	P53686	HST2	NAD-dependent protein deacetylase HST2	MULTI-SECPEP	20180712_Q2_U2_1-2_AB_SA_HN_20180706_II-pos-2	II-pos-2	600.964	4	600.019	2396.05	45349.2	2.5526	0.0015316	-0.76228	-0.00045738	1.7903	0.0010742	600.269	98.841	0.37057	98.841	98.698	99.068	1.42e-14					59	31	3	0	0	0	2.56e-06	1
DDLIIEAHGSFAHCHCIGCGK	21	Unmodified	_DDLIIEAHGSFAHCHCIGCGK_					0	0	0	0	P53686	P53686	P53686	HST2	NAD-dependent protein deacetylase HST2	MULTI-SECPEP	20180712_Q2_U2_1-2_AB_SA_HN_20180706_II-pos-2	II-pos-2	799.111	3	799.689	2396.05	41287.5	4.1153	0.0032909	-0.75843	-0.00060651	3.3568	0.0026844	800.023	104.95	0.35769	104.95	104.87	105.23	0					45	29	2	0	0	0	0.063818	1
DDLIIEAHGSFAHCHCIGCGK	21	Unmodified	_DDLIIEAHGSFAHCHCIGCGK_					0	0	0	0	P53686	P53686	P53686	HST2	NAD-dependent protein deacetylase HST2	MULTI-MSMS	20180712_Q2_U2_1-2_AB_SA_HN_20180706_I-pos-2	I-pos-2	600.27	4	600.019	2396.05	45808.9	0.69569	0.00041743	-0.70789	-0.00042475	-0.012194	-7.32e-06	600.269	44.638	1.8784	44.638	44.375	46.254	0					757	183	7	0	0	0	3.5e-08	4
DDLIIEAHGSFAHCHCIGCGK	21	Unmodified	_DDLIIEAHGSFAHCHCIGCGK_					0	0	0	0	P53686	P53686	P53686	HST2	NAD-dependent protein deacetylase HST2	MULTI-MSMS	20180712_Q2_U2_1-2_AB_SA_HN_20180706_I-pos-2	I-pos-2	800.024	3	799.689	2396.05	39550.7	0.27531	0.00022016	-0.34216	-0.00027362	-0.066845	-5.35e-05	800.023	44.663	1.7326	44.663	44.411	46.144	0					585	169	7	0	0	0	5.86e-27	4
DDLIIEAHGSFAHCHCIGCGK	21	Unmodified	_DDLIIEAHGSFAHCHCIGCGK_					0	0	0	0	P53686	P53686	P53686	HST2	NAD-dependent protein deacetylase HST2	MULTI-MSMS	20180712_Q2_U2_1-2_AB_SA_HN_20180706_I-pos-2	I-pos-2	1199.53	2	1199.03	2396.05	32391.6	0.91161	0.001093	-0.42803	-0.00051322	0.48358	0.00057982	1199.53	44.647	0.37537	44.647	44.473	44.848	0					150	39	5	0	0	0	2.38e-87	1
DDLIIEAHGSFAHCHCIGCGK	21	Unmodified	_DDLIIEAHGSFAHCHCIGCGK_					0	0	0	0	P53686	P53686	P53686	HST2	NAD-dependent protein deacetylase HST2	MULTI-MSMS	20180712_Q2_U2_1-2_AB_SA_HN_20180706_I-pos-2	I-pos-2	600.27	4	600.019	2396.05	45816.8	0.74451	0.00044672	-1.0256	-0.00061536	-0.28106	-0.00016864	600.269	46.613	1.7093	46.613	46.175	47.884	7.11e-15					445	168	5	0	0	0	1.03e-12	2
DDLIIEAHGSFAHCHCIGCGK	21	Unmodified	_DDLIIEAHGSFAHCHCIGCGK_					0	0	0	0	P53686	P53686	P53686	HST2	NAD-dependent protein deacetylase HST2	MULTI-MSMS	20180712_Q2_U2_1-2_AB_SA_HN_20180706_I-pos-2	I-pos-2	800.023	3	799.689	2396.05	39007.9	0.23166	0.00018525	-0.37503	-0.00029991	-0.14337	-0.00011465	800.023	46.646	0.76387	46.646	46.144	46.908	0					261	78	5	0	0	0	1.01e-25	1
DDLIIEAHGSFAHCHCIGCGK	21	Unmodified	_DDLIIEAHGSFAHCHCIGCGK_					0	0	0	0	P53686	P53686	P53686	HST2	NAD-dependent protein deacetylase HST2	MULTI-MSMS	20180712_Q2_U2_1-2_AB_SA_HN_20180706_I-pos-2	I-pos-2	600.27	4	600.019	2396.05	46216.3	1.8558	0.0011135	-1.2486	-0.00074916	0.60723	0.00036435	600.269	53.601	0.78181	53.601	53.315	54.096	0					220	64	4	0	0	0	0.0011651	2
DDLIIEAHGSFAHCHCIGCGK	21	Unmodified	_DDLIIEAHGSFAHCHCIGCGK_					0	0	0	0	P53686	P53686	P53686	HST2	NAD-dependent protein deacetylase HST2	MULTI-MSMS	20180712_Q2_U2_1-2_AB_SA_HN_20180706_I-pos-2	I-pos-2	600.271	4	600.019	2396.05	45916.6	2.2206	0.0013324	-1.1317	-0.00067904	1.0889	0.00065334	600.27	56.594	0.75984	56.594	56.248	57.007	0					251	63	6	0	0	0	0.013192	1
DDLIIEAHGSFAHCHCIGCGK	21	Unmodified	_DDLIIEAHGSFAHCHCIGCGK_					0	0	0	0	P53686	P53686	P53686	HST2	NAD-dependent protein deacetylase HST2	MULTI-MSMS	20180712_Q2_U2_1-2_AB_SA_HN_20180706_I-pos-2	I-pos-2	600.27	4	600.019	2396.05	45922.2	2.0836	0.0012502	-0.92649	-0.00055591	1.1571	0.00069428	600.269	59	0.6335	59	58.753	59.387	0					117	53	3	0	0	0	0.043323	1
DDLIIEAHGSFAHCHCIGCGK	21	Unmodified	_DDLIIEAHGSFAHCHCIGCGK_					0	0	0	0	P53686	P53686	P53686	HST2	NAD-dependent protein deacetylase HST2	MULTI-MSMS	20180712_Q2_U2_1-2_AB_SA_HN_20180706_I-pos-2	I-pos-2	600.271	4	600.019	2396.05	46718.8	2.6254	0.0015753	-0.097949	-5.88e-05	2.5275	0.0015165	600.269	82.157	0.69144	82.157	82.012	82.704	1.42e-14					95	63	2	0	0	0	0.059482	1
DDLIIEAHGSFAHCHCIGCGK	21	Unmodified	_DDLIIEAHGSFAHCHCIGCGK_					0	0	0	0	P53686	P53686	P53686	HST2	NAD-dependent protein deacetylase HST2	MULTI-MSMS	20180712_Q2_U2_1-2_AB_SA_HN_20180706_I-pos-2	I-pos-2	600.27	4	600.019	2396.05	46718.8	2.0337	0.0012202	-0.13528	-8.12e-05	1.8984	0.0011391	600.269	83.06	0.55131	83.06	82.704	83.255	-1.42e-14					74	45	2	0	0	0	0.017524	1
DDLIIEAHGSFAHCHCIGCGK	21	Unmodified	_DDLIIEAHGSFAHCHCIGCGK_					0	0	0	0	P53686	P53686	P53686	HST2	NAD-dependent protein deacetylase HST2	MULTI-MSMS	20180712_Q2_U2_1-2_AB_SA_HN_20180706_I-pos-2	I-pos-2	600.271	4	600.019	2396.05	46405.9	2.2673	0.0013604	-0.27187	-0.00016313	1.9954	0.0011973	600.269	83.366	0.60444	83.366	83.098	83.703	0					92	55	3	0	0	0	1.72e-05	1
DDLIIEAHGSFAHCHCIGCGK	21	Unmodified	_DDLIIEAHGSFAHCHCIGCGK_					0	0	0	0	P53686	P53686	P53686	HST2	NAD-dependent protein deacetylase HST2	MULTI-MSMS	20180712_Q2_U2_1-2_AB_SA_HN_20180706_I-pos-2	I-pos-2	600.522	4	600.019	2396.05	46517.7	2.8761	0.0017257	-0.60062	-0.00036038	2.2755	0.0013654	600.52	85.28	1.0133	85.28	84.833	85.847	0					201	83	4	0	0	0	1.69e-05	2
DDLIIEAHGSFAHCHCIGCGK	21	Unmodified	_DDLIIEAHGSFAHCHCIGCGK_					0	0	0	0	P53686	P53686	P53686	HST2	NAD-dependent protein deacetylase HST2	MULTI-MSMS	20180712_Q2_U2_1-2_AB_SA_HN_20180706_I-pos-2	I-pos-2	600.272	4	600.019	2396.05	46518.8	2.7666	0.00166	0.15901	9.54e-05	2.9256	0.0017554	600.269	85.847	0.7758	85.847	85.531	86.307	1.42e-14					88	61	2	0	0	0	0.003731	1
DDLIIEAHGSFAHCHCIGCGK	21	Unmodified	_DDLIIEAHGSFAHCHCIGCGK_					0	0	0	0	P53686	P53686	P53686	HST2	NAD-dependent protein deacetylase HST2	MULTI-MSMS	20180712_Q2_U2_1-2_AB_SA_HN_20180706_I-pos-2	I-pos-2	600.271	4	600.019	2396.05	46518.8	2.1409	0.0012846	-0.36127	-0.00021677	1.7796	0.0010678	600.269	86.439	0.236	86.439	86.307	86.543	0					29	19	2	0	0	0	0.00023059	1
DDLIIEAHGSFAHCHCIGCGK	21	Unmodified	_DDLIIEAHGSFAHCHCIGCGK_					0	0	0	0	P53686	P53686	P53686	HST2	NAD-dependent protein deacetylase HST2	MULTI-MSMS	20180712_Q2_U2_1-2_AB_SA_HN_20180706_I-pos-2	I-pos-2	600.271	4	600.019	2396.05	46405.9	1.6182	0.00097093	-0.64433	-0.00038661	0.97383	0.00058432	600.52	86.72	0.43813	86.72	86.6	87.038	0					98	41	3	0	0	0	0.00039119	1
DDLIIEAHGSFAHCHCIGCGK	21	Unmodified	_DDLIIEAHGSFAHCHCIGCGK_					0	0	0	0	P53686	P53686	P53686	HST2	NAD-dependent protein deacetylase HST2	MULTI-MSMS	20180712_Q2_U2_1-2_AB_SA_HN_20180706_I-pos-2	I-pos-2	600.271	4	600.019	2396.05	46517.7	2.6418	0.0015851	-0.62052	-0.00037233	2.0212	0.0012128	600.269	87.497	0.51483	87.497	87.272	87.787	0					114	46	4	0	0	0	0.0005949	1
DDLIIEAHGSFAHCHCIGCGK	21	Unmodified	_DDLIIEAHGSFAHCHCIGCGK_					0	0	0	0	P53686	P53686	P53686	HST2	NAD-dependent protein deacetylase HST2	MULTI-MSMS	20180712_Q2_U2_1-2_AB_SA_HN_20180706_I-pos-2	I-pos-2	600.27	4	600.019	2396.05	46518.8	2.5158	0.0015095	-0.40323	-0.00024194	2.1125	0.0012676	600.269	87.989	0.39487	87.989	87.787	88.182	0					57	35	2	0	0	0	9.58e-06	1
DDLIIEAHGSFAHCHCIGCGK	21	Unmodified	_DDLIIEAHGSFAHCHCIGCGK_					0	0	0	0	P53686	P53686	P53686	HST2	NAD-dependent protein deacetylase HST2	MULTI-MSMS	20180712_Q2_U2_1-2_AB_SA_HN_20180706_I-pos-2	I-pos-2	600.271	4	600.019	2396.05	46405.9	2.2934	0.0013761	-0.51533	-0.00030921	1.7781	0.0010669	600.269	89.282	0.56075	89.282	88.948	89.509	1.42e-14					108	54	3	0	0	0	4.87e-06	1
DDLIIEAHGSFAHCHCIGCGK	21	Unmodified	_DDLIIEAHGSFAHCHCIGCGK_					0	0	0	0	P53686	P53686	P53686	HST2	NAD-dependent protein deacetylase HST2	MULTI-MSMS	20180712_Q2_U2_1-2_AB_SA_HN_20180706_I-pos-2	I-pos-2	600.271	4	600.019	2396.05	45815.1	2.9003	0.0017402	0.37932	0.0002276	3.2796	0.0019678	600.27	90.281	0.80663	90.281	89.936	90.743	0					179	74	4	0	0	0	2.3e-05	2
DDLIIEAHGSFAHCHCIGCGK	21	Unmodified	_DDLIIEAHGSFAHCHCIGCGK_					0	0	0	0	P53686	P53686	P53686	HST2	NAD-dependent protein deacetylase HST2	MULTI-MSMS	20180712_Q2_U2_1-2_AB_SA_HN_20180706_I-pos-2	I-pos-2	600.271	4	600.019	2396.05	45382.6	2.3422	0.0014054	0.3122	0.00018733	2.6544	0.0015927	600.269	91.417	0.26012	91.417	91.239	91.499	1.42e-14					34	20	2	0	0	0	4.02e-05	1
DDLIIEAHGSFAHCHCIGCGK	21	Unmodified	_DDLIIEAHGSFAHCHCIGCGK_					0	0	0	0	P53686	P53686	P53686	HST2	NAD-dependent protein deacetylase HST2	MULTI-MSMS	20180712_Q2_U2_1-2_AB_SA_HN_20180706_I-pos-2	I-pos-2	600.271	4	600.019	2396.05	45815.1	2.3057	0.0013835	0.044989	2.7e-05	2.3507	0.0014105	600.27	91.668	0.42779	91.668	91.48	91.907	0					96	37	4	0	0	0	1.51e-05	1
DDLIIEAHGSFAHCHCIGCGK	21	Unmodified	_DDLIIEAHGSFAHCHCIGCGK_					0	0	0	0	P53686	P53686	P53686	HST2	NAD-dependent protein deacetylase HST2	MULTI-MSMS	20180712_Q2_U2_1-2_AB_SA_HN_20180706_I-pos-2	I-pos-2	600.271	4	600.019	2396.05	45858.3	1.9367	0.001162	-0.75601	-0.00045362	1.1807	0.00070843	600.269	93.54	0.56559	93.54	93.188	93.754	0					111	51	4	0	0	0	1.73e-08	1
DDLIIEAHGSFAHCHCIGCGK	21	Unmodified	_DDLIIEAHGSFAHCHCIGCGK_					0	0	0	0	P53686	P53686	P53686	HST2	NAD-dependent protein deacetylase HST2	MULTI-MSMS	20180712_Q2_U2_1-2_AB_SA_HN_20180706_I-pos-2	I-pos-2	600.271	4	600.019	2396.05	45839.4	2.6444	0.0015867	-1.0364	-0.00062187	1.608	0.00096481	600.269	94.093	0.87791	94.093	93.7	94.577	1.42e-14					176	77	4	0	0	0	3.88e-08	2
DDLIIEAHGSFAHCHCIGCGK	21	Unmodified	_DDLIIEAHGSFAHCHCIGCGK_					0	0	0	0	P53686	P53686	P53686	HST2	NAD-dependent protein deacetylase HST2	MULTI-MSMS	20180712_Q2_U2_1-2_AB_SA_HN_20180706_I-pos-2	I-pos-2	600.27	4	600.019	2396.05	45851.2	3.231	0.0019387	-0.51347	-0.00030809	2.7175	0.0016306	600.269	94.778	1.5969	94.778	94.384	95.981	0					246	129	3	0	0	0	0.00044289	1
DDLIIEAHGSFAHCHCIGCGK	21	Unmodified	_DDLIIEAHGSFAHCHCIGCGK_					0	0	0	0	P53686	P53686	P53686	HST2	NAD-dependent protein deacetylase HST2	MULTI-MSMS	20180712_Q2_U2_1-2_AB_SA_HN_20180706_I-pos-2	I-pos-2	600.271	4	600.019	2396.05	45797.2	3.9264	0.0023559	-0.89674	-0.00053806	3.0297	0.0018179	600.269	96.592	0.50869	96.592	96.513	97.022	0					82	42	2	0	0	0	3.56e-08	1
DDLIIEAHGSFAHCHCIGCGK	21	Unmodified	_DDLIIEAHGSFAHCHCIGCGK_					0	0	0	0	P53686	P53686	P53686	HST2	NAD-dependent protein deacetylase HST2	MULTI-MSMS	20180712_Q2_U2_1-2_AB_SA_HN_20180706_I-pos-2	I-pos-2	600.271	4	600.019	2396.05	45797.2	3.1902	0.0019142	-0.59137	-0.00035483	2.5988	0.0015593	600.269	97.508	0.64062	97.508	97.33	97.97	1.42e-14					138	51	4	0	0	0	3.72e-08	2
DDLIIEAHGSFAHCHCIGCGK	21	Unmodified	_DDLIIEAHGSFAHCHCIGCGK_					0	0	0	0	P53686	P53686	P53686	HST2	NAD-dependent protein deacetylase HST2	MULTI-MSMS	20180712_Q2_U2_1-2_AB_SA_HN_20180706_I-pos-2	I-pos-2	600.02	4	600.019	2396.05	45862.2	3.8586	0.0023152	-0.70902	-0.00042542	3.1496	0.0018898	600.269	100.62	0.78063	100.62	100.27	101.05	0					167	58	4	0	0	0	0.00044289	1
DDLIIEAHGSFAHCHCIGCGK	21	Unmodified	_DDLIIEAHGSFAHCHCIGCGK_					0	0	0	0	P53686	P53686	P53686	HST2	NAD-dependent protein deacetylase HST2	MULTI-MSMS	20180712_Q2_U2_1-2_AB_SA_HN_20180706_I-pos-2	I-pos-2	600.271	4	600.019	2396.05	45873.1	2.9451	0.0017671	-0.67365	-0.0004042	2.2715	0.0013629	600.269	101.33	0.78673	101.33	100.97	101.76	0					199	62	5	0	0	0	7.27e-06	2
DDLIIEAHGSFAHCHCIGCGK	21	Unmodified	_DDLIIEAHGSFAHCHCIGCGK_					0	0	0	0	P53686	P53686	P53686	HST2	NAD-dependent protein deacetylase HST2	MULTI-MSMS	20180712_Q2_U2_1-2_AB_SA_HN_20180706_I-pos-2	I-pos-2	600.271	4	600.019	2396.05	45797.2	3.2002	0.0019202	-0.61479	-0.00036889	2.5854	0.0015513	600.019	103.99	1.6705	103.99	102.65	104.32	0					372	143	4	0	0	0	3.29e-08	3
DDLIIEAHGSFAHCHCIGCGK	21	Unmodified	_DDLIIEAHGSFAHCHCIGCGK_					0	0	0	0	P53686	P53686	P53686	HST2	NAD-dependent protein deacetylase HST2	MULTI-MSMS	20180712_Q2_U2_1-2_AB_SA_HN_20180706_I-pos-2	I-pos-2	600.272	4	600.019	2396.05	45851.2	2.8905	0.0017344	-0.60723	-0.00036435	2.2833	0.00137	600.269	105.08	1.7747	105.08	104.22	106	0					425	173	5	0	0	0	1.03e-12	3
DDLIIEAHGSFAHCHCIGCGK	21	Unmodified	_DDLIIEAHGSFAHCHCIGCGK_					0	0	0	0	P53686	P53686	P53686	HST2	NAD-dependent protein deacetylase HST2	MULTI-MSMS	20180712_Q2_U2_1-2_AB_SA_HN_20180706_I-pos-2	I-pos-2	600.275	4	600.019	2396.05	45722.9	5.8529	0.0035119	-1.1228	-0.00067373	4.7301	0.0028381	600.269	118.79	1.3483	118.79	118.64	119.99	0					404	113	8	0	0	0	3.36e-18	3
DDLIIEAHGSFAHCHCIGCGK	21	Unmodified	_DDLIIEAHGSFAHCHCIGCGK_					0	0	0	0	P53686	P53686	P53686	HST2	NAD-dependent protein deacetylase HST2	MULTI-MSMS	20180712_Q2_U2_1-2_AB_SA_HN_20180706_I-pos-2	I-pos-2	800.03	3	799.689	2396.05	39534.8	5.4741	0.0043776	-0.55883	-0.00044689	4.9153	0.0039307	800.023	118.78	0.49508	118.78	118.68	119.17	0					145	33	6	0	0	0	3.69e-46	1
DDLIIEAHGSFAHCHCIGCGK	21	Unmodified	_DDLIIEAHGSFAHCHCIGCGK_					0	0	0	0	P53686	P53686	P53686	HST2	NAD-dependent protein deacetylase HST2	MULTI-MSMS	20180712_Q2_U2_1-2_AB_SA_HN_20180706_I-pos-2	I-pos-2	480.42	5	480.216	2396.05	50486.1	5.8137	0.0027919	-0.36438	-0.00017498	5.4494	0.0026169	480.417	118.82	0.41002	118.82	118.68	119.09	0					101	27	5	0	0	0	1.99e-12	1
DDLIIEAHGSFAHCHCIGCGK	21	Unmodified	_DDLIIEAHGSFAHCHCIGCGK_					0	0	0	0	P53686	P53686	P53686	HST2	NAD-dependent protein deacetylase HST2	MULTI-SECPEP	20180712_Q2_U2_1-2_AB_SA_HN_20180706_I-pos-2	I-pos-2	481.064	5	480.216	2396.05	56530.6	3.4214	0.001643	-2.4131	-0.0011588	1.0083	0.00048423	480.416	92.49	0.08783	92.49	92.463	92.551	-1.42e-14					8	6	2	0	0	0	0.0036368	1
DDLIIEAHGSFAHCHCIGCGK	21	Unmodified	_DDLIIEAHGSFAHCHCIGCGK_					0	0	0	0	P53686	P53686	P53686	HST2	NAD-dependent protein deacetylase HST2	MULTI-SECPEP	20180712_Q2_U2_1-2_AB_SA_HN_20180706_I-pos-2	I-pos-2	481.231	5	480.216	2396.05	43609.9	3.595	0.0017264	-1.1151	-0.00053549	2.4799	0.0011909	480.416	96.725	0.067173	96.725	96.679	96.747	0					7	4	2	0	0	0	7.34e-05	1
DDLIIEAHGSFAHCHCIGCGK	21	Unmodified	_DDLIIEAHGSFAHCHCIGCGK_					0	0	0	0	P53686	P53686	P53686	HST2	NAD-dependent protein deacetylase HST2	MULTI-SECPEP	20180712_Q2_U2_1-2_AB_SA_HN_20180706_I-pos-2	I-pos-2	601.092	4	600.019	2396.05	46216.4	1.8218	0.0010931	-0.083721	-5.02e-05	1.7381	0.0010429	600.27	54.274	0.56037	54.274	54.008	54.569	0					149	47	4	0	0	0	0.073019	1
DDLIIEAHGSFAHCHCIGCGK	21	Unmodified	_DDLIIEAHGSFAHCHCIGCGK_					0	0	0	0	P53686	P53686	P53686	HST2	NAD-dependent protein deacetylase HST2	MULTI-SECPEP	20180712_Q2_U2_1-2_AB_SA_HN_20180706_I-pos-2	I-pos-2	599.625	4	600.019	2396.05	45916.6	2.4584	0.0014751	-0.76725	-0.00046036	1.6912	0.0010147	600.269	55.127	1.5764	55.127	54.671	56.248	0					313	125	4	0	0	0	0.0055404	1
DDLIIEAHGSFAHCHCIGCGK	21	Unmodified	_DDLIIEAHGSFAHCHCIGCGK_					0	0	0	0	P53686	P53686	P53686	HST2	NAD-dependent protein deacetylase HST2	MULTI-SECPEP	20180712_Q2_U2_1-2_AB_SA_HN_20180706_I-pos-2	I-pos-2	601.065	4	600.019	2396.05	47131.9	2.2595	0.0013558	-0.53991	-0.00032396	1.7196	0.0010318	600.269	73.971	0.44595	73.971	73.673	74.119	0					93	41	3	0	0	0	0.0077369	1
DDLIIEAHGSFAHCHCIGCGK	21	Unmodified	_DDLIIEAHGSFAHCHCIGCGK_					0	0	0	0	P53686	P53686	P53686	HST2	NAD-dependent protein deacetylase HST2	MULTI-SECPEP	20180712_Q2_U2_1-2_AB_SA_HN_20180706_I-pos-2	I-pos-2	600.27	4	600.019	2396.05	47512.5	1.8254	0.0010953	-0.45129	-0.00027078	1.3742	0.00082452	600.269	78.067	0.41553	78.067	77.93	78.346	0					73	39	3	0	0	0	2.56e-06	1
DDLIIEAHGSFAHCHCIGCGK	21	Unmodified	_DDLIIEAHGSFAHCHCIGCGK_					0	0	0	0	P53686	P53686	P53686	HST2	NAD-dependent protein deacetylase HST2	MULTI-SECPEP	20180712_Q2_U2_1-2_AB_SA_HN_20180706_I-pos-2	I-pos-2	599.343	4	600.019	2396.05	47512.5	1.6919	0.0010152	-0.11823	-7.09e-05	1.5737	0.00094424	600.27	78.697	0.63193	78.697	78.547	79.179	0					112	57	3	0	0	0	0.0052232	1
DDLIIEAHGSFAHCHCIGCGK	21	Unmodified	_DDLIIEAHGSFAHCHCIGCGK_					0	0	0	0	P53686	P53686	P53686	HST2	NAD-dependent protein deacetylase HST2	MULTI-SECPEP	20180712_Q2_U2_1-2_AB_SA_HN_20180706_I-pos-2	I-pos-2	600.983	4	600.019	2396.05	47035.9	1.3179	0.00079074	-0.39487	-0.00023693	0.92299	0.00055381	600.269	80.083	0.37576	80.083	79.983	80.359	0					61	34	3	0	0	0	0.076599	1
DDLIIEAHGSFAHCHCIGCGK	21	Unmodified	_DDLIIEAHGSFAHCHCIGCGK_					0	0	0	0	P53686	P53686	P53686	HST2	NAD-dependent protein deacetylase HST2	MULTI-SECPEP	20180712_Q2_U2_1-2_AB_SA_HN_20180706_I-pos-2	I-pos-2	600.65	4	600.019	2396.05	46459.7	1.9346	0.0011608	-0.40268	-0.00024161	1.5319	0.00091916	600.269	81.406	0.69696	81.406	81.006	81.703	-1.42e-14					156	62	4	0	0	0	5.22e-05	1
DDLIIEAHGSFAHCHCIGCGK	21	Unmodified	_DDLIIEAHGSFAHCHCIGCGK_					0	0	0	0	P53686	P53686	P53686	HST2	NAD-dependent protein deacetylase HST2	MULTI-SECPEP	20180712_Q2_U2_1-2_AB_SA_HN_20180706_I-pos-2	I-pos-2	600.019	4	600.019	2396.05	47426.1	0.63037	0.00037823	-1.1813	-0.0007088	-0.55092	-0.00033057	600.269	84.22	0.20297	84.22	84.087	84.29	0					35	21	2	0	0	0	0.00367	1
DDLIIEAHGSFAHCHCIGCGK	21	Unmodified	_DDLIIEAHGSFAHCHCIGCGK_					0	0	0	0	P53686	P53686	P53686	HST2	NAD-dependent protein deacetylase HST2	MULTI-SECPEP	20180712_Q2_U2_1-2_AB_SA_HN_20180706_I-pos-2	I-pos-2	601.504	4	600.019	2396.05	46517.7	2.7042	0.0016226	-0.67535	-0.00040522	2.0289	0.0012174	600.269	88.284	0.38902	88.284	88.063	88.452	0					106	34	4	0	0	0	0.049186	1
DDLIIEAHGSFAHCHCIGCGK	21	Unmodified	_DDLIIEAHGSFAHCHCIGCGK_					0	0	0	0	P53686	P53686	P53686	HST2	NAD-dependent protein deacetylase HST2	MULTI-SECPEP	20180712_Q2_U2_1-2_AB_SA_HN_20180706_I-pos-2	I-pos-2	601.023	4	600.019	2396.05	45839.5	3.3282	0.001997	-0.64208	-0.00038526	2.6861	0.0016117	600.269	96.397	0.87752	96.397	96.014	96.892	0					166	73	4	0	0	0	8.6e-05	1
DDLIIEAHGSFAHCHCIGCGK	21	Unmodified	_DDLIIEAHGSFAHCHCIGCGK_					0	0	0	0	P53686	P53686	P53686	HST2	NAD-dependent protein deacetylase HST2	MULTI-SECPEP	20180712_Q2_U2_1-2_AB_SA_HN_20180706_I-pos-2	I-pos-2	600.271	4	600.019	2396.05	45858.3	3.4766	0.0020861	-0.46769	-0.00028063	3.0089	0.0018054	600.269	98.325	0.404	98.325	98.076	98.48	1.42e-14					79	31	4	0	0	0	0.0052232	1
DDLIIEAHGSFAHCHCIGCGK	21	Unmodified	_DDLIIEAHGSFAHCHCIGCGK_					0	0	0	0	P53686	P53686	P53686	HST2	NAD-dependent protein deacetylase HST2	MULTI-SECPEP	20180712_Q2_U2_1-2_AB_SA_HN_20180706_I-pos-2	I-pos-2	800.368	3	799.689	2396.05	39573.8	0.66785	0.00053407	0.22899	0.00018312	0.89684	0.00071719	800.023	47	0.78362	47	46.908	47.691	0					115	75	2	0	0	0	0.00016313	1
DDLIIEAHGSFAHCHCIGCGK	21	Unmodified	_DDLIIEAHGSFAHCHCIGCGK_					0	0	0	0	P53686	P53686	P53686	HST2	NAD-dependent protein deacetylase HST2	MULTI-SECPEP	20180712_Q2_U2_1-2_AB_SA_HN_20180706_I-pos-2	I-pos-2	800.368	3	799.689	2396.05	39573.8	1.0793	0.00086309	-0.0078952	-6.31e-06	1.0714	0.00085677	800.023	47.883	0.88866	47.883	47.587	48.475	-7.11e-15					108	80	2	0	0	0	0.00016313	1
DDLIIEAHGSFAHCHCIGCGK	21	Unmodified	_DDLIIEAHGSFAHCHCIGCGK_					0	0	0	0	P53686	P53686	P53686	HST2	NAD-dependent protein deacetylase HST2	MULTI-MSMS	20180712_Q2_U2_1-10_AB_SA_HN_20180706_II-pos-1	II-pos-1	600.021	4	600.019	2396.05	45883.7	2.6551	0.0015931	-0.972	-0.00058322	1.6831	0.0010099	600.269	34.096	0.52013	34.096	33.9	34.42	0					65	26	4	0	0	0	0.049849	1
DDLIIEAHGSFAHCHCIGCGK	21	Unmodified	_DDLIIEAHGSFAHCHCIGCGK_					0	0	0	0	P53686	P53686	P53686	HST2	NAD-dependent protein deacetylase HST2	MULTI-MSMS	20180712_Q2_U2_1-10_AB_SA_HN_20180706_II-pos-1	II-pos-1	600.27	4	600.019	2396.05	45251	1.8629	0.0011178	-0.82682	-0.0004961	1.0361	0.00062167	600.269	45.292	1.9849	45.292	45.001	46.986	0					780	170	8	0	0	0	2.4e-12	6
DDLIIEAHGSFAHCHCIGCGK	21	Unmodified	_DDLIIEAHGSFAHCHCIGCGK_					0	0	0	0	P53686	P53686	P53686	HST2	NAD-dependent protein deacetylase HST2	MULTI-MSMS	20180712_Q2_U2_1-10_AB_SA_HN_20180706_II-pos-1	II-pos-1	800.024	3	799.689	2396.05	39574.1	1.5576	0.0012456	-0.78748	-0.00062974	0.77013	0.00061586	800.023	45.298	1.0657	45.298	45.064	46.13	0					428	94	8	0	0	0	2.71e-35	3
DDLIIEAHGSFAHCHCIGCGK	21	Unmodified	_DDLIIEAHGSFAHCHCIGCGK_					0	0	0	0	P53686	P53686	P53686	HST2	NAD-dependent protein deacetylase HST2	MULTI-MSMS	20180712_Q2_U2_1-10_AB_SA_HN_20180706_II-pos-1	II-pos-1	480.418	5	480.216	2396.05	50417.3	2.078	0.0009979	0.30275	0.00014539	2.3808	0.0011433	480.217	45.309	0.68993	45.309	45.1	45.789	0					166	60	5	0	0	0	9.19e-06	1
DDLIIEAHGSFAHCHCIGCGK	21	Unmodified	_DDLIIEAHGSFAHCHCIGCGK_					0	0	0	0	P53686	P53686	P53686	HST2	NAD-dependent protein deacetylase HST2	MULTI-MSMS	20180712_Q2_U2_1-10_AB_SA_HN_20180706_II-pos-1	II-pos-1	1199.54	2	1199.03	2396.05	32437.8	2.9654	0.0035556	-1.1172	-0.0013395	1.8482	0.002216	1199.53	45.314	0.39491	45.314	45.119	45.514	7.11e-15					131	34	6	0	0	0	1.09e-103	1
DDLIIEAHGSFAHCHCIGCGK	21	Unmodified	_DDLIIEAHGSFAHCHCIGCGK_					0	0	0	0	P53686	P53686	P53686	HST2	NAD-dependent protein deacetylase HST2	MULTI-MSMS	20180712_Q2_U2_1-10_AB_SA_HN_20180706_II-pos-1	II-pos-1	800.026	3	799.689	2396.05	39572.6	1.8988	0.0015184	-0.93105	-0.00074455	0.96774	0.00077389	800.023	46.357	0.74502	46.357	46.13	46.875	0					163	59	4	0	0	0	5.4e-08	2
DDLIIEAHGSFAHCHCIGCGK	21	Unmodified	_DDLIIEAHGSFAHCHCIGCGK_					0	0	0	0	P53686	P53686	P53686	HST2	NAD-dependent protein deacetylase HST2	MULTI-MSMS	20180712_Q2_U2_1-10_AB_SA_HN_20180706_II-pos-1	II-pos-1	800.023	3	799.689	2396.05	39044.7	0.50084	0.00040052	-0.39008	-0.00031195	0.11076	8.86e-05	800.023	47.255	0.76508	47.255	47.029	47.795	-7.11e-15					185	62	4	0	0	0	1.47e-18	2
DDLIIEAHGSFAHCHCIGCGK	21	Unmodified	_DDLIIEAHGSFAHCHCIGCGK_					0	0	0	0	P53686	P53686	P53686	HST2	NAD-dependent protein deacetylase HST2	MULTI-MSMS	20180712_Q2_U2_1-10_AB_SA_HN_20180706_II-pos-1	II-pos-1	600.27	4	600.019	2396.05	45627.8	0.93784	0.00056272	-0.88681	-0.0005321	0.051029	3.06e-05	600.269	47.275	1.0304	47.275	46.948	47.978	0					348	81	6	0	0	0	1.03e-12	2
DDLIIEAHGSFAHCHCIGCGK	21	Unmodified	_DDLIIEAHGSFAHCHCIGCGK_					0	0	0	0	P53686	P53686	P53686	HST2	NAD-dependent protein deacetylase HST2	MULTI-MSMS	20180712_Q2_U2_1-10_AB_SA_HN_20180706_II-pos-1	II-pos-1	800.025	3	799.689	2396.05	39465.3	2.306	0.0018441	-0.36659	-0.00029316	1.9394	0.0015509	800.023	48.334	0.63616	48.334	48.099	48.735	0					61	43	2	0	0	0	0.0046352	1
DDLIIEAHGSFAHCHCIGCGK	21	Unmodified	_DDLIIEAHGSFAHCHCIGCGK_					0	0	0	0	P53686	P53686	P53686	HST2	NAD-dependent protein deacetylase HST2	MULTI-MSMS	20180712_Q2_U2_1-10_AB_SA_HN_20180706_II-pos-1	II-pos-1	600.269	4	600.019	2396.05	45346.1	2.2724	0.0013635	-1.6257	-0.00097544	0.64668	0.00038802	600.269	50.533	0.58989	50.533	50.356	50.946	0					71	35	4	0	0	0	0.00064838	1
DDLIIEAHGSFAHCHCIGCGK	21	Unmodified	_DDLIIEAHGSFAHCHCIGCGK_					0	0	0	0	P53686	P53686	P53686	HST2	NAD-dependent protein deacetylase HST2	MULTI-MSMS	20180712_Q2_U2_1-10_AB_SA_HN_20180706_II-pos-1	II-pos-1	600.269	4	600.019	2396.05	42472	2.1128	0.0012677	-0.2108	-0.00012648	1.902	0.0011413	600.27	51.684	0.5552	51.684	51.307	51.862	0					56	39	2	0	0	0	0.04464	1
DDLIIEAHGSFAHCHCIGCGK	21	Unmodified	_DDLIIEAHGSFAHCHCIGCGK_					0	0	0	0	P53686	P53686	P53686	HST2	NAD-dependent protein deacetylase HST2	MULTI-MSMS	20180712_Q2_U2_1-10_AB_SA_HN_20180706_II-pos-1	II-pos-1	600.271	4	600.019	2396.05	46620.3	3.1788	0.0019073	-0.45039	-0.00027024	2.7284	0.0016371	600.269	54.503	1.0884	54.503	54.008	55.096	0					143	63	4	0	0	0	0.0064034	1
DDLIIEAHGSFAHCHCIGCGK	21	Unmodified	_DDLIIEAHGSFAHCHCIGCGK_					0	0	0	0	P53686	P53686	P53686	HST2	NAD-dependent protein deacetylase HST2	MULTI-MSMS	20180712_Q2_U2_1-10_AB_SA_HN_20180706_II-pos-1	II-pos-1	600.272	4	600.019	2396.05	47596.6	2.7669	0.0016602	-0.54085	-0.00032452	2.2261	0.0013357	600.269	78.582	0.67903	78.582	78.388	79.067	0					112	50	4	0	0	0	0.00040668	1
DDLIIEAHGSFAHCHCIGCGK	21	Unmodified	_DDLIIEAHGSFAHCHCIGCGK_					0	0	0	0	P53686	P53686	P53686	HST2	NAD-dependent protein deacetylase HST2	MULTI-MSMS	20180712_Q2_U2_1-10_AB_SA_HN_20180706_II-pos-1	II-pos-1	600.271	4	600.019	2396.05	46653.7	2.6365	0.0015819	-0.39337	-0.00023603	2.2431	0.0013459	600.269	79.692	0.80501	79.692	79.52	80.325	0					118	53	3	0	0	0	0.0059244	1
DDLIIEAHGSFAHCHCIGCGK	21	Unmodified	_DDLIIEAHGSFAHCHCIGCGK_					0	0	0	0	P53686	P53686	P53686	HST2	NAD-dependent protein deacetylase HST2	MULTI-MSMS	20180712_Q2_U2_1-10_AB_SA_HN_20180706_II-pos-1	II-pos-1	600.272	4	600.019	2396.05	46267	3.2588	0.0019553	-0.60842	-0.00036506	2.6503	0.0015902	600.269	82.641	0.71598	82.641	82.31	83.026	0					123	46	4	0	0	0	0.00036373	1
DDLIIEAHGSFAHCHCIGCGK	21	Unmodified	_DDLIIEAHGSFAHCHCIGCGK_					0	0	0	0	P53686	P53686	P53686	HST2	NAD-dependent protein deacetylase HST2	MULTI-MSMS	20180712_Q2_U2_1-10_AB_SA_HN_20180706_II-pos-1	II-pos-1	600.272	4	600.019	2396.05	46267.1	3.7634	0.0022581	-0.49514	-0.00029709	3.2682	0.001961	600.27	83.578	0.75526	83.578	83.165	83.92	0					118	50	4	0	0	0	0.00065915	1
DDLIIEAHGSFAHCHCIGCGK	21	Unmodified	_DDLIIEAHGSFAHCHCIGCGK_					0	0	0	0	P53686	P53686	P53686	HST2	NAD-dependent protein deacetylase HST2	MULTI-MSMS	20180712_Q2_U2_1-10_AB_SA_HN_20180706_II-pos-1	II-pos-1	600.272	4	600.019	2396.05	46285.7	2.9576	0.0017746	-0.75048	-0.0004503	2.2072	0.0013243	600.269	84.216	0.77146	84.216	83.637	84.408	0					146	52	5	0	0	0	4.87e-06	1
DDLIIEAHGSFAHCHCIGCGK	21	Unmodified	_DDLIIEAHGSFAHCHCIGCGK_					0	0	0	0	P53686	P53686	P53686	HST2	NAD-dependent protein deacetylase HST2	MULTI-MSMS	20180712_Q2_U2_1-10_AB_SA_HN_20180706_II-pos-1	II-pos-1	600.271	4	600.019	2396.05	46318.6	3.063	0.0018379	-0.75463	-0.00045279	2.3084	0.0013851	600.269	84.742	0.63914	84.742	84.398	85.037	0					119	46	4	0	0	0	0.00082925	1
DDLIIEAHGSFAHCHCIGCGK	21	Unmodified	_DDLIIEAHGSFAHCHCIGCGK_					0	0	0	0	P53686	P53686	P53686	HST2	NAD-dependent protein deacetylase HST2	MULTI-MSMS	20180712_Q2_U2_1-10_AB_SA_HN_20180706_II-pos-1	II-pos-1	600.272	4	600.019	2396.05	46318.6	3.6186	0.0021712	-0.29159	-0.00017496	3.327	0.0019963	600.269	85.848	1.3894	85.848	85.295	86.685	-1.42e-14					235	89	4	0	0	0	5.68e-06	3
DDLIIEAHGSFAHCHCIGCGK	21	Unmodified	_DDLIIEAHGSFAHCHCIGCGK_					0	0	0	0	P53686	P53686	P53686	HST2	NAD-dependent protein deacetylase HST2	MULTI-MSMS	20180712_Q2_U2_1-10_AB_SA_HN_20180706_II-pos-1	II-pos-1	600.271	4	600.019	2396.05	46258.9	3.0336	0.0018202	-0.67779	-0.00040669	2.3558	0.0014135	600.269	87.017	1.044	87.017	86.544	87.588	0					109	68	2	0	0	0	0.00017721	1
DDLIIEAHGSFAHCHCIGCGK	21	Unmodified	_DDLIIEAHGSFAHCHCIGCGK_					0	0	0	0	P53686	P53686	P53686	HST2	NAD-dependent protein deacetylase HST2	MULTI-MSMS	20180712_Q2_U2_1-10_AB_SA_HN_20180706_II-pos-1	II-pos-1	600.272	4	600.019	2396.05	46149.1	3.1061	0.0018637	-0.021551	-1.29e-05	3.0845	0.0018508	600.019	88.187	0.30224	88.187	88.038	88.34	0					30	18	2	0	0	0	0.013646	1
DDLIIEAHGSFAHCHCIGCGK	21	Unmodified	_DDLIIEAHGSFAHCHCIGCGK_					0	0	0	0	P53686	P53686	P53686	HST2	NAD-dependent protein deacetylase HST2	MULTI-MSMS	20180712_Q2_U2_1-10_AB_SA_HN_20180706_II-pos-1	II-pos-1	600.272	4	600.019	2396.05	45804.8	4.1805	0.0025084	-0.36064	-0.00021639	3.8199	0.002292	600.269	90.978	0.86308	90.978	90.437	91.3	1.42e-14					164	57	4	0	0	0	0.0043103	1
DDLIIEAHGSFAHCHCIGCGK	21	Unmodified	_DDLIIEAHGSFAHCHCIGCGK_					0	0	0	0	P53686	P53686	P53686	HST2	NAD-dependent protein deacetylase HST2	MULTI-MSMS	20180712_Q2_U2_1-10_AB_SA_HN_20180706_II-pos-1	II-pos-1	600.272	4	600.019	2396.05	45804.8	4.2495	0.0025498	-0.31817	-0.00019091	3.9314	0.0023589	600.269	91.703	1.0019	91.703	91.166	92.168	-1.42e-14					143	63	4	0	0	0	0.0040149	1
DDLIIEAHGSFAHCHCIGCGK	21	Unmodified	_DDLIIEAHGSFAHCHCIGCGK_					0	0	0	0	P53686	P53686	P53686	HST2	NAD-dependent protein deacetylase HST2	MULTI-MSMS	20180712_Q2_U2_1-10_AB_SA_HN_20180706_II-pos-1	II-pos-1	600.272	4	600.019	2396.05	45881	3.5916	0.002155	-0.77298	-0.0004638	2.8186	0.0016912	600.269	97.116	0.6352	97.116	96.755	97.39	0					127	47	4	0	0	0	0.00042348	1
DDLIIEAHGSFAHCHCIGCGK	21	Unmodified	_DDLIIEAHGSFAHCHCIGCGK_					0	0	0	0	P53686	P53686	P53686	HST2	NAD-dependent protein deacetylase HST2	MULTI-MSMS	20180712_Q2_U2_1-10_AB_SA_HN_20180706_II-pos-1	II-pos-1	600.27	4	600.019	2396.05	46061.9	4.5662	0.0027398	-0.68829	-0.00041299	3.8779	0.0023268	600.269	98.765	0.68509	98.765	98.362	99.047	0					145	47	5	0	0	0	6.48e-06	1
DDLIIEAHGSFAHCHCIGCGK	21	Unmodified	_DDLIIEAHGSFAHCHCIGCGK_					0	0	0	0	P53686	P53686	P53686	HST2	NAD-dependent protein deacetylase HST2	MULTI-MSMS	20180712_Q2_U2_1-10_AB_SA_HN_20180706_II-pos-1	II-pos-1	600.27	4	600.019	2396.05	46061.9	3.7472	0.0022484	-0.91188	-0.00054714	2.8353	0.0017013	600.269	100.42	0.60382	100.42	100.05	100.66	0					80	43	3	0	0	0	0.0029446	2
DDLIIEAHGSFAHCHCIGCGK	21	Unmodified	_DDLIIEAHGSFAHCHCIGCGK_					0	0	0	0	P53686	P53686	P53686	HST2	NAD-dependent protein deacetylase HST2	MULTI-MSMS	20180712_Q2_U2_1-10_AB_SA_HN_20180706_II-pos-1	II-pos-1	600.271	4	600.019	2396.05	45941	2.7694	0.0016617	-0.70417	-0.00042251	2.0652	0.0012392	600.269	103.04	0.25283	103.04	102.84	103.09	0					32	20	2	0	0	0	0.0015042	1
DDLIIEAHGSFAHCHCIGCGK	21	Unmodified	_DDLIIEAHGSFAHCHCIGCGK_					0	0	0	0	P53686	P53686	P53686	HST2	NAD-dependent protein deacetylase HST2	MULTI-MSMS	20180712_Q2_U2_1-10_AB_SA_HN_20180706_II-pos-1	II-pos-1	600.271	4	600.019	2396.05	46137	3.1004	0.0018603	-0.77601	-0.00046562	2.3244	0.0013947	600.269	104.33	1.0521	104.33	103.42	104.47	0					251	77	4	0	0	0	2.18e-12	3
DDLIIEAHGSFAHCHCIGCGK	21	Unmodified	_DDLIIEAHGSFAHCHCIGCGK_					0	0	0	0	P53686	P53686	P53686	HST2	NAD-dependent protein deacetylase HST2	MULTI-MSMS	20180712_Q2_U2_1-10_AB_SA_HN_20180706_II-pos-1	II-pos-1	600.271	4	600.019	2396.05	45615.4	3.4764	0.0020859	-0.78221	-0.00046934	2.6942	0.0016166	600.269	104.87	1.5349	104.87	104.57	106.1	0					295	124	4	0	0	0	2.18e-12	4
DDLIIEAHGSFAHCHCIGCGK	21	Unmodified	_DDLIIEAHGSFAHCHCIGCGK_					0	0	0	0	P53686	P53686	P53686	HST2	NAD-dependent protein deacetylase HST2	MULTI-MSMS	20180712_Q2_U2_1-10_AB_SA_HN_20180706_II-pos-1	II-pos-1	600.275	4	600.019	2396.05	45463.6	7.0042	0.0042026	-0.74682	-0.00044811	6.2574	0.0037545	600.269	118.86	1.0158	118.86	118.71	119.73	0					329	94	7	0	0	0	1.03e-12	2
DDLIIEAHGSFAHCHCIGCGK	21	Unmodified	_DDLIIEAHGSFAHCHCIGCGK_					0	0	0	0	P53686	P53686	P53686	HST2	NAD-dependent protein deacetylase HST2	MULTI-MSMS	20180712_Q2_U2_1-10_AB_SA_HN_20180706_II-pos-1	II-pos-1	800.03	3	799.689	2396.05	38903.6	6.6827	0.0053441	-0.97355	-0.00077853	5.7091	0.0045655	800.023	118.86	0.48862	118.86	118.74	119.22	0					160	39	6	0	0	0	1.84e-12	1
DDLIIEAHGSFAHCHCIGCGK	21	Unmodified	_DDLIIEAHGSFAHCHCIGCGK_					0	0	0	0	P53686	P53686	P53686	HST2	NAD-dependent protein deacetylase HST2	MULTI-MSMS	20180712_Q2_U2_1-10_AB_SA_HN_20180706_II-pos-1	II-pos-1	480.421	5	480.216	2396.05	50649.8	7.1058	0.0034123	0.21688	0.00010415	7.3227	0.0035165	480.417	118.85	0.47022	118.85	118.71	119.18	0					130	36	6	0	0	0	4.68e-06	1
DDLIIEAHGSFAHCHCIGCGK	21	Unmodified	_DDLIIEAHGSFAHCHCIGCGK_					0	0	0	0	P53686	P53686	P53686	HST2	NAD-dependent protein deacetylase HST2	MULTI-SECPEP	20180712_Q2_U2_1-10_AB_SA_HN_20180706_II-pos-1	II-pos-1	600.271	4	600.019	2396.05	46710.8	3.6277	0.0021767	-0.71824	-0.00043096	2.9095	0.0017458	600.269	56.555	1.3384	56.555	56.056	57.394	7.11e-15					161	68	4	0	0	0	0.045787	1
DDLIIEAHGSFAHCHCIGCGK	21	Unmodified	_DDLIIEAHGSFAHCHCIGCGK_					0	0	0	0	P53686	P53686	P53686	HST2	NAD-dependent protein deacetylase HST2	MULTI-SECPEP	20180712_Q2_U2_1-10_AB_SA_HN_20180706_II-pos-1	II-pos-1	599.65	4	600.019	2396.05	46800.3	2.9688	0.0017813	-0.78127	-0.00046877	2.1875	0.0013126	600.269	73.626	0.86213	73.626	73.203	74.065	0					116	55	3	0	0	0	0.086149	1
DDLIIEAHGSFAHCHCIGCGK	21	Unmodified	_DDLIIEAHGSFAHCHCIGCGK_					0	0	0	0	P53686	P53686	P53686	HST2	NAD-dependent protein deacetylase HST2	MULTI-SECPEP	20180712_Q2_U2_1-10_AB_SA_HN_20180706_II-pos-1	II-pos-1	599.362	4	600.019	2396.05	48096.9	1.8212	0.0010927	0.11109	6.67e-05	1.9323	0.0011594	600.27	76.707	0.26977	76.707	76.512	76.782	1.42e-14					34	23	2	0	0	0	0.046399	1
DDLIIEAHGSFAHCHCIGCGK	21	Unmodified	_DDLIIEAHGSFAHCHCIGCGK_					0	0	0	0	P53686	P53686	P53686	HST2	NAD-dependent protein deacetylase HST2	MULTI-SECPEP	20180712_Q2_U2_1-10_AB_SA_HN_20180706_II-pos-1	II-pos-1	600.993	4	600.019	2396.05	46923.1	2.3169	0.0013902	-0.020074	-1.2e-05	2.2969	0.0013782	600.27	79.08	0.60465	79.08	78.746	79.351	0					62	45	2	0	0	0	0.029079	1
DDLIIEAHGSFAHCHCIGCGK	21	Unmodified	_DDLIIEAHGSFAHCHCIGCGK_					0	0	0	0	P53686	P53686	P53686	HST2	NAD-dependent protein deacetylase HST2	MULTI-SECPEP	20180712_Q2_U2_1-10_AB_SA_HN_20180706_II-pos-1	II-pos-1	600.985	4	600.019	2396.05	46628.9	3.0632	0.001838	-0.35089	-0.00021054	2.7123	0.0016274	600.27	80.638	0.59195	80.638	80.325	80.917	0					105	40	4	0	0	0	0.0055404	1
DDLIIEAHGSFAHCHCIGCGK	21	Unmodified	_DDLIIEAHGSFAHCHCIGCGK_					0	0	0	0	P53686	P53686	P53686	HST2	NAD-dependent protein deacetylase HST2	MULTI-SECPEP	20180712_Q2_U2_1-10_AB_SA_HN_20180706_II-pos-1	II-pos-1	601.303	4	600.019	2396.05	46351.5	3.5927	0.0021557	-0.6673	-0.00040039	2.9254	0.0017553	600.269	88.56	0.60469	88.56	88.293	88.898	0					102	42	5	0	0	0	0.0047312	1
DDLIIEAHGSFAHCHCIGCGK	21	Unmodified	_DDLIIEAHGSFAHCHCIGCGK_					0	0	0	0	P53686	P53686	P53686	HST2	NAD-dependent protein deacetylase HST2	MULTI-SECPEP	20180712_Q2_U2_1-10_AB_SA_HN_20180706_II-pos-1	II-pos-1	600.325	4	600.019	2396.05	46291.8	3.862	0.0023173	-0.45868	-0.00027522	3.4033	0.0020421	600.269	87.995	0.48545	87.995	87.701	88.187	0					95	31	4	0	0	0	8.86e-05	1
DDLIIEAHGSFAHCHCIGCGK	21	Unmodified	_DDLIIEAHGSFAHCHCIGCGK_					0	0	0	0	P53686	P53686	P53686	HST2	NAD-dependent protein deacetylase HST2	MULTI-SECPEP	20180712_Q2_U2_1-10_AB_SA_HN_20180706_II-pos-1	II-pos-1	600.27	4	600.019	2396.05	45820.7	3.8352	0.0023012	-1.1657	-0.00069945	2.6695	0.0016018	600.268	95.162	1.5084	95.162	94.605	96.114	0					272	101	5	0	0	0	0.0097138	1
DDLIIEAHGSFAHCHCIGCGK	21	Unmodified	_DDLIIEAHGSFAHCHCIGCGK_					0	0	0	0	P53686	P53686	P53686	HST2	NAD-dependent protein deacetylase HST2	MULTI-SECPEP	20180712_Q2_U2_1-10_AB_SA_HN_20180706_II-pos-1	II-pos-1	599.334	4	600.019	2396.05	45744.7	3.8277	0.0022967	-1.3296	-0.00079777	2.4981	0.0014989	600.268	94.339	0.65756	94.339	94.037	94.694	0					83	46	2	0	0	0	0.029079	1
DDLIIEAHGSFAHCHCIGCGK	21	Unmodified	_DDLIIEAHGSFAHCHCIGCGK_					0	0	0	0	P53686	P53686	P53686	HST2	NAD-dependent protein deacetylase HST2	MULTI-SECPEP	20180712_Q2_U2_1-10_AB_SA_HN_20180706_II-pos-1	II-pos-1	600.963	4	600.019	2396.05	45941	1.6634	0.00099807	-0.99959	-0.00059977	0.66382	0.0003983	600.269	99.195	0.10709	99.195	99.157	99.264	0					11	7	2	0	0	0	0.0034724	1
DDLIIEAHGSFAHCHCIGCGK	21	Unmodified	_DDLIIEAHGSFAHCHCIGCGK_					0	0	0	0	P53686	P53686	P53686	HST2	NAD-dependent protein deacetylase HST2	MULTI-SECPEP	20180712_Q2_U2_1-10_AB_SA_HN_20180706_II-pos-1	II-pos-1	600.271	4	600.019	2396.05	46061.9	3.6959	0.0022176	-0.41574	-0.00024945	3.2801	0.0019681	600.269	102.4	0.80934	102.4	101.96	102.77	1.42e-14					106	54	3	0	0	0	0.068263	1
DDLIIEAHGSFAHCHCIGCGK	21	Unmodified	_DDLIIEAHGSFAHCHCIGCGK_					0	0	0	0	P53686	P53686	P53686	HST2	NAD-dependent protein deacetylase HST2	MULTI-SECPEP	20180712_Q2_U2_1-10_AB_SA_HN_20180706_II-pos-1	II-pos-1	800.37	3	799.689	2396.05	38648.6	2.1489	0.0017184	0.22982	0.00018379	2.3787	0.0019022	800.023	47.897	0.38119	47.897	47.795	48.176	0					38	25	2	0	0	0	6.64e-05	1
DDLIIEAHGSFAHCHCIGCGK	21	Unmodified	_DDLIIEAHGSFAHCHCIGCGK_					0	0	0	0	P53686	P53686	P53686	HST2	NAD-dependent protein deacetylase HST2	MULTI-MSMS	20180712_Q2_U2_1-10_AB_SA_HN_20180706_I-pos-1	I-pos-1	600.271	4	600.019	2396.05	45856.9	1.2316	0.00073896	-0.89813	-0.0005389	0.33342	0.00020006	600.269	45.007	1.9187	45.007	44.776	46.695	0					804	180	7	0	0	0	2.18e-12	5
DDLIIEAHGSFAHCHCIGCGK	21	Unmodified	_DDLIIEAHGSFAHCHCIGCGK_					0	0	0	0	P53686	P53686	P53686	HST2	NAD-dependent protein deacetylase HST2	MULTI-MSMS	20180712_Q2_U2_1-10_AB_SA_HN_20180706_I-pos-1	I-pos-1	1199.54	2	1199.03	2396.05	32521.5	2.1771	0.0026105	-0.65353	-0.0007836	1.5236	0.0018269	1199.53	45.014	0.30113	45.014	44.869	45.17	0					113	30	5	0	0	0	4.88e-87	1
DDLIIEAHGSFAHCHCIGCGK	21	Unmodified	_DDLIIEAHGSFAHCHCIGCGK_					0	0	0	0	P53686	P53686	P53686	HST2	NAD-dependent protein deacetylase HST2	MULTI-MSMS	20180712_Q2_U2_1-10_AB_SA_HN_20180706_I-pos-1	I-pos-1	600.269	4	600.019	2396.05	46147.4	0.94975	0.00056987	-0.91441	-0.00054866	0.035339	2.12e-05	600.269	47.116	1.4632	47.116	46.624	48.088	0					401	128	7	0	0	0	2.4e-12	2
DDLIIEAHGSFAHCHCIGCGK	21	Unmodified	_DDLIIEAHGSFAHCHCIGCGK_					0	0	0	0	P53686	P53686	P53686	HST2	NAD-dependent protein deacetylase HST2	MULTI-MSMS	20180712_Q2_U2_1-10_AB_SA_HN_20180706_I-pos-1	I-pos-1	800.022	3	799.689	2396.05	39024	0.56491	0.00045176	-0.2942	-0.00023527	0.27072	0.00021649	800.023	47.106	0.7794	47.106	46.83	47.609	0					209	66	4	0	0	0	1.94e-12	1
DDLIIEAHGSFAHCHCIGCGK	21	Unmodified	_DDLIIEAHGSFAHCHCIGCGK_					0	0	0	0	P53686	P53686	P53686	HST2	NAD-dependent protein deacetylase HST2	MULTI-MSMS	20180712_Q2_U2_1-10_AB_SA_HN_20180706_I-pos-1	I-pos-1	800.025	3	799.689	2396.05	39871.4	1.2218	0.00097706	0.10747	8.59e-05	1.3293	0.001063	800.023	47.726	0.30299	47.726	47.549	47.852	7.11e-15					41	25	2	0	0	0	5.51e-08	1
DDLIIEAHGSFAHCHCIGCGK	21	Unmodified	_DDLIIEAHGSFAHCHCIGCGK_					0	0	0	0	P53686	P53686	P53686	HST2	NAD-dependent protein deacetylase HST2	MULTI-MSMS	20180712_Q2_U2_1-10_AB_SA_HN_20180706_I-pos-1	I-pos-1	800.024	3	799.689	2396.05	39353.1	1.8645	0.001491	-2.0628	-0.0016496	-0.19826	-0.00015855	800.023	49.38	0.48325	49.38	49.066	49.549	0					85	32	4	0	0	0	2.41e-05	1
DDLIIEAHGSFAHCHCIGCGK	21	Unmodified	_DDLIIEAHGSFAHCHCIGCGK_					0	0	0	0	P53686	P53686	P53686	HST2	NAD-dependent protein deacetylase HST2	MULTI-MSMS	20180712_Q2_U2_1-10_AB_SA_HN_20180706_I-pos-1	I-pos-1	600.271	4	600.019	2396.05	45475	2.0069	0.0012042	-0.99178	-0.00059509	1.0151	0.0006091	600.269	49.318	1.0611	49.318	48.92	49.981	0					280	79	5	0	0	0	0.018254	1
DDLIIEAHGSFAHCHCIGCGK	21	Unmodified	_DDLIIEAHGSFAHCHCIGCGK_					0	0	0	0	P53686	P53686	P53686	HST2	NAD-dependent protein deacetylase HST2	MULTI-MSMS	20180712_Q2_U2_1-10_AB_SA_HN_20180706_I-pos-1	I-pos-1	600.272	4	600.019	2396.05	47796.6	3.2431	0.001946	-0.37822	-0.00022694	2.8649	0.001719	600.27	75.14	0.6525	75.14	74.709	75.362	0					97	45	4	0	0	0	0.057911	1
DDLIIEAHGSFAHCHCIGCGK	21	Unmodified	_DDLIIEAHGSFAHCHCIGCGK_					0	0	0	0	P53686	P53686	P53686	HST2	NAD-dependent protein deacetylase HST2	MULTI-MSMS	20180712_Q2_U2_1-10_AB_SA_HN_20180706_I-pos-1	I-pos-1	600.521	4	600.019	2396.05	47902.3	1.4363	0.00086182	-1.0659	-0.00063958	0.37038	0.00022224	600.018	77.791	0.19181	77.791	77.702	77.893	0					35	17	3	0	0	0	0.059482	1
DDLIIEAHGSFAHCHCIGCGK	21	Unmodified	_DDLIIEAHGSFAHCHCIGCGK_					0	0	0	0	P53686	P53686	P53686	HST2	NAD-dependent protein deacetylase HST2	MULTI-MSMS	20180712_Q2_U2_1-10_AB_SA_HN_20180706_I-pos-1	I-pos-1	600.271	4	600.019	2396.05	46712.5	2.3859	0.0014316	-0.18766	-0.0001126	2.1982	0.001319	600.27	83.338	0.55759	83.338	83.086	83.644	0					95	42	4	0	0	0	0.00034562	1
DDLIIEAHGSFAHCHCIGCGK	21	Unmodified	_DDLIIEAHGSFAHCHCIGCGK_					0	0	0	0	P53686	P53686	P53686	HST2	NAD-dependent protein deacetylase HST2	MULTI-MSMS	20180712_Q2_U2_1-10_AB_SA_HN_20180706_I-pos-1	I-pos-1	600.272	4	600.019	2396.05	46712.5	2.4942	0.0014966	-0.3333	-0.00019999	2.1609	0.0012966	600.27	84.11	0.6571	84.11	83.586	84.244	0					143	50	4	0	0	0	5.68e-06	1
DDLIIEAHGSFAHCHCIGCGK	21	Unmodified	_DDLIIEAHGSFAHCHCIGCGK_					0	0	0	0	P53686	P53686	P53686	HST2	NAD-dependent protein deacetylase HST2	MULTI-MSMS	20180712_Q2_U2_1-10_AB_SA_HN_20180706_I-pos-1	I-pos-1	600.271	4	600.019	2396.05	46530.5	3.2819	0.0019692	-0.55039	-0.00033025	2.7315	0.001639	600.269	85.269	0.23008	85.269	85.118	85.348	-1.42e-14					26	16	2	0	0	0	0.0062052	1
DDLIIEAHGSFAHCHCIGCGK	21	Unmodified	_DDLIIEAHGSFAHCHCIGCGK_					0	0	0	0	P53686	P53686	P53686	HST2	NAD-dependent protein deacetylase HST2	MULTI-MSMS	20180712_Q2_U2_1-10_AB_SA_HN_20180706_I-pos-1	I-pos-1	600.272	4	600.019	2396.05	46738.2	3.6402	0.0021842	-0.45426	-0.00027256	3.1859	0.0019116	600.27	85.557	0.99507	85.557	85.118	86.113	0					179	67	5	0	0	0	0.00019699	2
DDLIIEAHGSFAHCHCIGCGK	21	Unmodified	_DDLIIEAHGSFAHCHCIGCGK_					0	0	0	0	P53686	P53686	P53686	HST2	NAD-dependent protein deacetylase HST2	MULTI-MSMS	20180712_Q2_U2_1-10_AB_SA_HN_20180706_I-pos-1	I-pos-1	600.271	4	600.019	2396.05	46712.5	2.3469	0.0014082	-0.41932	-0.0002516	1.9276	0.0011566	600.269	86.545	0.92373	86.545	85.801	86.725	0					153	67	4	0	0	0	0.00062102	1
DDLIIEAHGSFAHCHCIGCGK	21	Unmodified	_DDLIIEAHGSFAHCHCIGCGK_					0	0	0	0	P53686	P53686	P53686	HST2	NAD-dependent protein deacetylase HST2	MULTI-MSMS	20180712_Q2_U2_1-10_AB_SA_HN_20180706_I-pos-1	I-pos-1	600.271	4	600.019	2396.05	46530.5	2.5725	0.0015435	-0.23053	-0.00013833	2.3419	0.0014052	600.269	87.629	0.89143	87.629	87.298	88.19	0					130	70	2	0	0	0	0.0042241	2
DDLIIEAHGSFAHCHCIGCGK	21	Unmodified	_DDLIIEAHGSFAHCHCIGCGK_					0	0	0	0	P53686	P53686	P53686	HST2	NAD-dependent protein deacetylase HST2	MULTI-MSMS	20180712_Q2_U2_1-10_AB_SA_HN_20180706_I-pos-1	I-pos-1	600.272	4	600.019	2396.05	44423	2.8836	0.0017302	-0.11657	-6.99e-05	2.767	0.0016603	600.27	89.39	0.81662	89.39	88.958	89.775	0					98	61	2	0	0	0	0.00082925	1
DDLIIEAHGSFAHCHCIGCGK	21	Unmodified	_DDLIIEAHGSFAHCHCIGCGK_					0	0	0	0	P53686	P53686	P53686	HST2	NAD-dependent protein deacetylase HST2	MULTI-MSMS	20180712_Q2_U2_1-10_AB_SA_HN_20180706_I-pos-1	I-pos-1	600.273	4	600.019	2396.05	45677.4	3.4613	0.0020768	0.16591	9.96e-05	3.6272	0.0021764	600.27	90.703	0.95956	90.703	90.359	91.318	0					98	67	2	0	0	0	0.00062102	1
DDLIIEAHGSFAHCHCIGCGK	21	Unmodified	_DDLIIEAHGSFAHCHCIGCGK_					0	0	0	0	P53686	P53686	P53686	HST2	NAD-dependent protein deacetylase HST2	MULTI-MSMS	20180712_Q2_U2_1-10_AB_SA_HN_20180706_I-pos-1	I-pos-1	600.272	4	600.019	2396.05	45700.9	3.1383	0.0018831	-0.2262	-0.00013573	2.9121	0.0017473	600.269	91.673	0.56836	91.673	91.275	91.843	0					95	39	3	0	0	0	0.0023504	1
DDLIIEAHGSFAHCHCIGCGK	21	Unmodified	_DDLIIEAHGSFAHCHCIGCGK_					0	0	0	0	P53686	P53686	P53686	HST2	NAD-dependent protein deacetylase HST2	MULTI-MSMS	20180712_Q2_U2_1-10_AB_SA_HN_20180706_I-pos-1	I-pos-1	600.272	4	600.019	2396.05	45913	2.4425	0.0014656	-0.063653	-3.82e-05	2.3789	0.0014274	600.269	91.942	0.57456	91.942	91.747	92.321	0					127	45	4	0	0	0	3.71e-08	1
DDLIIEAHGSFAHCHCIGCGK	21	Unmodified	_DDLIIEAHGSFAHCHCIGCGK_					0	0	0	0	P53686	P53686	P53686	HST2	NAD-dependent protein deacetylase HST2	MULTI-MSMS	20180712_Q2_U2_1-10_AB_SA_HN_20180706_I-pos-1	I-pos-1	600.271	4	600.019	2396.05	45688.5	3.1024	0.0018615	-0.74951	-0.00044972	2.3529	0.0014118	600.019	94.226	1.2131	94.226	93.835	95.048	0					185	85	4	0	0	0	0.00082925	1
DDLIIEAHGSFAHCHCIGCGK	21	Unmodified	_DDLIIEAHGSFAHCHCIGCGK_					0	0	0	0	P53686	P53686	P53686	HST2	NAD-dependent protein deacetylase HST2	MULTI-MSMS	20180712_Q2_U2_1-10_AB_SA_HN_20180706_I-pos-1	I-pos-1	600.273	4	600.019	2396.05	45840.4	3.6737	0.0022043	-0.70496	-0.00042299	2.9687	0.0017813	600.52	96.914	0.88136	96.914	96.551	97.432	0					161	62	4	0	0	0	7.27e-06	1
DDLIIEAHGSFAHCHCIGCGK	21	Unmodified	_DDLIIEAHGSFAHCHCIGCGK_					0	0	0	0	P53686	P53686	P53686	HST2	NAD-dependent protein deacetylase HST2	MULTI-MSMS	20180712_Q2_U2_1-10_AB_SA_HN_20180706_I-pos-1	I-pos-1	600.272	4	600.019	2396.05	45688.6	2.4504	0.0014703	0.34525	0.00020716	2.7957	0.0016775	600.269	97.782	0.54828	97.782	97.446	97.995	1.42e-14					63	42	2	0	0	0	1.55e-08	1
DDLIIEAHGSFAHCHCIGCGK	21	Unmodified	_DDLIIEAHGSFAHCHCIGCGK_					0	0	0	0	P53686	P53686	P53686	HST2	NAD-dependent protein deacetylase HST2	MULTI-MSMS	20180712_Q2_U2_1-10_AB_SA_HN_20180706_I-pos-1	I-pos-1	600.272	4	600.019	2396.05	45840.4	3.8508	0.0023106	-0.3829	-0.00022975	3.4679	0.0020808	600.269	98.577	0.54171	98.577	98.266	98.808	1.42e-14					102	36	4	0	0	0	0.00011428	1
DDLIIEAHGSFAHCHCIGCGK	21	Unmodified	_DDLIIEAHGSFAHCHCIGCGK_					0	0	0	0	P53686	P53686	P53686	HST2	NAD-dependent protein deacetylase HST2	MULTI-MSMS	20180712_Q2_U2_1-10_AB_SA_HN_20180706_I-pos-1	I-pos-1	600.522	4	600.019	2396.05	45980.6	3.8587	0.0023153	-1.0259	-0.00061557	2.8328	0.0016997	600.269	99.571	0.65898	99.571	99.278	99.937	0					146	53	5	0	0	0	3.29e-08	1
DDLIIEAHGSFAHCHCIGCGK	21	Unmodified	_DDLIIEAHGSFAHCHCIGCGK_					0	0	0	0	P53686	P53686	P53686	HST2	NAD-dependent protein deacetylase HST2	MULTI-MSMS	20180712_Q2_U2_1-10_AB_SA_HN_20180706_I-pos-1	I-pos-1	600.271	4	600.019	2396.05	45840.4	2.6034	0.0015621	-0.38472	-0.00023084	2.2187	0.0013313	600.269	100.05	0.47602	100.05	99.84	100.32	-1.42e-14					104	40	4	0	0	0	0.00036855	1
DDLIIEAHGSFAHCHCIGCGK	21	Unmodified	_DDLIIEAHGSFAHCHCIGCGK_					0	0	0	0	P53686	P53686	P53686	HST2	NAD-dependent protein deacetylase HST2	MULTI-MSMS	20180712_Q2_U2_1-10_AB_SA_HN_20180706_I-pos-1	I-pos-1	600.272	4	600.019	2396.05	45688.5	4.1053	0.0024633	-0.2894	-0.00017365	3.8159	0.0022896	600.269	101.16	0.45913	101.16	101.02	101.48	0					56	30	2	0	0	0	0.00072166	1
DDLIIEAHGSFAHCHCIGCGK	21	Unmodified	_DDLIIEAHGSFAHCHCIGCGK_					0	0	0	0	P53686	P53686	P53686	HST2	NAD-dependent protein deacetylase HST2	MULTI-MSMS	20180712_Q2_U2_1-10_AB_SA_HN_20180706_I-pos-1	I-pos-1	600.272	4	600.019	2396.05	45840.4	3.4085	0.0020452	-0.84678	-0.00050808	2.5617	0.0015371	600.269	101.85	0.89157	101.85	101.45	102.35	0					146	64	4	0	0	0	0.00061641	1
DDLIIEAHGSFAHCHCIGCGK	21	Unmodified	_DDLIIEAHGSFAHCHCIGCGK_					0	0	0	0	P53686	P53686	P53686	HST2	NAD-dependent protein deacetylase HST2	MULTI-MSMS	20180712_Q2_U2_1-10_AB_SA_HN_20180706_I-pos-1	I-pos-1	600.271	4	600.019	2396.05	45824.1	3.8141	0.0022885	-0.89899	-0.00053941	2.9151	0.0017491	600.269	104.31	1.8662	104.31	102.74	104.61	0					358	141	5	0	0	0	7.95e-13	4
DDLIIEAHGSFAHCHCIGCGK	21	Unmodified	_DDLIIEAHGSFAHCHCIGCGK_					0	0	0	0	P53686	P53686	P53686	HST2	NAD-dependent protein deacetylase HST2	MULTI-MSMS	20180712_Q2_U2_1-10_AB_SA_HN_20180706_I-pos-1	I-pos-1	600.271	4	600.019	2396.05	45741.3	3.5282	0.002117	-0.69158	-0.00041496	2.8366	0.001702	600.019	105.11	1.4303	105.11	104.62	106.05	0					376	120	6	0	0	0	1.03e-12	4
DDLIIEAHGSFAHCHCIGCGK	21	Unmodified	_DDLIIEAHGSFAHCHCIGCGK_					0	0	0	0	P53686	P53686	P53686	HST2	NAD-dependent protein deacetylase HST2	MULTI-MSMS	20180712_Q2_U2_1-10_AB_SA_HN_20180706_I-pos-1	I-pos-1	600.276	4	600.019	2396.05	44997.7	7.8215	0.004693	-0.7331	-0.00043988	7.0884	0.0042532	600.269	118.84	1.1179	118.84	118.71	119.83	0					256	98	7	0	0	0	3.04e-18	1
DDLIIEAHGSFAHCHCIGCGK	21	Unmodified	_DDLIIEAHGSFAHCHCIGCGK_					0	0	0	0	P53686	P53686	P53686	HST2	NAD-dependent protein deacetylase HST2	MULTI-MSMS	20180712_Q2_U2_1-10_AB_SA_HN_20180706_I-pos-1	I-pos-1	800.032	3	799.689	2396.05	39662.5	7.519	0.0060129	-0.38681	-0.00030932	7.1322	0.0057035	800.024	118.85	0.43199	118.85	118.72	119.16	1.42e-14					124	28	7	0	0	0	2.19e-36	1
DDLIIEAHGSFAHCHCIGCGK	21	Unmodified	_DDLIIEAHGSFAHCHCIGCGK_					0	0	0	0	P53686	P53686	P53686	HST2	NAD-dependent protein deacetylase HST2	MULTI-MSMS	20180712_Q2_U2_1-10_AB_SA_HN_20180706_I-pos-1	I-pos-1	480.42	5	480.216	2396.05	50962.2	7.7987	0.0037451	-0.34722	-0.00016674	7.4515	0.0035783	480.417	118.84	0.40403	118.84	118.72	119.13	1.42e-14					79	25	5	0	0	0	3.87e-05	1
DDLIIEAHGSFAHCHCIGCGK	21	Unmodified	_DDLIIEAHGSFAHCHCIGCGK_					0	0	0	0	P53686	P53686	P53686	HST2	NAD-dependent protein deacetylase HST2	MULTI-SECPEP	20180712_Q2_U2_1-10_AB_SA_HN_20180706_I-pos-1	I-pos-1	600.65	4	600.019	2396.05	46530.5	1.6664	0.00099989	0.34109	0.00020466	2.0075	0.0012045	600.27	81.105	0.20688	81.105	80.981	81.188	-1.42e-14					22	18	2	0	0	0	0.045541	1
DDLIIEAHGSFAHCHCIGCGK	21	Unmodified	_DDLIIEAHGSFAHCHCIGCGK_					0	0	0	0	P53686	P53686	P53686	HST2	NAD-dependent protein deacetylase HST2	MULTI-SECPEP	20180712_Q2_U2_1-10_AB_SA_HN_20180706_I-pos-1	I-pos-1	600.667	4	600.019	2396.05	47273.6	2.5838	0.0015503	-0.71838	-0.00043104	1.8654	0.0011193	600.269	54.166	0.95269	54.166	53.669	54.622	0					145	67	4	0	0	0	0.02023	1
DDLIIEAHGSFAHCHCIGCGK	21	Unmodified	_DDLIIEAHGSFAHCHCIGCGK_					0	0	0	0	P53686	P53686	P53686	HST2	NAD-dependent protein deacetylase HST2	MULTI-SECPEP	20180712_Q2_U2_1-10_AB_SA_HN_20180706_I-pos-1	I-pos-1	600.664	4	600.019	2396.05	47312.6	2.0785	0.0012471	-0.66554	-0.00039934	1.4129	0.00084778	600.269	79.649	0.50903	79.649	79.388	79.897	0					106	40	4	0	0	0	0.0034724	1
DDLIIEAHGSFAHCHCIGCGK	21	Unmodified	_DDLIIEAHGSFAHCHCIGCGK_					0	0	0	0	P53686	P53686	P53686	HST2	NAD-dependent protein deacetylase HST2	MULTI-SECPEP	20180712_Q2_U2_1-10_AB_SA_HN_20180706_I-pos-1	I-pos-1	600.664	4	600.019	2396.05	47312.6	2.4019	0.0014412	0.0018158	1.09e-06	2.4037	0.0014423	600.27	80.44	0.96921	80.44	79.837	80.806	1.42e-14					155	72	4	0	0	0	0.0034724	1
DDLIIEAHGSFAHCHCIGCGK	21	Unmodified	_DDLIIEAHGSFAHCHCIGCGK_					0	0	0	0	P53686	P53686	P53686	HST2	NAD-dependent protein deacetylase HST2	MULTI-SECPEP	20180712_Q2_U2_1-10_AB_SA_HN_20180706_I-pos-1	I-pos-1	600.973	4	600.019	2396.05	46712.5	2.9652	0.0017792	-0.76417	-0.00045852	2.201	0.0013207	600.269	82.624	0.51684	82.624	82.332	82.849	1.42e-14					118	39	4	0	0	0	0.068863	1
DDLIIEAHGSFAHCHCIGCGK	21	Unmodified	_DDLIIEAHGSFAHCHCIGCGK_					0	0	0	0	P53686	P53686	P53686	HST2	NAD-dependent protein deacetylase HST2	MULTI-SECPEP	20180712_Q2_U2_1-10_AB_SA_HN_20180706_I-pos-1	I-pos-1	600.639	4	600.019	2396.05	46712.5	3.0262	0.0018158	-0.49619	-0.00029772	2.5301	0.0015181	600.269	83.002	0.59267	83.002	82.707	83.3	1.42e-14					91	43	4	0	0	0	4.95e-05	1
DDLIIEAHGSFAHCHCIGCGK	21	Unmodified	_DDLIIEAHGSFAHCHCIGCGK_					0	0	0	0	P53686	P53686	P53686	HST2	NAD-dependent protein deacetylase HST2	MULTI-SECPEP	20180712_Q2_U2_1-10_AB_SA_HN_20180706_I-pos-1	I-pos-1	600.89	4	600.019	2396.05	45688.5	2.2703	0.0013622	-1.9474	-0.0011685	0.3229	0.00019375	600.018	92.961	0.35593	92.961	92.715	93.071	1.42e-14					45	27	2	0	0	0	0.0053231	1
DDLIIEAHGSFAHCHCIGCGK	21	Unmodified	_DDLIIEAHGSFAHCHCIGCGK_					0	0	0	0	P53686	P53686	P53686	HST2	NAD-dependent protein deacetylase HST2	MULTI-SECPEP	20180712_Q2_U2_1-10_AB_SA_HN_20180706_I-pos-1	I-pos-1	600.521	4	600.019	2396.05	45688.5	2.3065	0.0013839	-0.91926	-0.00055157	1.3872	0.00083237	600.269	93.689	0.44724	93.689	93.414	93.861	0					95	38	4	0	0	0	0.013559	1
DDLIIEAHGSFAHCHCIGCGK	21	Unmodified	_DDLIIEAHGSFAHCHCIGCGK_					0	0	0	0	P53686	P53686	P53686	HST2	NAD-dependent protein deacetylase HST2	MULTI-SECPEP	20180712_Q2_U2_1-10_AB_SA_HN_20180706_I-pos-1	I-pos-1	601.023	4	600.019	2396.05	45688.5	3.5029	0.0021018	-0.3539	-0.00021235	3.149	0.0018895	600.269	96.489	0.57898	96.489	96.062	96.641	-1.42e-14					64	38	2	0	0	0	0.0050615	1
DDLIIEAHGSFAHCHCIGCGK	21	Unmodified	_DDLIIEAHGSFAHCHCIGCGK_					0	0	0	0	P53686	P53686	P53686	HST2	NAD-dependent protein deacetylase HST2	MULTI-SECPEP	20180712_Q2_U2_1-10_AB_SA_HN_20180706_I-pos-1	I-pos-1	600.272	4	600.019	2396.05	45688.5	2.9079	0.0017448	-0.12909	-7.75e-05	2.7788	0.0016673	600.27	100.39	0.39932	100.39	100.23	100.63	-1.42e-14					68	33	4	0	0	0	0.0020825	1
DDLIIEAHGSFAHCHCIGCGK	21	Unmodified	_DDLIIEAHGSFAHCHCIGCGK_					0	0	0	0	P53686	P53686	P53686	HST2	NAD-dependent protein deacetylase HST2	MULTI-SECPEP	20180712_Q2_U2_1-10_AB_SA_HN_20180706_I-pos-1	I-pos-1	600.272	4	600.019	2396.05	45688.5	3.8385	0.0023031	-0.53112	-0.00031868	3.3073	0.0019845	600.269	100.62	0.5811	100.62	100.45	101.04	0					55	42	2	0	0	0	0.0020825	1
DDLIIEAHGSFAHCHCIGCGK	21	Unmodified	_DDLIIEAHGSFAHCHCIGCGK_					0	0	0	0	P53686	P53686	P53686	HST2	NAD-dependent protein deacetylase HST2	MULTI-SECPEP	20180712_Q2_U2_1-10_AB_SA_HN_20180706_I-pos-1	I-pos-1	601.338	4	600.019	2396.05	46726.5	2.8268	0.0016961	-0.92836	-0.00055703	1.8984	0.0011391	600.269	107.62	0.67546	107.62	107.41	108.09	0					59	31	4	0	0	0	5.49e-05	1
DDLIIEAHGSFAHCHCIGCGK	21	Unmodified	_DDLIIEAHGSFAHCHCIGCGK_					0	0	0	0	P53686	P53686	P53686	HST2	NAD-dependent protein deacetylase HST2	MULTI-SECPEP	20180712_Q2_U2_1-10_AB_SA_HN_20180706_I-pos-1	I-pos-1	800.92	3	799.689	2396.05	40050.7	1.4587	0.0011665	-0.046301	-3.7e-05	1.4124	0.0011295	800.024	49.699	0.27178	49.699	49.549	49.821	0					30	20	2	0	0	0	0.0075696	1
DDLIIEAHGSFAHCHCIGCGK	21	Unmodified	_DDLIIEAHGSFAHCHCIGCGK_					0	0	0	0	P53686	P53686	P53686	HST2	NAD-dependent protein deacetylase HST2	MULTI-SECPEP	20180712_Q2_U2_1-10_AB_SA_HN_20180706_I-pos-1	I-pos-1	799.111	3	799.689	2396.05	41998.3	3.4536	0.0027618	-0.99014	-0.0007918	2.4634	0.00197	800.023	105.16	0.24295	105.16	105.04	105.28	1.42e-14					46	18	4	0	0	0	0.037102	1
DDLIIEAHGSFAHCHCIGCGK	21	Unmodified	_DDLIIEAHGSFAHCHCIGCGK_					0	0	0	0	P53686	P53686	P53686	HST2	NAD-dependent protein deacetylase HST2	MULTI-SECPEP	20180712_Q2_U2_1-10_AB_SA_HN_20180706_I-pos-1	I-pos-1	799.111	3	799.689	2396.05	41841.3	3.7801	0.0030229	0.72305	0.00057821	4.5032	0.0036012	800.024	105.45	0.43155	105.45	105.22	105.66	1.42e-14					75	34	3	0	0	0	0.037102	1
ELYPGNFR	8	Unmodified	_ELYPGNFR_					0	0	0	0	P53686	P53686	P53686	HST2	NAD-dependent protein deacetylase HST2	MULTI-MSMS	20180712_Q2_U2_1-2_AB_SA_HN_20180706_II-pos-2	II-pos-2	498.251	2	498.251	994.487	49434.3	1.9928	0.00099292	-0.55856	-0.0002783	1.4343	0.00071462	498.251	45.587	1.34	45.587	45.309	46.649	0					384	128	4	0	0	0	0.0006579	3
ELYPGNFR	8	Unmodified	_ELYPGNFR_					0	0	0	0	P53686	P53686	P53686	HST2	NAD-dependent protein deacetylase HST2	MULTI-MSMS	20180712_Q2_U2_1-2_AB_SA_HN_20180706_II-pos-2	II-pos-2	498.253	2	498.251	994.487	51047.7	2.3099	0.0011509	0.32273	0.0001608	2.6326	0.0013117	498.251	47.023	0.91055	47.023	46.753	47.664	0					102	78	2	0	0	0	0.088021	1
ELYPGNFR	8	Unmodified	_ELYPGNFR_					0	0	0	0	P53686	P53686	P53686	HST2	NAD-dependent protein deacetylase HST2	MULTI-MSMS	20180712_Q2_U2_1-2_AB_SA_HN_20180706_I-pos-2	I-pos-2	498.251	2	498.251	994.487	49234.6	1.314	0.00065472	-0.20396	-0.00010162	1.1101	0.0005531	498.251	45.677	1.1876	45.677	45.444	46.632	-7.11e-15					394	116	5	0	0	0	0.00024126	2
ELYPGNFR	8	Unmodified	_ELYPGNFR_					0	0	0	0	P53686	P53686	P53686	HST2	NAD-dependent protein deacetylase HST2	MULTI-MSMS	20180712_Q2_U2_1-10_AB_SA_HN_20180706_II-pos-1	II-pos-1	498.251	2	498.251	994.487	49564.4	1.6156	0.00080497	-0.7198	-0.00035864	0.89579	0.00044633	498.25	46.245	1.3026	46.245	46.006	47.309	7.11e-15					319	110	4	0	0	0	0.0022076	3
ELYPGNFR	8	Unmodified	_ELYPGNFR_					0	0	0	0	P53686	P53686	P53686	HST2	NAD-dependent protein deacetylase HST2	MULTI-MSMS	20180712_Q2_U2_1-10_AB_SA_HN_20180706_I-pos-1	I-pos-1	498.252	2	498.251	994.487	48931.9	1.3736	0.00068438	-0.37524	-0.00018696	0.99834	0.00049742	498.251	46.022	1.233	46.022	45.773	47.006	0					333	111	4	0	0	0	0.00029298	2
ELYPGNFRPSK	11	Unmodified	_ELYPGNFRPSK_					0	0	0	1	P53686	P53686	P53686	HST2	NAD-dependent protein deacetylase HST2	MULTI-MSMS	20180712_Q2_U2_1-2_AB_SA_HN_20180706_II-neg-2	II-neg-2	436.564	3	436.563	1306.67	52893.8	1.0751	0.00046936	-0.1041	-4.54e-05	0.97103	0.00042391	436.563	37.767	0.68467	37.767	37.557	38.242	-7.11e-15					161	57	4	0	0	0	0.010595	1
ELYPGNFRPSK	11	Unmodified	_ELYPGNFRPSK_					0	0	0	1	P53686	P53686	P53686	HST2	NAD-dependent protein deacetylase HST2	MULTI-MSMS	20180712_Q2_U2_1-2_AB_SA_HN_20180706_II-neg-2	II-neg-2	654.341	2	654.341	1306.67	43887.2	0.86031	0.00056293	-0.33235	-0.00021747	0.52796	0.00034546	654.34	37.752	0.67486	37.752	37.549	38.224	0					152	57	4	0	0	0	0.077827	1
ELYPGNFRPSK	11	Unmodified	_ELYPGNFRPSK_					0	0	0	1	P53686	P53686	P53686	HST2	NAD-dependent protein deacetylase HST2	MULTI-MSMS	20180712_Q2_U2_1-2_AB_SA_HN_20180706_II-pos-2	II-pos-2	654.341	2	654.341	1306.67	43992.5	2.3796	0.0015571	0.061028	3.99e-05	2.4407	0.001597	654.341	30.306	0.8643	30.306	29.891	30.755	0					202	59	5	0	0	0	6.1e-06	2
ELYPGNFRPSK	11	Unmodified	_ELYPGNFRPSK_					0	0	0	1	P53686	P53686	P53686	HST2	NAD-dependent protein deacetylase HST2	MULTI-MSMS	20180712_Q2_U2_1-2_AB_SA_HN_20180706_II-pos-2	II-pos-2	436.564	3	436.563	1306.67	53287.2	2.466	0.0010766	0.10128	4.42e-05	2.5673	0.0011208	436.563	30.319	0.92149	30.319	29.823	30.745	0					244	63	6	0	0	0	0.00054548	2
ELYPGNFRPSK	11	Unmodified	_ELYPGNFRPSK_					0	0	0	1	P53686	P53686	P53686	HST2	NAD-dependent protein deacetylase HST2	MULTI-MSMS	20180712_Q2_U2_1-2_AB_SA_HN_20180706_II-pos-2	II-pos-2	436.564	3	436.563	1306.67	51888.3	1.2088	0.00052772	-0.25382	-0.00011081	0.95499	0.00041691	436.563	37.611	5.1774	37.611	37.26	42.438	0					1275	385	6	0	0	0	9.35e-06	14
ELYPGNFRPSK	11	Unmodified	_ELYPGNFRPSK_					0	0	0	1	P53686	P53686	P53686	HST2	NAD-dependent protein deacetylase HST2	MULTI-MSMS	20180712_Q2_U2_1-2_AB_SA_HN_20180706_II-pos-2	II-pos-2	654.343	2	654.341	1306.67	43551.8	1.116	0.00073026	-0.55262	-0.0003616	0.56341	0.00036866	654.34	37.611	4.9203	37.611	37.28	42.201	0					1172	362	6	0	0	0	1.71e-09	10
ELYPGNFRPSK	11	Unmodified	_ELYPGNFRPSK_					0	0	0	1	P53686	P53686	P53686	HST2	NAD-dependent protein deacetylase HST2	MULTI-MSMS	20180712_Q2_U2_1-2_AB_SA_HN_20180706_II-pos-2	II-pos-2	654.34	2	654.341	1306.67	42074.9	1.0641	0.00069629	-2.2279	-0.0014578	-1.1638	-0.00076152	654.34	43.229	0.64741	43.229	42.895	43.543	7.11e-15					106	58	2	0	0	0	0.092785	1
ELYPGNFRPSK	11	Unmodified	_ELYPGNFRPSK_					0	0	0	1	P53686	P53686	P53686	HST2	NAD-dependent protein deacetylase HST2	MULTI-MSMS	20180712_Q2_U2_1-2_AB_SA_HN_20180706_II-pos-2	II-pos-2	436.565	3	436.563	1306.67	53628.8	1.3267	0.00057918	-0.56803	-0.00024798	0.75865	0.0003312	436.563	43.294	1.18	43.294	42.681	43.861	-7.11e-15					261	105	3	0	0	0	0.023321	2
ELYPGNFRPSK	11	Unmodified	_ELYPGNFRPSK_					0	0	0	1	P53686	P53686	P53686	HST2	NAD-dependent protein deacetylase HST2	MULTI-MSMS	20180712_Q2_U2_1-2_AB_SA_HN_20180706_II-pos-2	II-pos-2	436.563	3	436.563	1306.67	50795.1	1.9485	0.00085063	-0.41922	-0.00018302	1.5292	0.00066761	436.563	45.311	1.6428	45.311	44.579	46.222	0					267	156	3	0	0	0	0.0014241	4
ELYPGNFRPSK	11	Unmodified	_ELYPGNFRPSK_					0	0	0	1	P53686	P53686	P53686	HST2	NAD-dependent protein deacetylase HST2	MULTI-MSMS	20180712_Q2_U2_1-2_AB_SA_HN_20180706_II-pos-2	II-pos-2	436.564	3	436.563	1306.67	52288.2	2.2854	0.00099771	0.27134	0.00011846	2.5567	0.0011162	436.563	47.135	1.3477	47.135	46.699	48.047	0					200	114	2	0	0	0	0.044372	2
ELYPGNFRPSK	11	Unmodified	_ELYPGNFRPSK_					0	0	0	1	P53686	P53686	P53686	HST2	NAD-dependent protein deacetylase HST2	MULTI-MSMS	20180712_Q2_U2_1-2_AB_SA_HN_20180706_II-pos-2	II-pos-2	436.564	3	436.563	1306.67	53647.1	2.7822	0.0012146	-1.4671	-0.00064048	1.3151	0.00057414	436.562	49.217	0.85406	49.217	48.807	49.661	0					165	69	3	0	0	0	0.0098653	2
ELYPGNFRPSK	11	Unmodified	_ELYPGNFRPSK_					0	0	0	1	P53686	P53686	P53686	HST2	NAD-dependent protein deacetylase HST2	MULTI-MSMS	20180712_Q2_U2_1-2_AB_SA_HN_20180706_II-pos-2	II-pos-2	436.563	3	436.563	1306.67	52616.2	2.9708	0.001297	0.17655	7.71e-05	3.1474	0.001374	436.563	50.597	1.3476	50.597	50.036	51.384	0					160	112	2	0	0	0	0.074811	1
ELYPGNFRPSK	11	Unmodified	_ELYPGNFRPSK_					0	0	0	1	P53686	P53686	P53686	HST2	NAD-dependent protein deacetylase HST2	MULTI-MSMS	20180712_Q2_U2_1-2_AB_SA_HN_20180706_II-pos-2	II-pos-2	436.565	3	436.563	1306.67	53109.4	4.1939	0.0018309	0.02543	1.11e-05	4.2193	0.001842	436.563	54.067	0.5414	54.067	53.883	54.425	-7.11e-15					57	40	2	0	0	0	0.070435	1
ELYPGNFRPSK	11	Unmodified	_ELYPGNFRPSK_					0	0	0	1	P53686	P53686	P53686	HST2	NAD-dependent protein deacetylase HST2	MULTI-MSMS	20180712_Q2_U2_1-2_AB_SA_HN_20180706_II-pos-2	II-pos-2	436.899	3	436.563	1306.67	56093.1	2.8563	0.0012469	-0.43402	-0.00018948	2.4222	0.0010575	436.563	57.059	0.62594	57.059	56.686	57.312	0					91	54	2	0	0	0	0.034681	1
ELYPGNFRPSK	11	Unmodified	_ELYPGNFRPSK_					0	0	0	1	P53686	P53686	P53686	HST2	NAD-dependent protein deacetylase HST2	MULTI-MSMS	20180712_Q2_U2_1-2_AB_SA_HN_20180706_II-pos-2	II-pos-2	436.565	3	436.563	1306.67	54408.6	6.4999	0.0028376	-1.0435	-0.00045557	5.4563	0.002382	436.562	118.8	1.3727	118.8	118.63	120.01	0					190	133	3	0	0	0	0.066715	2
ELYPGNFRPSK	11	Unmodified	_ELYPGNFRPSK_					0	0	0	1	P53686	P53686	P53686	HST2	NAD-dependent protein deacetylase HST2	MSMS	20180712_Q2_U2_1-2_AB_SA_HN_20180706_II-pos-2	II-pos-2	654.344	2	654.341	1306.67	NaN	NaN	NaN	NaN	NaN	NaN	NaN	NaN	43.754	1	43.754	43.254	44.254	0								0	0	0	0.04447	1
ELYPGNFRPSK	11	Unmodified	_ELYPGNFRPSK_					0	0	0	1	P53686	P53686	P53686	HST2	NAD-dependent protein deacetylase HST2	MULTI-SECPEP	20180712_Q2_U2_1-2_AB_SA_HN_20180706_II-pos-2	II-pos-2	654.359	2	654.341	1306.67	43616.2	1.413	0.00092457	-1.3952	-0.00091292	0.017805	1.17e-05	654.34	42.266	0.2207	42.266	42.188	42.409	0					44	18	3	0	0	0	0.0022054	1
ELYPGNFRPSK	11	Unmodified	_ELYPGNFRPSK_					0	0	0	1	P53686	P53686	P53686	HST2	NAD-dependent protein deacetylase HST2	MULTI-MSMS	20180712_Q2_U2_1-2_AB_SA_HN_20180706_I-neg-2	I-neg-2	654.341	2	654.341	1306.67	44153.3	1.1968	0.00078311	-0.6786	-0.00044404	0.51819	0.00033907	654.34	37.788	0.95977	37.788	37.574	38.534	0					133	55	4	0	0	0	0.003739	1
ELYPGNFRPSK	11	Unmodified	_ELYPGNFRPSK_					0	0	0	1	P53686	P53686	P53686	HST2	NAD-dependent protein deacetylase HST2	MULTI-MSMS	20180712_Q2_U2_1-2_AB_SA_HN_20180706_I-neg-2	I-neg-2	436.564	3	436.563	1306.67	52391.6	1.2707	0.00055476	-0.24196	-0.00010563	1.0288	0.00044913	436.563	37.792	0.75509	37.792	37.493	38.248	0					134	44	5	0	0	0	0.0050092	1
ELYPGNFRPSK	11	Unmodified	_ELYPGNFRPSK_					0	0	0	1	P53686	P53686	P53686	HST2	NAD-dependent protein deacetylase HST2	MULTI-MSMS	20180712_Q2_U2_1-2_AB_SA_HN_20180706_I-pos-2	I-pos-2	655.339	2	654.341	1306.67	43018	1.8139	0.0011869	0.041641	2.72e-05	1.8556	0.0012142	654.342	30.779	0.64688	30.779	30.515	31.162	-3.55e-15					130	50	4	0	0	0	0.0033943	1
ELYPGNFRPSK	11	Unmodified	_ELYPGNFRPSK_					0	0	0	1	P53686	P53686	P53686	HST2	NAD-dependent protein deacetylase HST2	MULTI-MSMS	20180712_Q2_U2_1-2_AB_SA_HN_20180706_I-pos-2	I-pos-2	436.564	3	436.563	1306.67	53481.4	1.808	0.0007893	-0.055944	-2.44e-05	1.7521	0.00076488	436.563	30.785	0.61582	30.785	30.535	31.151	0					146	47	5	0	0	0	0.01	1
ELYPGNFRPSK	11	Unmodified	_ELYPGNFRPSK_					0	0	0	1	P53686	P53686	P53686	HST2	NAD-dependent protein deacetylase HST2	MULTI-MSMS	20180712_Q2_U2_1-2_AB_SA_HN_20180706_I-pos-2	I-pos-2	436.564	3	436.563	1306.67	52800.6	0.76545	0.00033417	-0.10908	-4.76e-05	0.65638	0.00028655	436.563	37.888	5.1991	37.888	37.549	42.748	0					1391	433	6	0	0	0	0.00014111	14
ELYPGNFRPSK	11	Unmodified	_ELYPGNFRPSK_					0	0	0	1	P53686	P53686	P53686	HST2	NAD-dependent protein deacetylase HST2	MULTI-MSMS	20180712_Q2_U2_1-2_AB_SA_HN_20180706_I-pos-2	I-pos-2	654.342	2	654.341	1306.67	43234.5	0.8204	0.00053682	-0.63923	-0.00041828	0.18117	0.00011855	654.34	37.884	5.137	37.884	37.564	42.701	0					1342	428	6	0	0	0	5.36e-07	10
ELYPGNFRPSK	11	Unmodified	_ELYPGNFRPSK_					0	0	0	1	P53686	P53686	P53686	HST2	NAD-dependent protein deacetylase HST2	MULTI-MSMS	20180712_Q2_U2_1-2_AB_SA_HN_20180706_I-pos-2	I-pos-2	436.564	3	436.563	1306.67	53243.5	1.0727	0.00046828	-0.40058	-0.00017488	0.67207	0.0002934	436.563	43.51	0.77255	43.51	42.944	43.716	0					191	68	4	0	0	0	0.021229	1
ELYPGNFRPSK	11	Unmodified	_ELYPGNFRPSK_					0	0	0	1	P53686	P53686	P53686	HST2	NAD-dependent protein deacetylase HST2	MULTI-MSMS	20180712_Q2_U2_1-2_AB_SA_HN_20180706_I-pos-2	I-pos-2	654.841	2	654.341	1306.67	42692.1	0.96235	0.00062971	-1.3314	-0.00087117	-0.36901	-0.00024146	654.34	43.468	0.76342	43.468	43.039	43.803	0					158	68	3	0	0	0	0.027161	1
ELYPGNFRPSK	11	Unmodified	_ELYPGNFRPSK_					0	0	0	1	P53686	P53686	P53686	HST2	NAD-dependent protein deacetylase HST2	MULTI-MSMS	20180712_Q2_U2_1-2_AB_SA_HN_20180706_I-pos-2	I-pos-2	436.563	3	436.563	1306.67	54160.7	0.82893	0.00036188	0.082847	3.62e-05	0.91178	0.00039805	436.563	43.886	0.88715	43.886	43.669	44.556	7.11e-15					137	79	3	0	0	0	0.044372	1
ELYPGNFRPSK	11	Unmodified	_ELYPGNFRPSK_					0	0	0	1	P53686	P53686	P53686	HST2	NAD-dependent protein deacetylase HST2	MULTI-MSMS	20180712_Q2_U2_1-2_AB_SA_HN_20180706_I-pos-2	I-pos-2	436.564	3	436.563	1306.67	53010.5	1.2079	0.00052734	-0.17305	-7.55e-05	1.0349	0.00045179	436.563	45.379	1.3673	45.379	44.867	46.235	0					206	132	2	0	0	0	0.00065703	3
ELYPGNFRPSK	11	Unmodified	_ELYPGNFRPSK_					0	0	0	1	P53686	P53686	P53686	HST2	NAD-dependent protein deacetylase HST2	MULTI-MSMS	20180712_Q2_U2_1-2_AB_SA_HN_20180706_I-pos-2	I-pos-2	654.337	2	654.341	1306.67	46684.4	1.555	0.0010175	-2.8611	-0.0018722	-1.3062	-0.00085468	654.339	45.831	0.23047	45.831	45.772	46.003	7.11e-15					30	21	2	0	0	0	0.0062997	1
ELYPGNFRPSK	11	Unmodified	_ELYPGNFRPSK_					0	0	0	1	P53686	P53686	P53686	HST2	NAD-dependent protein deacetylase HST2	MULTI-MSMS	20180712_Q2_U2_1-2_AB_SA_HN_20180706_I-pos-2	I-pos-2	436.562	3	436.563	1306.67	54562.1	1.0934	0.00047736	-2.2666	-0.00098952	-1.1732	-0.00051217	436.562	46.378	0.44317	46.378	46.225	46.669	0					78	44	3	0	0	0	0.071357	1
ELYPGNFRPSK	11	Unmodified	_ELYPGNFRPSK_					0	0	0	1	P53686	P53686	P53686	HST2	NAD-dependent protein deacetylase HST2	MULTI-MSMS	20180712_Q2_U2_1-2_AB_SA_HN_20180706_I-pos-2	I-pos-2	436.563	3	436.563	1306.67	53010.5	0.622	0.00027154	-0.55114	-0.00024061	0.070859	3.09e-05	436.563	46.8	0.19969	46.8	46.669	46.868	0					35	21	2	0	0	0	0.038537	1
ELYPGNFRPSK	11	Unmodified	_ELYPGNFRPSK_					0	0	0	1	P53686	P53686	P53686	HST2	NAD-dependent protein deacetylase HST2	MULTI-MSMS	20180712_Q2_U2_1-2_AB_SA_HN_20180706_I-pos-2	I-pos-2	436.563	3	436.563	1306.67	53553.2	1.6208	0.00070759	-0.9698	-0.00042338	0.65103	0.00028422	436.562	49.198	1.4425	49.198	48.439	49.882	7.11e-15					193	127	2	0	0	0	0.0431	2
ELYPGNFRPSK	11	Unmodified	_ELYPGNFRPSK_					0	0	0	1	P53686	P53686	P53686	HST2	NAD-dependent protein deacetylase HST2	MULTI-MSMS	20180712_Q2_U2_1-2_AB_SA_HN_20180706_I-pos-2	I-pos-2	436.564	3	436.563	1306.67	53553.3	1.9608	0.00085601	-0.21776	-9.51e-05	1.743	0.00076094	436.563	50.528	1.253	50.528	50.138	51.391	-7.11e-15					150	102	2	0	0	0	0.0065524	3
ELYPGNFRPSK	11	Unmodified	_ELYPGNFRPSK_					0	0	0	1	P53686	P53686	P53686	HST2	NAD-dependent protein deacetylase HST2	MULTI-MSMS	20180712_Q2_U2_1-2_AB_SA_HN_20180706_I-pos-2	I-pos-2	436.565	3	436.563	1306.67	54596.2	5.8297	0.002545	-0.69083	-0.00030159	5.1389	0.0022435	436.563	118.81	0.53543	118.81	118.65	119.18	-1.42e-14					76	36	3	0	0	0	0.029097	1
ELYPGNFRPSK	11	Unmodified	_ELYPGNFRPSK_					0	0	0	1	P53686	P53686	P53686	HST2	NAD-dependent protein deacetylase HST2	MSMS	20180712_Q2_U2_1-2_AB_SA_HN_20180706_I-pos-2	I-pos-2	654.341	2	654.341	1306.67	NaN	NaN	NaN	NaN	NaN	NaN	NaN	NaN	44.913	1	44.913	44.413	45.413	0								0	0	0	0.0017764	1
ELYPGNFRPSK	11	Unmodified	_ELYPGNFRPSK_					0	0	0	1	P53686	P53686	P53686	HST2	NAD-dependent protein deacetylase HST2	MSMS	20180712_Q2_U2_1-2_AB_SA_HN_20180706_I-pos-2	I-pos-2	654.34	2	654.341	1306.67	NaN	NaN	NaN	NaN	NaN	NaN	NaN	NaN	45.254	1	45.254	44.754	45.754	0								0	0	0	0.0014119	1
ELYPGNFRPSK	11	Unmodified	_ELYPGNFRPSK_					0	0	0	1	P53686	P53686	P53686	HST2	NAD-dependent protein deacetylase HST2	MSMS	20180712_Q2_U2_1-2_AB_SA_HN_20180706_I-pos-2	I-pos-2	436.563	3	436.563	1306.67	NaN	NaN	NaN	NaN	NaN	NaN	NaN	NaN	48.047	1	48.047	47.547	48.547	0								0	0	0	0.040773	1
ELYPGNFRPSK	11	Unmodified	_ELYPGNFRPSK_					0	0	0	1	P53686	P53686	P53686	HST2	NAD-dependent protein deacetylase HST2	MSMS	20180712_Q2_U2_1-2_AB_SA_HN_20180706_I-pos-2	I-pos-2	436.564	3	436.563	1306.67	NaN	NaN	NaN	NaN	NaN	NaN	NaN	NaN	52.735	1	52.735	52.235	53.235	0								0	0	0	0.086068	1
ELYPGNFRPSK	11	Unmodified	_ELYPGNFRPSK_					0	0	0	1	P53686	P53686	P53686	HST2	NAD-dependent protein deacetylase HST2	MULTI-SECPEP	20180712_Q2_U2_1-2_AB_SA_HN_20180706_I-pos-2	I-pos-2	436.487	3	436.563	1306.67	53010.5	1.0509	0.00045879	0.2276	9.94e-05	1.2785	0.00055815	436.563	47.449	1.2212	47.449	46.868	48.089	0					164	116	2	0	0	0	0.023233	1
ELYPGNFRPSK	11	Unmodified	_ELYPGNFRPSK_					0	0	0	1	P53686	P53686	P53686	HST2	NAD-dependent protein deacetylase HST2	MULTI-SECPEP	20180712_Q2_U2_1-2_AB_SA_HN_20180706_I-pos-2	I-pos-2	436.232	3	436.563	1306.67	53324.8	1.8445	0.00080522	-0.31513	-0.00013757	1.5293	0.00066765	436.897	53.29	0.90314	53.29	53.076	53.979	-7.11e-15					124	76	2	0	0	0	0.064602	1
ELYPGNFRPSK	11	Unmodified	_ELYPGNFRPSK_					0	0	0	1	P53686	P53686	P53686	HST2	NAD-dependent protein deacetylase HST2	MULTI-MSMS	20180712_Q2_U2_1-10_AB_SA_HN_20180706_II-neg-1	II-neg-1	436.564	3	436.563	1306.67	53037.8	1.0423	0.00045502	-0.0315	-1.38e-05	1.0108	0.00044127	436.563	38.134	0.5509	38.134	37.936	38.486	7.11e-15					120	49	4	0	0	0	0.022776	1
ELYPGNFRPSK	11	Unmodified	_ELYPGNFRPSK_					0	0	0	1	P53686	P53686	P53686	HST2	NAD-dependent protein deacetylase HST2	MULTI-MSMS	20180712_Q2_U2_1-10_AB_SA_HN_20180706_II-neg-1	II-neg-1	654.843	2	654.341	1306.67	44464.2	1.0325	0.0006756	-0.60028	-0.00039279	0.43221	0.00028281	654.34	38.141	0.37741	38.141	37.954	38.332	-7.11e-15					84	34	3	0	0	0	0.057954	1
ELYPGNFRPSK	11	Unmodified	_ELYPGNFRPSK_					0	0	0	1	P53686	P53686	P53686	HST2	NAD-dependent protein deacetylase HST2	MULTI-MSMS	20180712_Q2_U2_1-10_AB_SA_HN_20180706_II-pos-1	II-pos-1	436.564	3	436.563	1306.67	52927.6	1.9475	0.0008502	0.31138	0.00013594	2.2589	0.00098613	436.563	30.005	0.64461	30.005	29.638	30.283	3.55e-15					101	38	4	0	0	0	0.015396	1
ELYPGNFRPSK	11	Unmodified	_ELYPGNFRPSK_					0	0	0	1	P53686	P53686	P53686	HST2	NAD-dependent protein deacetylase HST2	MULTI-MSMS	20180712_Q2_U2_1-10_AB_SA_HN_20180706_II-pos-1	II-pos-1	654.341	2	654.341	1306.67	44562.7	1.8631	0.0012191	0.27965	0.00018299	2.1428	0.0014021	654.341	29.987	0.52649	29.987	29.737	30.263	-3.55e-15					70	30	4	0	0	0	6.1e-06	1
ELYPGNFRPSK	11	Unmodified	_ELYPGNFRPSK_					0	0	0	1	P53686	P53686	P53686	HST2	NAD-dependent protein deacetylase HST2	MULTI-MSMS	20180712_Q2_U2_1-10_AB_SA_HN_20180706_II-pos-1	II-pos-1	654.341	2	654.341	1306.67	46038.1	2.4834	0.001625	0.21933	0.00014352	2.7027	0.0017685	654.341	36.422	0.28166	36.422	36.292	36.574	0					29	16	2	0	0	0	0.0066872	1
ELYPGNFRPSK	11	Unmodified	_ELYPGNFRPSK_					0	0	0	1	P53686	P53686	P53686	HST2	NAD-dependent protein deacetylase HST2	MULTI-MSMS	20180712_Q2_U2_1-10_AB_SA_HN_20180706_II-pos-1	II-pos-1	436.564	3	436.563	1306.67	52306.7	1.1004	0.00048038	-0.10911	-4.76e-05	0.99126	0.00043275	436.563	38.194	5.4062	38.194	37.771	43.177	0					1158	336	7	0	0	0	3.13e-05	13
ELYPGNFRPSK	11	Unmodified	_ELYPGNFRPSK_					0	0	0	1	P53686	P53686	P53686	HST2	NAD-dependent protein deacetylase HST2	MULTI-MSMS	20180712_Q2_U2_1-10_AB_SA_HN_20180706_II-pos-1	II-pos-1	654.343	2	654.341	1306.67	43583.5	0.99263	0.00064952	-0.5618	-0.00036761	0.43083	0.00028191	654.341	38.188	4.2799	38.188	37.813	42.092	0					1042	263	7	0	0	0	7.88e-09	12
ELYPGNFRPSK	11	Unmodified	_ELYPGNFRPSK_					0	0	0	1	P53686	P53686	P53686	HST2	NAD-dependent protein deacetylase HST2	MULTI-MSMS	20180712_Q2_U2_1-10_AB_SA_HN_20180706_II-pos-1	II-pos-1	436.563	3	436.563	1306.67	55349.4	1.2701	0.00055446	-0.42809	-0.00018689	0.84197	0.00036757	436.563	44.048	0.86735	44.048	43.568	44.435	0					126	62	4	0	0	0	0.071628	1
ELYPGNFRPSK	11	Unmodified	_ELYPGNFRPSK_					0	0	0	1	P53686	P53686	P53686	HST2	NAD-dependent protein deacetylase HST2	MULTI-MSMS	20180712_Q2_U2_1-10_AB_SA_HN_20180706_II-pos-1	II-pos-1	436.564	3	436.563	1306.67	52906.9	1.2141	0.00053003	-1.342	-0.00058586	-0.12786	-5.58e-05	436.563	45.735	0.54422	45.735	45.524	46.068	0					71	46	2	0	0	0	0.011189	1
ELYPGNFRPSK	11	Unmodified	_ELYPGNFRPSK_					0	0	0	1	P53686	P53686	P53686	HST2	NAD-dependent protein deacetylase HST2	MULTI-MSMS	20180712_Q2_U2_1-10_AB_SA_HN_20180706_II-pos-1	II-pos-1	436.566	3	436.563	1306.67	54003.4	7.109	0.0031035	-1.5187	-0.000663	5.5903	0.0024405	436.562	118.9	1.0991	118.9	118.7	119.8	1.42e-14					177	102	3	0	0	0	0.0085372	1
ELYPGNFRPSK	11	Unmodified	_ELYPGNFRPSK_					0	0	0	1	P53686	P53686	P53686	HST2	NAD-dependent protein deacetylase HST2	MSMS	20180712_Q2_U2_1-10_AB_SA_HN_20180706_II-pos-1	II-pos-1	436.564	3	436.563	1306.67	NaN	NaN	NaN	NaN	NaN	NaN	NaN	NaN	44.438	1	44.438	43.938	44.938	0								0	0	0	0.028286	1
ELYPGNFRPSK	11	Unmodified	_ELYPGNFRPSK_					0	0	0	1	P53686	P53686	P53686	HST2	NAD-dependent protein deacetylase HST2	MSMS	20180712_Q2_U2_1-10_AB_SA_HN_20180706_II-pos-1	II-pos-1	436.564	3	436.563	1306.67	NaN	NaN	NaN	NaN	NaN	NaN	NaN	NaN	54.658	1	54.658	54.158	55.158	0								0	0	0	0.086846	1
ELYPGNFRPSK	11	Unmodified	_ELYPGNFRPSK_					0	0	0	1	P53686	P53686	P53686	HST2	NAD-dependent protein deacetylase HST2	MULTI-SECPEP	20180712_Q2_U2_1-10_AB_SA_HN_20180706_II-pos-1	II-pos-1	435.91	3	436.563	1306.67	52361.6	2.4239	0.0010582	-1.6391	-0.00071556	0.78486	0.00034264	436.563	46.358	0.68976	46.358	46.219	46.909	7.11e-15					74	54	2	0	0	0	0.028413	1
ELYPGNFRPSK	11	Unmodified	_ELYPGNFRPSK_					0	0	0	1	P53686	P53686	P53686	HST2	NAD-dependent protein deacetylase HST2	MULTI-SECPEP	20180712_Q2_U2_1-10_AB_SA_HN_20180706_II-pos-1	II-pos-1	437.564	3	436.563	1306.67	53239.7	2.6153	0.0011417	-0.43315	-0.0001891	2.1821	0.00095263	436.563	48.368	1.0204	48.368	47.824	48.844	0					115	67	2	0	0	0	0.086091	1
ELYPGNFRPSK	11	Unmodified	_ELYPGNFRPSK_					0	0	0	1	P53686	P53686	P53686	HST2	NAD-dependent protein deacetylase HST2	MULTI-SECPEP	20180712_Q2_U2_1-10_AB_SA_HN_20180706_II-pos-1	II-pos-1	437.755	3	436.563	1306.67	54068.4	2.6487	0.0011563	-1.7912	-0.00078199	0.85745	0.00037433	436.562	49.518	1.0929	49.518	49.23	50.323	-7.11e-15					98	64	2	0	0	0	0.025753	1
ELYPGNFRPSK	11	Unmodified	_ELYPGNFRPSK_					0	0	0	1	P53686	P53686	P53686	HST2	NAD-dependent protein deacetylase HST2	MULTI-SECPEP	20180712_Q2_U2_1-10_AB_SA_HN_20180706_II-pos-1	II-pos-1	437.247	3	436.563	1306.67	53757.7	1.8871	0.00082386	-0.1659	-7.24e-05	1.7212	0.00075143	436.563	53.207	0.32996	53.207	53.106	53.436	-7.11e-15					47	23	3	0	0	0	0.028319	1
ELYPGNFRPSK	11	Unmodified	_ELYPGNFRPSK_					0	0	0	1	P53686	P53686	P53686	HST2	NAD-dependent protein deacetylase HST2	MULTI-SECPEP	20180712_Q2_U2_1-10_AB_SA_HN_20180706_II-pos-1	II-pos-1	436.978	3	436.563	1306.67	54549.1	2.4655	0.0010764	-0.46266	-0.00020198	2.0028	0.00087437	436.897	57.475	0.66066	57.475	57.029	57.69	-7.11e-15					52	34	2	0	0	0	0.081826	1
ELYPGNFRPSK	11	Unmodified	_ELYPGNFRPSK_					0	0	0	1	P53686	P53686	P53686	HST2	NAD-dependent protein deacetylase HST2	MULTI-SECPEP	20180712_Q2_U2_1-10_AB_SA_HN_20180706_I-neg-1	I-neg-1	655.313	2	654.341	1306.67	44655.8	1.8168	0.0011888	-0.72471	-0.00047421	1.0921	0.0007146	654.34	38.162	0.43823	38.162	37.972	38.41	0					47	21	3	0	0	0	3.5e-05	1
ELYPGNFRPSK	11	Unmodified	_ELYPGNFRPSK_					0	0	0	1	P53686	P53686	P53686	HST2	NAD-dependent protein deacetylase HST2	MULTI-MSMS	20180712_Q2_U2_1-10_AB_SA_HN_20180706_I-pos-1	I-pos-1	436.564	3	436.563	1306.67	53872.3	1.9434	0.00084843	0.27838	0.00012153	2.2218	0.00096997	436.563	30.238	0.50225	30.238	29.921	30.423	0					108	37	4	0	0	0	0.076454	1
ELYPGNFRPSK	11	Unmodified	_ELYPGNFRPSK_					0	0	0	1	P53686	P53686	P53686	HST2	NAD-dependent protein deacetylase HST2	MULTI-MSMS	20180712_Q2_U2_1-10_AB_SA_HN_20180706_I-pos-1	I-pos-1	654.342	2	654.341	1306.67	43791.1	2.0827	0.0013628	-0.026233	-1.72e-05	2.0565	0.0013457	654.341	30.21	0.41775	30.21	29.978	30.396	0					91	30	4	0	0	0	7.23e-13	1
ELYPGNFRPSK	11	Unmodified	_ELYPGNFRPSK_					0	0	0	1	P53686	P53686	P53686	HST2	NAD-dependent protein deacetylase HST2	MULTI-MSMS	20180712_Q2_U2_1-10_AB_SA_HN_20180706_I-pos-1	I-pos-1	436.564	3	436.563	1306.67	52827.3	1.3283	0.0005799	-0.38026	-0.00016601	0.94807	0.00041389	436.563	38.158	5.2541	38.158	37.799	43.053	0					1271	384	7	0	0	0	1.13e-06	14
ELYPGNFRPSK	11	Unmodified	_ELYPGNFRPSK_					0	0	0	1	P53686	P53686	P53686	HST2	NAD-dependent protein deacetylase HST2	MULTI-MSMS	20180712_Q2_U2_1-10_AB_SA_HN_20180706_I-pos-1	I-pos-1	654.342	2	654.341	1306.67	43298.3	1.4491	0.00094822	-0.95887	-0.00062743	0.49026	0.0003208	654.34	38.171	4.16	38.171	37.865	42.025	-7.11e-15					1076	302	6	0	0	0	1.13e-08	10
ELYPGNFRPSK	11	Unmodified	_ELYPGNFRPSK_					0	0	0	1	P53686	P53686	P53686	HST2	NAD-dependent protein deacetylase HST2	MULTI-MSMS	20180712_Q2_U2_1-10_AB_SA_HN_20180706_I-pos-1	I-pos-1	436.563	3	436.563	1306.67	55940.3	1.0229	0.00044656	-1.1672	-0.00050955	-0.1443	-6.3e-05	436.562	43.823	0.92631	43.823	43.318	44.244	0					170	77	4	0	0	0	0.091627	1
ELYPGNFRPSK	11	Unmodified	_ELYPGNFRPSK_					0	0	0	1	P53686	P53686	P53686	HST2	NAD-dependent protein deacetylase HST2	MULTI-MSMS	20180712_Q2_U2_1-10_AB_SA_HN_20180706_I-pos-1	I-pos-1	436.566	3	436.563	1306.67	52998.1	7.886	0.0034427	-0.96275	-0.0004203	6.9233	0.0030224	436.897	118.83	0.47541	118.83	118.75	119.22	0					49	34	3	0	0	0	0.029684	1
ELYPGNFRPSK	11	Unmodified	_ELYPGNFRPSK_					0	0	0	1	P53686	P53686	P53686	HST2	NAD-dependent protein deacetylase HST2	MSMS	20180712_Q2_U2_1-10_AB_SA_HN_20180706_I-pos-1	I-pos-1	436.564	3	436.563	1306.67	NaN	NaN	NaN	NaN	NaN	NaN	NaN	NaN	51.666	1	51.666	51.166	52.166	0								0	0	0	0.072991	1
ELYPGNFRPSK	11	Unmodified	_ELYPGNFRPSK_					0	0	0	1	P53686	P53686	P53686	HST2	NAD-dependent protein deacetylase HST2	MULTI-SECPEP	20180712_Q2_U2_1-10_AB_SA_HN_20180706_I-pos-1	I-pos-1	437.246	3	436.563	1306.67	55305.6	2.561	0.001118	-0.98469	-0.00042988	1.5763	0.00068814	436.563	52.748	0.68526	52.748	52.376	53.061	-7.11e-15					83	51	3	0	0	0	0.025653	1
ELYPGNFRPSKFHYLLK	17	Unmodified	_ELYPGNFRPSKFHYLLK_					0	0	0	2	P53686	P53686	P53686	HST2	NAD-dependent protein deacetylase HST2	MULTI-MSMS	20180712_Q2_U2_1-2_AB_SA_HN_20180706_II-pos-2	II-pos-2	422.632	5	422.631	2108.12	53616.7	2.5217	0.0010657	-0.1989	-8.41e-05	2.3228	0.00098169	422.832	54.679	0.84691	54.679	54.363	55.21	0					232	70	5	0	0	0	0.006082	1
ELYPGNFRPSKFHYLLK	17	Unmodified	_ELYPGNFRPSKFHYLLK_					0	0	0	2	P53686	P53686	P53686	HST2	NAD-dependent protein deacetylase HST2	MULTI-MSMS	20180712_Q2_U2_1-2_AB_SA_HN_20180706_I-pos-2	I-pos-2	422.832	5	422.631	2108.12	54162.5	1.245	0.00052618	0.2417	0.00010215	1.4867	0.00062833	422.832	54.904	0.76823	54.904	54.602	55.37	7.11e-15					179	63	4	0	0	0	0.0068834	2
ELYPGNFRPSKFHYLLK	17	Unmodified	_ELYPGNFRPSKFHYLLK_					0	0	0	2	P53686	P53686	P53686	HST2	NAD-dependent protein deacetylase HST2	MULTI-MSMS	20180712_Q2_U2_1-2_AB_SA_HN_20180706_I-pos-2	I-pos-2	704.049	3	703.714	2108.12	42683.8	1.591	0.0011196	0.15228	0.00010716	1.7433	0.0012267	704.049	54.9	0.72588	54.9	54.586	55.312	0					179	61	4	0	0	0	0.006247	1
ELYPGNFRPSKFHYLLK	17	Unmodified	_ELYPGNFRPSKFHYLLK_					0	0	0	2	P53686	P53686	P53686	HST2	NAD-dependent protein deacetylase HST2	MULTI-MSMS	20180712_Q2_U2_1-2_AB_SA_HN_20180706_I-pos-2	I-pos-2	528.289	4	528.037	2108.12	48901.3	1.9594	0.0010347	0.25125	0.00013267	2.2107	0.0011673	528.288	54.895	0.96009	54.895	54.458	55.418	0					261	80	5	0	0	0	0.025763	1
ELYPGNFRPSKFHYLLK	17	Unmodified	_ELYPGNFRPSKFHYLLK_					0	0	0	2	P53686	P53686	P53686	HST2	NAD-dependent protein deacetylase HST2	MULTI-MSMS	20180712_Q2_U2_1-10_AB_SA_HN_20180706_II-pos-1	II-pos-1	528.038	4	528.037	2108.12	48608	3.2508	0.0017165	-0.1562	-8.25e-05	3.0946	0.0016341	528.288	55.428	0.94234	55.428	55.044	55.986	7.11e-15					225	60	5	0	0	0	0.041219	1
ELYPGNFRPSKFHYLLK	17	Unmodified	_ELYPGNFRPSKFHYLLK_					0	0	0	2	P53686	P53686	P53686	HST2	NAD-dependent protein deacetylase HST2	MULTI-MSMS	20180712_Q2_U2_1-10_AB_SA_HN_20180706_I-pos-1	I-pos-1	422.832	5	422.631	2108.12	53492.4	1.8745	0.00079222	0.16587	7.01e-05	2.0404	0.00086232	422.832	55.013	0.70246	55.013	54.69	55.393	0					152	53	5	0	0	0	0.003829	1
ELYPGNFRPSKFHYLLK	17	Unmodified	_ELYPGNFRPSKFHYLLK_					0	0	0	2	P53686	P53686	P53686	HST2	NAD-dependent protein deacetylase HST2	MULTI-MSMS	20180712_Q2_U2_1-10_AB_SA_HN_20180706_I-pos-1	I-pos-1	1055.57	2	1055.07	2108.12	36989.9	2.8209	0.0029762	-0.32209	-0.00033983	2.4988	0.0026364	1056.07	55.019	0.25946	55.019	54.893	55.152	0					33	18	3	0	0	0	2.21e-08	1
EQLLEIVHDLENLSLDQSEHESADK	25	Unmodified	_EQLLEIVHDLENLSLDQSEHESADK_					0	0	0	0	P53686	P53686	P53686	HST2	NAD-dependent protein deacetylase HST2	MULTI-MSMS	20180712_Q2_U2_1-2_AB_SA_HN_20180706_II-pos-2	II-pos-2	723.856	4	723.603	2890.38	41963.5	3.3945	0.0024563	-0.63756	-0.00046134	2.757	0.001995	723.854	81.715	0.49797	81.715	81.501	81.999	0					136	41	6	0	0	0	0.018233	1
EQLLEIVHDLENLSLDQSEHESADK	25	Unmodified	_EQLLEIVHDLENLSLDQSEHESADK_					0	0	0	0	P53686	P53686	P53686	HST2	NAD-dependent protein deacetylase HST2	MULTI-MSMS	20180712_Q2_U2_1-2_AB_SA_HN_20180706_II-pos-2	II-pos-2	724.106	4	723.603	2890.38	42743.4	3.9023	0.0028237	-0.25143	-0.00018193	3.6509	0.0026418	724.104	90.532	0.47662	90.532	90.368	90.845	0					106	37	5	0	0	0	0.00027455	1
EQLLEIVHDLENLSLDQSEHESADK	25	Unmodified	_EQLLEIVHDLENLSLDQSEHESADK_					0	0	0	0	P53686	P53686	P53686	HST2	NAD-dependent protein deacetylase HST2	MULTI-MSMS	20180712_Q2_U2_1-2_AB_SA_HN_20180706_II-pos-2	II-pos-2	723.856	4	723.603	2890.38	41223.6	3.5419	0.0025629	-0.80245	-0.00058066	2.7395	0.0019823	723.853	97.871	1.4808	97.871	97.397	98.878	0					537	123	9	0	0	0	3.64e-46	2
EQLLEIVHDLENLSLDQSEHESADK	25	Unmodified	_EQLLEIVHDLENLSLDQSEHESADK_					0	0	0	0	P53686	P53686	P53686	HST2	NAD-dependent protein deacetylase HST2	MULTI-MSMS	20180712_Q2_U2_1-2_AB_SA_HN_20180706_II-pos-2	II-pos-2	964.806	3	964.468	2890.38	35528.3	4.103	0.0039572	-0.83289	-0.0008033	3.2701	0.0031539	964.802	97.854	1.2865	97.854	97.559	98.846	-1.42e-14					577	106	8	0	0	0	1.66e-186	3
EQLLEIVHDLENLSLDQSEHESADK	25	Unmodified	_EQLLEIVHDLENLSLDQSEHESADK_					0	0	0	0	P53686	P53686	P53686	HST2	NAD-dependent protein deacetylase HST2	MULTI-MSMS	20180712_Q2_U2_1-2_AB_SA_HN_20180706_II-pos-2	II-pos-2	1446.71	2	1446.2	2890.38	29454.3	4.4639	0.0064557	-1.3315	-0.0019256	3.1325	0.0045302	1447.2	97.869	0.34356	97.869	97.701	98.044	0					89	27	4	0	0	0	1.9e-264	1
EQLLEIVHDLENLSLDQSEHESADK	25	Unmodified	_EQLLEIVHDLENLSLDQSEHESADK_					0	0	0	0	P53686	P53686	P53686	HST2	NAD-dependent protein deacetylase HST2	MULTI-MSMS	20180712_Q2_U2_1-2_AB_SA_HN_20180706_II-pos-2	II-pos-2	965.137	3	964.468	2890.38	35507	3.3219	0.0032038	-0.62659	-0.00060433	2.6953	0.0025995	964.803	98.912	0.58568	98.912	98.628	99.214	0					190	48	5	0	0	0	2.78e-46	1
EQLLEIVHDLENLSLDQSEHESADK	25	Unmodified	_EQLLEIVHDLENLSLDQSEHESADK_					0	0	0	0	P53686	P53686	P53686	HST2	NAD-dependent protein deacetylase HST2	MULTI-SECPEP	20180712_Q2_U2_1-2_AB_SA_HN_20180706_II-pos-2	II-pos-2	724.366	4	723.603	2890.38	41128	4.0254	0.0029128	-0.94554	-0.00068419	3.0799	0.0022286	723.854	100.34	0.70037	100.34	100.17	100.87	0					106	56	3	0	0	0	0.0035618	1
EQLLEIVHDLENLSLDQSEHESADK	25	Unmodified	_EQLLEIVHDLENLSLDQSEHESADK_					0	0	0	0	P53686	P53686	P53686	HST2	NAD-dependent protein deacetylase HST2	MULTI-MSMS	20180712_Q2_U2_1-2_AB_SA_HN_20180706_I-neg-2	I-neg-2	723.854	4	723.603	2890.38	43638.3	2.5625	0.0018542	-0.46657	-0.00033761	2.0959	0.0015166	723.853	97.96	0.55792	97.96	97.783	98.341	1.42e-14					93	35	5	0	0	0	1.15e-05	1
EQLLEIVHDLENLSLDQSEHESADK	25	Unmodified	_EQLLEIVHDLENLSLDQSEHESADK_					0	0	0	0	P53686	P53686	P53686	HST2	NAD-dependent protein deacetylase HST2	MULTI-MSMS	20180712_Q2_U2_1-2_AB_SA_HN_20180706_I-pos-2	I-pos-2	723.856	4	723.603	2890.38	41325.1	3.0451	0.0022035	-0.31565	-0.0002284	2.7295	0.0019751	723.854	98.031	0.86283	98.031	97.681	98.544	0					473	69	9	0	0	0	3.64e-46	3
EQLLEIVHDLENLSLDQSEHESADK	25	Unmodified	_EQLLEIVHDLENLSLDQSEHESADK_					0	0	0	0	P53686	P53686	P53686	HST2	NAD-dependent protein deacetylase HST2	MULTI-MSMS	20180712_Q2_U2_1-2_AB_SA_HN_20180706_I-pos-2	I-pos-2	964.806	3	964.468	2890.38	35445.3	3.4864	0.0033626	-0.41611	-0.00040132	3.0703	0.0029612	964.802	98.028	1.1577	98.028	97.72	98.877	1.42e-14					432	102	7	0	0	0	4.88e-210	2
EQLLEIVHDLENLSLDQSEHESADK	25	Unmodified	_EQLLEIVHDLENLSLDQSEHESADK_					0	0	0	0	P53686	P53686	P53686	HST2	NAD-dependent protein deacetylase HST2	MULTI-MSMS	20180712_Q2_U2_1-2_AB_SA_HN_20180706_I-pos-2	I-pos-2	1446.71	2	1446.2	2890.38	28897.7	3.6544	0.005285	0.47999	0.00069416	4.1344	0.0059791	1446.7	98.044	0.38851	98.044	97.875	98.263	-1.42e-14					102	30	5	0	0	0	0	1
EQLLEIVHDLENLSLDQSEHESADK	25	Unmodified	_EQLLEIVHDLENLSLDQSEHESADK_					0	0	0	0	P53686	P53686	P53686	HST2	NAD-dependent protein deacetylase HST2	MULTI-MSMS	20180712_Q2_U2_1-2_AB_SA_HN_20180706_I-pos-2	I-pos-2	964.804	3	964.468	2890.38	35628.3	1.5028	0.0014494	-0.1657	-0.00015981	1.3371	0.0012896	964.802	98.61	0.34159	98.61	98.48	98.821	0					59	35	2	0	0	0	7.05e-87	1
EQLLEIVHDLENLSLDQSEHESADK	25	Unmodified	_EQLLEIVHDLENLSLDQSEHESADK_					0	0	0	0	P53686	P53686	P53686	HST2	NAD-dependent protein deacetylase HST2	MULTI-MSMS	20180712_Q2_U2_1-2_AB_SA_HN_20180706_I-pos-2	I-pos-2	964.805	3	964.468	2890.38	35407.1	2.7073	0.0026111	-1.0408	-0.0010038	1.6665	0.0016073	964.802	99.019	0.70361	99.019	98.718	99.421	0					215	60	5	0	0	0	9.77e-47	2
EQLLEIVHDLENLSLDQSEHESADK	25	Unmodified	_EQLLEIVHDLENLSLDQSEHESADK_					0	0	0	0	P53686	P53686	P53686	HST2	NAD-dependent protein deacetylase HST2	MULTI-MSMS	20180712_Q2_U2_1-2_AB_SA_HN_20180706_I-pos-2	I-pos-2	723.855	4	723.603	2890.38	41235.6	2.2573	0.0016334	-0.048694	-3.52e-05	2.2086	0.0015981	723.854	99.035	0.64751	99.035	98.726	99.374	0					234	55	6	0	0	0	2.02e-26	1
EQLLEIVHDLENLSLDQSEHESADK	25	Unmodified	_EQLLEIVHDLENLSLDQSEHESADK_					0	0	0	0	P53686	P53686	P53686	HST2	NAD-dependent protein deacetylase HST2	MULTI-MSMS	20180712_Q2_U2_1-2_AB_SA_HN_20180706_I-pos-2	I-pos-2	723.854	4	723.603	2890.38	41492.7	2.8973	0.0020965	-2.3418	-0.0016945	0.55556	0.000402	723.852	99.708	0.93285	99.708	99.327	100.26	0					332	80	6	0	0	0	3.76e-07	1
EQLLEIVHDLENLSLDQSEHESADK	25	Unmodified	_EQLLEIVHDLENLSLDQSEHESADK_					0	0	0	0	P53686	P53686	P53686	HST2	NAD-dependent protein deacetylase HST2	MULTI-MSMS	20180712_Q2_U2_1-2_AB_SA_HN_20180706_I-pos-2	I-pos-2	723.854	4	723.603	2890.38	41274.2	2.5689	0.0018589	-2.6504	-0.0019179	-0.08149	-5.9e-05	723.851	99.925	0.42551	99.925	99.845	100.27	0					49	36	2	0	0	0	9.2e-09	1
EQLLEIVHDLENLSLDQSEHESADK	25	Unmodified	_EQLLEIVHDLENLSLDQSEHESADK_					0	0	0	0	P53686	P53686	P53686	HST2	NAD-dependent protein deacetylase HST2	MULTI-MSMS	20180712_Q2_U2_1-2_AB_SA_HN_20180706_I-pos-2	I-pos-2	723.856	4	723.603	2890.38	41368.5	4.0181	0.0029075	-1.0667	-0.00077188	2.9514	0.0021356	723.853	100.73	0.429	100.73	100.51	100.94	0					65	30	3	0	0	0	9.2e-09	1
EQLLEIVHDLENLSLDQSEHESADK	25	Unmodified	_EQLLEIVHDLENLSLDQSEHESADK_					0	0	0	0	P53686	P53686	P53686	HST2	NAD-dependent protein deacetylase HST2	MULTI-SECPEP	20180712_Q2_U2_1-2_AB_SA_HN_20180706_I-pos-2	I-pos-2	724.364	4	723.603	2890.38	41146.5	3.3978	0.0024587	-0.84455	-0.00061112	2.5533	0.0018475	723.852	100.36	0.24991	100.36	100.26	100.51	1.42e-14					47	20	4	0	0	0	3.07e-19	1
EQLLEIVHDLENLSLDQSEHESADK	25	Unmodified	_EQLLEIVHDLENLSLDQSEHESADK_					0	0	0	0	P53686	P53686	P53686	HST2	NAD-dependent protein deacetylase HST2	MULTI-MSMS	20180712_Q2_U2_1-10_AB_SA_HN_20180706_II-pos-1	II-pos-1	723.856	4	723.603	2890.38	42309.6	2.7996	0.0020258	-0.75265	-0.00054462	2.0469	0.0014812	723.853	82.025	0.48131	82.025	81.829	82.31	0					121	34	5	0	0	0	0.00033133	1
EQLLEIVHDLENLSLDQSEHESADK	25	Unmodified	_EQLLEIVHDLENLSLDQSEHESADK_					0	0	0	0	P53686	P53686	P53686	HST2	NAD-dependent protein deacetylase HST2	MULTI-MSMS	20180712_Q2_U2_1-10_AB_SA_HN_20180706_II-pos-1	II-pos-1	723.858	4	723.603	2890.38	41161.9	2.9976	0.0021691	-0.77777	-0.00056279	2.2199	0.0016063	723.853	98.271	1.2435	98.271	97.861	99.104	0					538	90	8	0	0	0	1.42e-46	4
EQLLEIVHDLENLSLDQSEHESADK	25	Unmodified	_EQLLEIVHDLENLSLDQSEHESADK_					0	0	0	0	P53686	P53686	P53686	HST2	NAD-dependent protein deacetylase HST2	MULTI-MSMS	20180712_Q2_U2_1-10_AB_SA_HN_20180706_II-pos-1	II-pos-1	964.805	3	964.468	2890.38	35216.1	2.947	0.0028423	-0.29207	-0.00028169	2.6549	0.0025606	964.802	98.273	1.2435	98.273	97.861	99.104	1.42e-14					468	90	8	0	0	0	2.82e-210	3
EQLLEIVHDLENLSLDQSEHESADK	25	Unmodified	_EQLLEIVHDLENLSLDQSEHESADK_					0	0	0	0	P53686	P53686	P53686	HST2	NAD-dependent protein deacetylase HST2	MULTI-MSMS	20180712_Q2_U2_1-10_AB_SA_HN_20180706_II-pos-1	II-pos-1	965.14	3	964.468	2890.38	35245.6	2.0984	0.0020239	-0.017085	-1.65e-05	2.0814	0.0020074	964.803	99.289	0.55133	99.289	99.015	99.567	0					127	38	5	0	0	0	2.7e-35	2
EQLLEIVHDLENLSLDQSEHESADK	25	Unmodified	_EQLLEIVHDLENLSLDQSEHESADK_					0	0	0	0	P53686	P53686	P53686	HST2	NAD-dependent protein deacetylase HST2	MULTI-MSMS	20180712_Q2_U2_1-10_AB_SA_HN_20180706_II-pos-1	II-pos-1	723.855	4	723.603	2890.38	41117.5	2.2209	0.0016071	-0.06043	-4.37e-05	2.1605	0.0015633	723.853	99.274	0.78945	99.274	98.877	99.666	0					190	56	5	0	0	0	6.1e-26	1
EQLLEIVHDLENLSLDQSEHESADK	25	Unmodified	_EQLLEIVHDLENLSLDQSEHESADK_					0	0	0	0	P53686	P53686	P53686	HST2	NAD-dependent protein deacetylase HST2	MULTI-MSMS	20180712_Q2_U2_1-10_AB_SA_HN_20180706_II-pos-1	II-pos-1	964.805	3	964.468	2890.38	35186.8	3.2181	0.0031038	-0.9967	-0.00096129	2.2214	0.0021425	964.801	99.857	0.84633	99.857	99.444	100.29	1.42e-14					157	60	3	0	0	0	1.09e-05	1
EQLLEIVHDLENLSLDQSEHESADK	25	Unmodified	_EQLLEIVHDLENLSLDQSEHESADK_					0	0	0	0	P53686	P53686	P53686	HST2	NAD-dependent protein deacetylase HST2	MULTI-MSMS	20180712_Q2_U2_1-10_AB_SA_HN_20180706_I-pos-1	I-pos-1	723.856	4	723.603	2890.38	41076	3.4196	0.0024745	-0.57444	-0.00041566	2.8452	0.0020588	723.853	98.269	1.3242	98.269	97.737	99.061	1.42e-14					491	97	8	0	0	0	7.02e-59	4
EQLLEIVHDLENLSLDQSEHESADK	25	Unmodified	_EQLLEIVHDLENLSLDQSEHESADK_					0	0	0	0	P53686	P53686	P53686	HST2	NAD-dependent protein deacetylase HST2	MULTI-MSMS	20180712_Q2_U2_1-10_AB_SA_HN_20180706_I-pos-1	I-pos-1	964.807	3	964.468	2890.38	35695.4	3.6978	0.0035664	-0.3592	-0.00034644	3.3386	0.00322	964.802	98.241	1.1018	98.241	97.923	99.025	0					436	82	8	0	0	0	9.05e-141	3
EQLLEIVHDLENLSLDQSEHESADK	25	Unmodified	_EQLLEIVHDLENLSLDQSEHESADK_					0	0	0	0	P53686	P53686	P53686	HST2	NAD-dependent protein deacetylase HST2	MULTI-MSMS	20180712_Q2_U2_1-10_AB_SA_HN_20180706_I-pos-1	I-pos-1	1447.21	2	1446.2	2890.38	29504.6	4.1893	0.0060585	-0.95858	-0.0013863	3.2307	0.0046722	1446.7	98.245	0.39689	98.245	98.055	98.452	0					85	27	4	0	0	0	0	1
EQLLEIVHDLENLSLDQSEHESADK	25	Unmodified	_EQLLEIVHDLENLSLDQSEHESADK_					0	0	0	0	P53686	P53686	P53686	HST2	NAD-dependent protein deacetylase HST2	MULTI-MSMS	20180712_Q2_U2_1-10_AB_SA_HN_20180706_I-pos-1	I-pos-1	964.805	3	964.468	2890.38	35918.4	3.4203	0.0032988	-0.74345	-0.00071703	2.6768	0.0025817	964.802	99.263	0.53698	99.263	98.999	99.536	0					154	40	5	0	0	0	3.9e-103	1
EQLLEIVHDLENLSLDQSEHESADK	25	Unmodified	_EQLLEIVHDLENLSLDQSEHESADK_					0	0	0	0	P53686	P53686	P53686	HST2	NAD-dependent protein deacetylase HST2	MULTI-MSMS	20180712_Q2_U2_1-10_AB_SA_HN_20180706_I-pos-1	I-pos-1	723.858	4	723.603	2890.38	41481	3.1653	0.0022904	-0.098496	-7.13e-05	3.0668	0.0022192	723.853	99.275	0.57663	99.275	99.011	99.587	0					186	43	6	0	0	0	3.43e-06	1
EQLLEIVHDLENLSLDQSEHESADK	25	Unmodified	_EQLLEIVHDLENLSLDQSEHESADK_					0	0	0	0	P53686	P53686	P53686	HST2	NAD-dependent protein deacetylase HST2	MULTI-MSMS	20180712_Q2_U2_1-10_AB_SA_HN_20180706_I-pos-1	I-pos-1	723.855	4	723.603	2890.38	41259.1	3.1409	0.0022727	-1.7334	-0.0012543	1.4075	0.0010185	723.853	99.847	0.76876	99.847	99.526	100.29	0					253	64	6	0	0	0	3.67e-06	2
EQLLEIVHDLENLSLDQSEHESADK	25	Unmodified	_EQLLEIVHDLENLSLDQSEHESADK_					0	0	0	0	P53686	P53686	P53686	HST2	NAD-dependent protein deacetylase HST2	MULTI-SECPEP	20180712_Q2_U2_1-10_AB_SA_HN_20180706_I-pos-1	I-pos-1	723.633	4	723.603	2890.38	42616.1	2.0248	0.0014651	-0.64772	-0.00046869	1.3771	0.00099644	723.853	81.981	0.35158	81.981	81.838	82.189	0					69	29	3	0	0	0	0.0063213	1
EQLLEIVHDLENLSLDQSEHESADK	25	Unmodified	_EQLLEIVHDLENLSLDQSEHESADK_					0	0	0	0	P53686	P53686	P53686	HST2	NAD-dependent protein deacetylase HST2	MULTI-SECPEP	20180712_Q2_U2_1-10_AB_SA_HN_20180706_I-pos-1	I-pos-1	724.369	4	723.603	2890.38	41345.9	2.8018	0.0020274	-1.1214	-0.00081145	1.6804	0.0012159	723.853	100.37	0.18151	100.37	100.27	100.45	0					24	15	2	0	0	0	0.010922	1
EQLLEIVHDLENLSLDQSEHESADK	25	Phospho (STY)	_EQLLEIVHDLENLS(ph)LDQSEHESADK_		EQLLEIVHDLENLS(0.95)LDQS(0.039)EHES(0.011)ADK		EQLLEIVHDLENLS(13.82)LDQS(-13.82)EHES(-19.32)ADK	0	0	1	0	P53686	P53686	P53686	HST2	NAD-dependent protein deacetylase HST2	MULTI-MSMS	20180712_Q2_U2_1-2_AB_SA_HN_20180706_II-pos-2	II-pos-2	743.848	4	743.595	2970.35	41420.9	4.6571	0.003463	0.074584	5.55e-05	4.7317	0.0035185	743.845	98.39	0.45413	98.39	98.163	98.617	0					133	36	5	0	0	0	1.35e-05	1
EQLLEIVHDLENLSLDQSEHESADK	25	Phospho (STY)	_EQLLEIVHDLENLSLDQS(ph)EHESADK_		EQLLEIVHDLENLSLDQS(0.986)EHES(0.013)ADK		EQLLEIVHDLENLS(-34.92)LDQS(18.68)EHES(-18.68)ADK	0	0	1	0	P53686	P53686	P53686	HST2	NAD-dependent protein deacetylase HST2	MULTI-MSMS	20180712_Q2_U2_1-2_AB_SA_HN_20180706_II-pos-2	II-pos-2	991.457	3	991.124	2970.35	35153.9	3.4629	0.0034322	-1.1509	-0.0011407	2.3121	0.0022915	991.457	104.82	0.70052	104.82	104.53	105.23	0					217	59	4	0	0	0	7.62e-05	1
EQLLEIVHDLENLSLDQSEHESADK	25	Phospho (STY)	_EQLLEIVHDLENLSLDQS(ph)EHESADK_		EQLLEIVHDLENLSLDQS(0.999)EHES(0.001)ADK		EQLLEIVHDLENLS(-50.88)LDQS(28.47)EHES(-28.47)ADK	0	0	1	0	P53686	P53686	P53686	HST2	NAD-dependent protein deacetylase HST2	MULTI-MSMS	20180712_Q2_U2_1-2_AB_SA_HN_20180706_II-pos-2	II-pos-2	744.098	4	743.595	2970.35	40909.7	3.2096	0.0023866	0.52685	0.00039176	3.7364	0.0027784	743.846	104.77	0.61585	104.77	104.57	105.18	-1.42e-14					184	53	5	0	0	0	3.11e-27	1
EQLLEIVHDLENLSLDQSEHESADK	25	Phospho (STY)	_EQLLEIVHDLENLS(ph)LDQSEHESADK_		EQLLEIVHDLENLS(0.945)LDQS(0.015)EHES(0.04)ADK		EQLLEIVHDLENLS(13.73)LDQS(-17.95)EHES(-13.73)ADK	0	0	1	0	P53686	P53686	P53686	HST2	NAD-dependent protein deacetylase HST2	MULTI-MSMS	20180712_Q2_U2_1-2_AB_SA_HN_20180706_I-pos-2	I-pos-2	743.845	4	743.595	2970.35	43237.4	1.3505	0.0010042	-0.28833	-0.0002144	1.0621	0.00078981	743.845	98.516	0.30729	98.516	98.306	98.613	-1.42e-14					54	25	4	0	0	0	1.09e-05	1
EQLLEIVHDLENLSLDQSEHESADK	25	Phospho (STY)	_EQLLEIVHDLENLSLDQS(ph)EHESADK_		EQLLEIVHDLENLS(0.001)LDQS(0.979)EHES(0.019)ADK		EQLLEIVHDLENLS(-29.12)LDQS(17.02)EHES(-17.02)ADK	0	0	1	0	P53686	P53686	P53686	HST2	NAD-dependent protein deacetylase HST2	MULTI-MSMS	20180712_Q2_U2_1-2_AB_SA_HN_20180706_I-pos-2	I-pos-2	991.458	3	991.124	2970.35	34684	2.6551	0.0026315	-1.5525	-0.0015388	1.1026	0.0010928	991.456	104.92	0.63744	104.92	104.68	105.31	0					172	58	4	0	0	0	1.15e-11	1
EQLLEIVHDLENLSLDQSEHESADK	25	Phospho (STY)	_EQLLEIVHDLENLSLDQS(ph)EHESADK_		EQLLEIVHDLENLS(0.001)LDQS(0.993)EHES(0.005)ADK		EQLLEIVHDLENLS(-28.66)LDQS(22.76)EHES(-22.76)ADK	0	0	1	0	P53686	P53686	P53686	HST2	NAD-dependent protein deacetylase HST2	MULTI-MSMS	20180712_Q2_U2_1-2_AB_SA_HN_20180706_I-pos-2	I-pos-2	744.096	4	743.595	2970.35	41528.5	2.293	0.001705	0.047009	3.5e-05	2.34	0.00174	743.846	104.9	0.69146	104.9	104.64	105.33	1.42e-14					202	62	5	0	0	0	5.09e-13	1
EQLLEIVHDLENLSLDQSEHESADK	25	Phospho (STY)	_EQLLEIVHDLENLS(ph)LDQSEHESADK_		EQLLEIVHDLENLS(0.879)LDQS(0.056)EHES(0.064)ADK		EQLLEIVHDLENLS(11.36)LDQS(-11.93)EHES(-11.36)ADK	0	0	1	0	P53686	P53686	P53686	HST2	NAD-dependent protein deacetylase HST2	MULTI-MSMS	20180712_Q2_U2_1-10_AB_SA_HN_20180706_II-pos-1	II-pos-1	743.849	4	743.595	2970.35	41510.9	4.5931	0.0034154	0.12481	9.28e-05	4.7179	0.0035082	743.845	98.705	0.56003	98.705	98.455	99.015	0					137	36	6	0	0	0	0.0050116	1
EQLLEIVHDLENLSLDQSEHESADK	25	Phospho (STY)	_EQLLEIVHDLENLSLDQS(ph)EHESADK_		EQLLEIVHDLENLSLDQS(0.995)EHES(0.005)ADK		EQLLEIVHDLENLS(-70.95)LDQS(22.63)EHES(-22.63)ADK	0	0	1	0	P53686	P53686	P53686	HST2	NAD-dependent protein deacetylase HST2	MULTI-MSMS	20180712_Q2_U2_1-10_AB_SA_HN_20180706_II-pos-1	II-pos-1	991.458	3	991.124	2970.35	34344.4	3.333	0.0033035	-1.5157	-0.0015022	1.8174	0.0018012	991.456	105.07	0.57235	105.07	104.84	105.41	-1.42e-14					157	41	5	0	0	0	3.45e-34	1
EQLLEIVHDLENLSLDQSEHESADK	25	Phospho (STY)	_EQLLEIVHDLENLSLDQS(ph)EHESADK_		EQLLEIVHDLENLSLDQS(0.998)EHES(0.002)ADK		EQLLEIVHDLENLS(-47.2)LDQS(26.12)EHES(-26.12)ADK	0	0	1	0	P53686	P53686	P53686	HST2	NAD-dependent protein deacetylase HST2	MULTI-MSMS	20180712_Q2_U2_1-10_AB_SA_HN_20180706_II-pos-1	II-pos-1	743.848	4	743.595	2970.35	40965	3.3166	0.0024662	-0.21587	-0.00016052	3.1008	0.0023057	743.845	105.07	0.57235	105.07	104.84	105.41	0					169	41	6	0	0	0	7.02e-26	1
EQLLEIVHDLENLSLDQSEHESADK	25	Phospho (STY)	_EQLLEIVHDLENLSLDQS(ph)EHESADK_		EQLLEIVHDLENLSLDQS(0.93)EHES(0.069)ADK		EQLLEIVHDLENLS(-38.77)LDQS(11.27)EHES(-11.27)ADK	0	0	1	0	P53686	P53686	P53686	HST2	NAD-dependent protein deacetylase HST2	MULTI-MSMS	20180712_Q2_U2_1-10_AB_SA_HN_20180706_I-pos-1	I-pos-1	743.848	4	743.595	2970.35	40852.7	3.5032	0.0026049	-0.19399	-0.00014425	3.3092	0.0024607	743.845	105.13	0.53408	105.13	104.87	105.4	0					152	40	6	0	0	0	1.02e-12	1
EQLLEIVHDLENLSLDQSEHESADK	25	Phospho (STY)	_EQLLEIVHDLENLSLDQS(ph)EHESADK_		EQLLEIVHDLENLSLDQS(0.999)EHES(0.001)ADK		EQLLEIVHDLENLS(-60.78)LDQS(29.51)EHES(-29.51)ADK	0	0	1	0	P53686	P53686	P53686	HST2	NAD-dependent protein deacetylase HST2	MULTI-MSMS	20180712_Q2_U2_1-10_AB_SA_HN_20180706_I-pos-1	I-pos-1	991.8	3	991.124	2970.35	34531.6	3.6566	0.0036241	-0.37215	-0.00036885	3.2844	0.0032553	991.793	105.11	0.52468	105.11	104.89	105.41	1.42e-14					136	40	4	0	0	0	2.57e-25	1
EQLLEIVHDLENLSLDQSEHESADKK	26	Unmodified	_EQLLEIVHDLENLSLDQSEHESADKK_					0	0	0	1	P53686	P53686	P53686	HST2	NAD-dependent protein deacetylase HST2	MULTI-MSMS	20180712_Q2_U2_1-2_AB_SA_HN_20180706_II-neg-2	II-neg-2	755.88	4	755.627	3018.48	40506.2	3.5798	0.002705	0.13268	0.00010026	3.7125	0.0028052	755.878	89.982	0.84525	89.982	89.729	90.575	0					269	66	6	0	0	0	4.03e-10	1
EQLLEIVHDLENLSLDQSEHESADKK	26	Unmodified	_EQLLEIVHDLENLSLDQSEHESADKK_					0	0	0	1	P53686	P53686	P53686	HST2	NAD-dependent protein deacetylase HST2	MULTI-MSMS	20180712_Q2_U2_1-2_AB_SA_HN_20180706_II-neg-2	II-neg-2	604.906	5	604.703	3018.48	45480.7	4.0822	0.0024685	-0.89501	-0.00054122	3.1872	0.0019273	604.903	89.963	0.79533	89.963	89.69	90.485	0					233	63	7	0	0	0	8.82e-09	2
EQLLEIVHDLENLSLDQSEHESADKK	26	Unmodified	_EQLLEIVHDLENLSLDQSEHESADKK_					0	0	0	1	P53686	P53686	P53686	HST2	NAD-dependent protein deacetylase HST2	MULTI-MSMS	20180712_Q2_U2_1-2_AB_SA_HN_20180706_II-neg-2	II-neg-2	1007.5	3	1007.17	3018.48	34606	4.3705	0.0044018	1.1363	0.0011445	5.5068	0.0055463	1007.5	89.997	0.58822	89.997	89.793	90.381	1.42e-14					142	44	4	0	0	0	1.63e-08	1
EQLLEIVHDLENLSLDQSEHESADKK	26	Unmodified	_EQLLEIVHDLENLSLDQSEHESADKK_					0	0	0	1	P53686	P53686	P53686	HST2	NAD-dependent protein deacetylase HST2	MULTI-MSMS	20180712_Q2_U2_1-2_AB_SA_HN_20180706_II-pos-2	II-pos-2	755.88	4	755.627	3018.48	40028.9	2.7202	0.0020554	-0.093777	-7.09e-05	2.6264	0.0019846	755.877	74.099	0.90788	74.099	73.818	74.726	0					375	74	7	0	0	0	3.49e-26	1
EQLLEIVHDLENLSLDQSEHESADKK	26	Unmodified	_EQLLEIVHDLENLSLDQSEHESADKK_					0	0	0	1	P53686	P53686	P53686	HST2	NAD-dependent protein deacetylase HST2	MULTI-MSMS	20180712_Q2_U2_1-2_AB_SA_HN_20180706_II-pos-2	II-pos-2	604.905	5	604.703	3018.48	45070.2	2.8831	0.0017434	-0.10123	-6.12e-05	2.7818	0.0016822	604.903	74.102	0.97409	74.102	73.825	74.799	0					361	78	7	0	0	0	0.00011237	2
EQLLEIVHDLENLSLDQSEHESADKK	26	Unmodified	_EQLLEIVHDLENLSLDQSEHESADKK_					0	0	0	1	P53686	P53686	P53686	HST2	NAD-dependent protein deacetylase HST2	MULTI-MSMS	20180712_Q2_U2_1-2_AB_SA_HN_20180706_II-pos-2	II-pos-2	1007.51	3	1007.17	3018.48	34421.2	3.0699	0.0030919	-0.50596	-0.00050959	2.5639	0.0025823	1007.5	74.092	0.7081	74.092	73.836	74.544	0					232	59	6	0	0	0	2.67e-121	1
EQLLEIVHDLENLSLDQSEHESADKK	26	Unmodified	_EQLLEIVHDLENLSLDQSEHESADKK_					0	0	0	1	P53686	P53686	P53686	HST2	NAD-dependent protein deacetylase HST2	MULTI-MSMS	20180712_Q2_U2_1-2_AB_SA_HN_20180706_II-pos-2	II-pos-2	604.905	5	604.703	3018.48	45348.7	1.9908	0.0012038	0.20371	0.00012318	2.1945	0.001327	604.903	76.98	0.74488	76.98	76.736	77.481	0					215	71	5	0	0	0	0.046539	1
EQLLEIVHDLENLSLDQSEHESADKK	26	Unmodified	_EQLLEIVHDLENLSLDQSEHESADKK_					0	0	0	1	P53686	P53686	P53686	HST2	NAD-dependent protein deacetylase HST2	MULTI-MSMS	20180712_Q2_U2_1-2_AB_SA_HN_20180706_II-pos-2	II-pos-2	755.88	4	755.627	3018.48	40153.7	1.83	0.0013828	-0.49497	-0.00037401	1.335	0.0010088	755.877	76.988	0.51419	76.988	76.753	77.267	0					188	47	5	0	0	0	3.35e-14	1
EQLLEIVHDLENLSLDQSEHESADKK	26	Unmodified	_EQLLEIVHDLENLSLDQSEHESADKK_					0	0	0	1	P53686	P53686	P53686	HST2	NAD-dependent protein deacetylase HST2	MULTI-MSMS	20180712_Q2_U2_1-2_AB_SA_HN_20180706_II-pos-2	II-pos-2	755.881	4	755.627	3018.48	40344.1	4.169	0.0031502	0.59513	0.0004497	4.7642	0.0035999	755.878	82.468	0.6266	82.468	82.207	82.834	0					206	50	5	0	0	0	1.37e-18	1
EQLLEIVHDLENLSLDQSEHESADKK	26	Unmodified	_EQLLEIVHDLENLSLDQSEHESADKK_					0	0	0	1	P53686	P53686	P53686	HST2	NAD-dependent protein deacetylase HST2	MULTI-MSMS	20180712_Q2_U2_1-2_AB_SA_HN_20180706_II-pos-2	II-pos-2	504.423	6	504.087	3018.48	49471.8	4.2886	0.0021618	-0.76743	-0.00038685	3.5212	0.001775	504.254	82.506	0.7335	82.506	82.241	82.975	1.42e-14					218	57	5	0	0	0	0.029864	1
EQLLEIVHDLENLSLDQSEHESADKK	26	Unmodified	_EQLLEIVHDLENLSLDQSEHESADKK_					0	0	0	1	P53686	P53686	P53686	HST2	NAD-dependent protein deacetylase HST2	MULTI-MSMS	20180712_Q2_U2_1-2_AB_SA_HN_20180706_II-pos-2	II-pos-2	604.906	5	604.703	3018.48	45088.7	4.1346	0.0025002	-0.51896	-0.00031381	3.6156	0.0021864	604.903	83.385	1.3004	83.385	82.795	84.096	-1.42e-14					507	103	7	0	0	0	1.51e-08	3
EQLLEIVHDLENLSLDQSEHESADKK	26	Unmodified	_EQLLEIVHDLENLSLDQSEHESADKK_					0	0	0	1	P53686	P53686	P53686	HST2	NAD-dependent protein deacetylase HST2	MULTI-MSMS	20180712_Q2_U2_1-2_AB_SA_HN_20180706_II-pos-2	II-pos-2	504.423	6	504.087	3018.48	49352	4.0826	0.002058	-0.91021	-0.00045883	3.1724	0.0015992	504.254	83.427	0.92822	83.427	83.093	84.021	1.42e-14					338	73	7	0	0	0	9.53e-05	2
EQLLEIVHDLENLSLDQSEHESADKK	26	Unmodified	_EQLLEIVHDLENLSLDQSEHESADKK_					0	0	0	1	P53686	P53686	P53686	HST2	NAD-dependent protein deacetylase HST2	MULTI-MSMS	20180712_Q2_U2_1-2_AB_SA_HN_20180706_II-pos-2	II-pos-2	755.88	4	755.627	3018.48	40249.1	4.0089	0.0030293	-0.49804	-0.00037634	3.5109	0.0026529	756.128	83.375	0.93856	83.375	83.093	84.031	1.42e-14					359	74	6	0	0	0	2.68e-35	2
EQLLEIVHDLENLSLDQSEHESADKK	26	Unmodified	_EQLLEIVHDLENLSLDQSEHESADKK_					0	0	0	1	P53686	P53686	P53686	HST2	NAD-dependent protein deacetylase HST2	MULTI-MSMS	20180712_Q2_U2_1-2_AB_SA_HN_20180706_II-pos-2	II-pos-2	1007.5	3	1007.17	3018.48	34448.9	4.3937	0.0044252	-0.65326	-0.00065795	3.7404	0.0037672	1007.5	83.379	0.64594	83.379	83.165	83.811	1.42e-14					197	50	5	0	0	0	4.11e-87	1
EQLLEIVHDLENLSLDQSEHESADKK	26	Unmodified	_EQLLEIVHDLENLSLDQSEHESADKK_					0	0	0	1	P53686	P53686	P53686	HST2	NAD-dependent protein deacetylase HST2	MULTI-MSMS	20180712_Q2_U2_1-2_AB_SA_HN_20180706_II-pos-2	II-pos-2	605.107	5	604.703	3018.48	45073.1	4.5204	0.0027335	-0.021035	-1.27e-05	4.4993	0.0027208	604.904	85.443	0.72944	85.443	85.19	85.92	0					180	51	5	0	0	0	0.0099545	1
EQLLEIVHDLENLSLDQSEHESADKK	26	Unmodified	_EQLLEIVHDLENLSLDQSEHESADKK_					0	0	0	1	P53686	P53686	P53686	HST2	NAD-dependent protein deacetylase HST2	MULTI-MSMS	20180712_Q2_U2_1-2_AB_SA_HN_20180706_II-pos-2	II-pos-2	755.883	4	755.627	3018.48	40246.2	4.4569	0.0033678	-0.90368	-0.00068285	3.5532	0.0026849	756.128	85.4	0.75376	85.4	85.177	85.931	0					160	53	6	0	0	0	0.0028848	1
EQLLEIVHDLENLSLDQSEHESADKK	26	Unmodified	_EQLLEIVHDLENLSLDQSEHESADKK_					0	0	0	1	P53686	P53686	P53686	HST2	NAD-dependent protein deacetylase HST2	MULTI-MSMS	20180712_Q2_U2_1-2_AB_SA_HN_20180706_II-pos-2	II-pos-2	604.906	5	604.703	3018.48	44747.3	1.7799	0.0010763	-0.28608	-0.00017299	1.4938	0.00090333	604.904	89.708	2.2164	89.708	88.987	91.204	0					1233	197	10	0	0	0	2.98e-19	5
EQLLEIVHDLENLSLDQSEHESADKK	26	Unmodified	_EQLLEIVHDLENLSLDQSEHESADKK_					0	0	0	1	P53686	P53686	P53686	HST2	NAD-dependent protein deacetylase HST2	MULTI-MSMS	20180712_Q2_U2_1-2_AB_SA_HN_20180706_II-pos-2	II-pos-2	755.881	4	755.627	3018.48	39954.4	1.6783	0.0012681	-0.59963	-0.0004531	1.0786	0.00081505	755.877	89.695	2.1582	89.695	88.987	91.146	1.42e-14					1183	191	9	0	0	0	2.2e-35	5
EQLLEIVHDLENLSLDQSEHESADKK	26	Unmodified	_EQLLEIVHDLENLSLDQSEHESADKK_					0	0	0	1	P53686	P53686	P53686	HST2	NAD-dependent protein deacetylase HST2	MULTI-MSMS	20180712_Q2_U2_1-2_AB_SA_HN_20180706_II-pos-2	II-pos-2	1007.5	3	1007.17	3018.48	34675.5	2.0756	0.0020904	-0.72739	-0.0007326	1.3482	0.0013578	1007.5	89.689	1.9456	89.689	89.305	91.25	1.42e-14					950	178	8	0	0	0	6.11e-163	4
EQLLEIVHDLENLSLDQSEHESADKK	26	Unmodified	_EQLLEIVHDLENLSLDQSEHESADKK_					0	0	0	1	P53686	P53686	P53686	HST2	NAD-dependent protein deacetylase HST2	MULTI-MSMS	20180712_Q2_U2_1-2_AB_SA_HN_20180706_II-pos-2	II-pos-2	504.254	6	504.087	3018.48	49722.5	1.5584	0.00078555	-0.38905	-0.00019611	1.1693	0.00058944	504.254	89.704	0.92123	89.704	89.41	90.331	0					363	94	5	0	0	0	0.00015107	2
EQLLEIVHDLENLSLDQSEHESADKK	26	Unmodified	_EQLLEIVHDLENLSLDQSEHESADKK_					0	0	0	1	P53686	P53686	P53686	HST2	NAD-dependent protein deacetylase HST2	MULTI-MSMS	20180712_Q2_U2_1-2_AB_SA_HN_20180706_II-pos-2	II-pos-2	1510.75	2	1510.25	3018.48	28841	2.5441	0.0038422	-0.18551	-0.00028017	2.3585	0.003562	1510.75	89.681	0.67599	89.681	89.47	90.146	-1.42e-14					292	74	5	0	0	0	0	1
EQLLEIVHDLENLSLDQSEHESADKK	26	Unmodified	_EQLLEIVHDLENLSLDQSEHESADKK_					0	0	0	1	P53686	P53686	P53686	HST2	NAD-dependent protein deacetylase HST2	MULTI-MSMS	20180712_Q2_U2_1-2_AB_SA_HN_20180706_II-pos-2	II-pos-2	1007.51	3	1007.17	3018.48	34659.5	4.6155	0.0046486	-0.38339	-0.00038614	4.2321	0.0042625	1007.5	94.122	0.47789	94.122	93.902	94.38	0					104	40	3	0	0	0	5.97e-09	1
EQLLEIVHDLENLSLDQSEHESADKK	26	Unmodified	_EQLLEIVHDLENLSLDQSEHESADKK_					0	0	0	1	P53686	P53686	P53686	HST2	NAD-dependent protein deacetylase HST2	MULTI-MSMS	20180712_Q2_U2_1-2_AB_SA_HN_20180706_II-pos-2	II-pos-2	755.881	4	755.627	3018.48	40429.6	4.2147	0.0031847	-1.8754	-0.0014171	2.3393	0.0017677	756.376	94.346	1.5807	94.346	93.582	95.163	0					282	122	4	0	0	0	4.52e-26	1
EQLLEIVHDLENLSLDQSEHESADKK	26	Unmodified	_EQLLEIVHDLENLSLDQSEHESADKK_					0	0	0	1	P53686	P53686	P53686	HST2	NAD-dependent protein deacetylase HST2	MULTI-MSMS	20180712_Q2_U2_1-2_AB_SA_HN_20180706_II-pos-2	II-pos-2	604.907	5	604.703	3018.48	44739.8	5.1109	0.0030906	-1.5196	-0.00091894	3.5912	0.0021716	604.903	94.765	1.0787	94.765	94.423	95.501	0					252	79	6	0	0	0	7.76e-06	2
EQLLEIVHDLENLSLDQSEHESADKK	26	Unmodified	_EQLLEIVHDLENLSLDQSEHESADKK_					0	0	0	1	P53686	P53686	P53686	HST2	NAD-dependent protein deacetylase HST2	MULTI-MSMS	20180712_Q2_U2_1-2_AB_SA_HN_20180706_II-pos-2	II-pos-2	605.106	5	604.703	3018.48	44622	4.2762	0.0025858	-0.86334	-0.00052206	3.4128	0.0020637	605.103	95.353	0.66752	95.353	95.097	95.764	-1.42e-14					128	46	3	0	0	0	0.00047257	1
EQLLEIVHDLENLSLDQSEHESADKK	26	Unmodified	_EQLLEIVHDLENLSLDQSEHESADKK_					0	0	0	1	P53686	P53686	P53686	HST2	NAD-dependent protein deacetylase HST2	MULTI-MSMS	20180712_Q2_U2_1-2_AB_SA_HN_20180706_II-pos-2	II-pos-2	604.906	5	604.703	3018.48	44858.3	3.5024	0.0021179	-0.42422	-0.00025652	3.0782	0.0018614	604.903	96.153	0.79065	96.153	95.703	96.494	-1.42e-14					225	66	5	0	0	0	2.85e-06	1
EQLLEIVHDLENLSLDQSEHESADKK	26	Unmodified	_EQLLEIVHDLENLSLDQSEHESADKK_					0	0	0	1	P53686	P53686	P53686	HST2	NAD-dependent protein deacetylase HST2	MULTI-MSMS	20180712_Q2_U2_1-2_AB_SA_HN_20180706_II-pos-2	II-pos-2	605.107	5	604.703	3018.48	44926.8	5.2489	0.003174	-0.65694	-0.00039726	4.592	0.0027768	604.903	96.558	0.44653	96.558	96.372	96.819	0					75	35	3	0	0	0	1.3e-05	1
EQLLEIVHDLENLSLDQSEHESADKK	26	Unmodified	_EQLLEIVHDLENLSLDQSEHESADKK_					0	0	0	1	P53686	P53686	P53686	HST2	NAD-dependent protein deacetylase HST2	MULTI-MSMS	20180712_Q2_U2_1-2_AB_SA_HN_20180706_II-pos-2	II-pos-2	605.105	5	604.703	3018.48	44858.3	3.4893	0.00211	-0.34297	-0.0002074	3.1463	0.0019026	604.903	97.474	0.52749	97.474	97.302	97.829	0					154	46	5	0	0	0	0.0041078	1
EQLLEIVHDLENLSLDQSEHESADKK	26	Unmodified	_EQLLEIVHDLENLSLDQSEHESADKK_					0	0	0	1	P53686	P53686	P53686	HST2	NAD-dependent protein deacetylase HST2	MULTI-MSMS	20180712_Q2_U2_1-2_AB_SA_HN_20180706_II-pos-2	II-pos-2	604.907	5	604.703	3018.48	44926.9	4.8749	0.0029479	-0.2001	-0.000121	4.6748	0.0028269	604.903	98.331	0.28798	98.331	98.271	98.559	1.42e-14					67	23	5	0	0	0	0.0011573	1
EQLLEIVHDLENLSLDQSEHESADKK	26	Unmodified	_EQLLEIVHDLENLSLDQSEHESADKK_					0	0	0	1	P53686	P53686	P53686	HST2	NAD-dependent protein deacetylase HST2	MULTI-MSMS	20180712_Q2_U2_1-2_AB_SA_HN_20180706_II-pos-2	II-pos-2	755.88	4	755.627	3018.48	40429.7	2.9629	0.0022388	-0.78367	-0.00059216	2.1792	0.0016467	755.877	98.815	0.771	98.815	98.443	99.214	0					119	63	4	0	0	0	2.55e-05	1
EQLLEIVHDLENLSLDQSEHESADKK	26	Unmodified	_EQLLEIVHDLENLSLDQSEHESADKK_					0	0	0	1	P53686	P53686	P53686	HST2	NAD-dependent protein deacetylase HST2	MULTI-MSMS	20180712_Q2_U2_1-2_AB_SA_HN_20180706_II-pos-2	II-pos-2	755.881	4	755.627	3018.48	40538.5	3.8415	0.0029028	-0.61708	-0.00046628	3.2245	0.0024365	755.877	99.532	0.45702	99.532	99.214	99.671	1.42e-14					73	35	3	0	0	0	9.7e-13	1
EQLLEIVHDLENLSLDQSEHESADKK	26	Unmodified	_EQLLEIVHDLENLSLDQSEHESADKK_					0	0	0	1	P53686	P53686	P53686	HST2	NAD-dependent protein deacetylase HST2	MULTI-MSMS	20180712_Q2_U2_1-2_AB_SA_HN_20180706_II-pos-2	II-pos-2	605.106	5	604.703	3018.48	44773.9	4.1389	0.0025028	-0.22356	-0.00013519	3.9154	0.0023676	604.904	99.377	0.53142	99.377	99.214	99.745	0					153	41	6	0	0	0	3.82e-06	1
EQLLEIVHDLENLSLDQSEHESADKK	26	Unmodified	_EQLLEIVHDLENLSLDQSEHESADKK_					0	0	0	1	P53686	P53686	P53686	HST2	NAD-dependent protein deacetylase HST2	MULTI-MSMS	20180712_Q2_U2_1-2_AB_SA_HN_20180706_II-pos-2	II-pos-2	755.878	4	755.627	3018.48	40429.7	4.2676	0.0032247	-0.50046	-0.00037816	3.7671	0.0028465	755.878	100.04	0.68745	100.04	99.941	100.63	0					133	55	4	0	0	0	7.8e-13	2
EQLLEIVHDLENLSLDQSEHESADKK	26	Unmodified	_EQLLEIVHDLENLSLDQSEHESADKK_					0	0	0	1	P53686	P53686	P53686	HST2	NAD-dependent protein deacetylase HST2	MULTI-MSMS	20180712_Q2_U2_1-2_AB_SA_HN_20180706_II-pos-2	II-pos-2	604.906	5	604.703	3018.48	44926.9	4.1718	0.0025227	-0.038748	-2.34e-05	4.133	0.0024993	604.903	100.61	1.0062	100.61	100.2	101.21	0					137	77	3	0	0	0	7.01e-06	1
EQLLEIVHDLENLSLDQSEHESADKK	26	Unmodified	_EQLLEIVHDLENLSLDQSEHESADKK_					0	0	0	1	P53686	P53686	P53686	HST2	NAD-dependent protein deacetylase HST2	MULTI-MSMS	20180712_Q2_U2_1-2_AB_SA_HN_20180706_II-pos-2	II-pos-2	755.88	4	755.627	3018.48	40538.5	4.1966	0.0031711	-0.80227	-0.00060622	3.3943	0.0025648	755.877	100.87	0.87361	100.87	100.63	101.5	0					183	66	5	0	0	0	5.18e-13	1
EQLLEIVHDLENLSLDQSEHESADKK	26	Unmodified	_EQLLEIVHDLENLSLDQSEHESADKK_					0	0	0	1	P53686	P53686	P53686	HST2	NAD-dependent protein deacetylase HST2	MULTI-MSMS	20180712_Q2_U2_1-2_AB_SA_HN_20180706_II-pos-2	II-pos-2	604.909	5	604.703	3018.48	44926.9	4.4741	0.0027055	-0.46524	-0.00028133	4.0088	0.0024242	604.903	102.07	1.0067	102.07	101.21	102.21	-1.42e-14					157	72	3	0	0	0	3.51e-06	2
EQLLEIVHDLENLSLDQSEHESADKK	26	Unmodified	_EQLLEIVHDLENLSLDQSEHESADKK_					0	0	0	1	P53686	P53686	P53686	HST2	NAD-dependent protein deacetylase HST2	MULTI-MSMS	20180712_Q2_U2_1-2_AB_SA_HN_20180706_II-pos-2	II-pos-2	756.131	4	755.627	3018.48	40429.7	3.6803	0.0027809	-0.0066577	-5.03e-06	3.6737	0.0027759	755.877	102.81	1.3026	102.81	102.39	103.7	0					225	102	4	0	0	0	4.51e-13	2
EQLLEIVHDLENLSLDQSEHESADKK	26	Unmodified	_EQLLEIVHDLENLSLDQSEHESADKK_					0	0	0	1	P53686	P53686	P53686	HST2	NAD-dependent protein deacetylase HST2	MULTI-MSMS	20180712_Q2_U2_1-2_AB_SA_HN_20180706_II-pos-2	II-pos-2	604.906	5	604.703	3018.48	44926.9	4.3726	0.0026441	-0.56763	-0.00034325	3.8049	0.0023009	604.903	103.64	0.2344	103.64	103.47	103.71	-1.42e-14					38	18	3	0	0	0	0.00026601	1
EQLLEIVHDLENLSLDQSEHESADKK	26	Unmodified	_EQLLEIVHDLENLSLDQSEHESADKK_					0	0	0	1	P53686	P53686	P53686	HST2	NAD-dependent protein deacetylase HST2	MULTI-MSMS	20180712_Q2_U2_1-2_AB_SA_HN_20180706_II-pos-2	II-pos-2	756.132	4	755.627	3018.48	40429.7	2.9801	0.0022519	-0.0013168	-9.95e-07	2.9788	0.0022509	755.878	103.82	0.58591	103.82	103.49	104.07	0					136	50	4	0	0	0	2.25e-06	1
EQLLEIVHDLENLSLDQSEHESADKK	26	Unmodified	_EQLLEIVHDLENLSLDQSEHESADKK_					0	0	0	1	P53686	P53686	P53686	HST2	NAD-dependent protein deacetylase HST2	MULTI-MSMS	20180712_Q2_U2_1-2_AB_SA_HN_20180706_II-pos-2	II-pos-2	755.883	4	755.627	3018.48	40661.3	3.7214	0.002812	1.182	0.00089317	4.9034	0.0037052	755.878	104.97	0.86563	104.97	104.59	105.46	0					222	74	5	0	0	0	0.00013177	2
EQLLEIVHDLENLSLDQSEHESADKK	26	Unmodified	_EQLLEIVHDLENLSLDQSEHESADKK_					0	0	0	1	P53686	P53686	P53686	HST2	NAD-dependent protein deacetylase HST2	MULTI-MSMS	20180712_Q2_U2_1-2_AB_SA_HN_20180706_II-pos-2	II-pos-2	755.887	4	755.627	3018.48	40504.3	6.244	0.0047181	1.769	0.0013367	8.013	0.0060549	755.879	118.71	1.3357	118.71	118.63	119.97	0					309	128	8	0	0	0	6.28e-36	3
EQLLEIVHDLENLSLDQSEHESADKK	26	Unmodified	_EQLLEIVHDLENLSLDQSEHESADKK_					0	0	0	1	P53686	P53686	P53686	HST2	NAD-dependent protein deacetylase HST2	MULTI-MSMS	20180712_Q2_U2_1-2_AB_SA_HN_20180706_II-pos-2	II-pos-2	604.911	5	604.703	3018.48	45700.1	6.4089	0.0038755	1.4175	0.00085714	7.8264	0.0047327	604.904	118.72	1.2697	118.72	118.63	119.9	0					217	119	7	0	0	0	5.33e-27	1
EQLLEIVHDLENLSLDQSEHESADKK	26	Unmodified	_EQLLEIVHDLENLSLDQSEHESADKK_					0	0	0	1	P53686	P53686	P53686	HST2	NAD-dependent protein deacetylase HST2	MULTI-MSMS	20180712_Q2_U2_1-2_AB_SA_HN_20180706_II-pos-2	II-pos-2	1007.51	3	1007.17	3018.48	34672.5	6.6725	0.0067203	2.4227	0.0024401	9.0952	0.0091604	1007.5	118.73	0.56105	118.73	118.62	119.19	-1.42e-14					159	44	7	0	0	0	5.05e-162	1
EQLLEIVHDLENLSLDQSEHESADKK	26	Unmodified	_EQLLEIVHDLENLSLDQSEHESADKK_					0	0	0	1	P53686	P53686	P53686	HST2	NAD-dependent protein deacetylase HST2	MULTI-SECPEP	20180712_Q2_U2_1-2_AB_SA_HN_20180706_II-pos-2	II-pos-2	604.906	5	604.703	3018.48	44622	3.4596	0.002092	-0.70495	-0.00042628	2.7546	0.0016657	604.903	97.882	0.43536	97.882	97.688	98.123	0					63	34	3	0	0	0	0.0011446	1
EQLLEIVHDLENLSLDQSEHESADKK	26	Unmodified	_EQLLEIVHDLENLSLDQSEHESADKK_					0	0	0	1	P53686	P53686	P53686	HST2	NAD-dependent protein deacetylase HST2	MULTI-SECPEP	20180712_Q2_U2_1-2_AB_SA_HN_20180706_II-pos-2	II-pos-2	755.879	4	755.627	3018.48	40429.7	3.3406	0.0025242	-0.16503	-0.0001247	3.1756	0.0023996	755.878	96.074	0.95981	96.074	95.534	96.494	0					269	77	6	0	0	0	0.008261	1
EQLLEIVHDLENLSLDQSEHESADKK	26	Unmodified	_EQLLEIVHDLENLSLDQSEHESADKK_					0	0	0	1	P53686	P53686	P53686	HST2	NAD-dependent protein deacetylase HST2	MULTI-SECPEP	20180712_Q2_U2_1-2_AB_SA_HN_20180706_II-pos-2	II-pos-2	755.881	4	755.627	3018.48	40321.5	3.3536	0.0025341	-1.2224	-0.00092368	2.1312	0.0016104	756.376	97.458	1.1461	97.458	97.14	98.286	0					274	96	5	0	0	0	0.052715	1
EQLLEIVHDLENLSLDQSEHESADKK	26	Unmodified	_EQLLEIVHDLENLSLDQSEHESADKK_					0	0	0	1	P53686	P53686	P53686	HST2	NAD-dependent protein deacetylase HST2	MULTI-SECPEP	20180712_Q2_U2_1-2_AB_SA_HN_20180706_II-pos-2	II-pos-2	755.884	4	755.627	3018.48	40321.5	4.1149	0.0031094	-0.44107	-0.00033329	3.6739	0.0027761	756.128	101.98	1.0027	101.98	101.5	102.5	0					119	71	3	0	0	0	3.47e-06	1
EQLLEIVHDLENLSLDQSEHESADKK	26	Unmodified	_EQLLEIVHDLENLSLDQSEHESADKK_					0	0	0	1	P53686	P53686	P53686	HST2	NAD-dependent protein deacetylase HST2	MULTI-MSMS	20180712_Q2_U2_1-2_AB_SA_HN_20180706_I-neg-2	I-neg-2	756.13	4	755.627	3018.48	40791.3	3.4119	0.0025781	-0.19426	-0.00014679	3.2176	0.0024313	755.878	89.931	1.0848	89.931	89.676	90.761	1.42e-14					305	71	6	0	0	0	1.22e-18	2
EQLLEIVHDLENLSLDQSEHESADKK	26	Unmodified	_EQLLEIVHDLENLSLDQSEHESADKK_					0	0	0	1	P53686	P53686	P53686	HST2	NAD-dependent protein deacetylase HST2	MULTI-MSMS	20180712_Q2_U2_1-2_AB_SA_HN_20180706_I-neg-2	I-neg-2	604.905	5	604.703	3018.48	45429.8	3.6878	0.00223	-0.88804	-0.000537	2.7997	0.001693	604.903	89.954	0.88234	89.954	89.667	90.55	0					291	60	7	0	0	0	9.67e-07	1
EQLLEIVHDLENLSLDQSEHESADKK	26	Unmodified	_EQLLEIVHDLENLSLDQSEHESADKK_					0	0	0	1	P53686	P53686	P53686	HST2	NAD-dependent protein deacetylase HST2	MULTI-MSMS	20180712_Q2_U2_1-2_AB_SA_HN_20180706_I-neg-2	I-neg-2	1007.84	3	1007.17	3018.48	34690.9	3.9338	0.003962	0.18939	0.00019075	4.1232	0.0041527	1007.5	89.925	0.53527	89.925	89.744	90.28	0					137	37	5	0	0	0	1.96e-47	1
EQLLEIVHDLENLSLDQSEHESADKK	26	Unmodified	_EQLLEIVHDLENLSLDQSEHESADKK_					0	0	0	1	P53686	P53686	P53686	HST2	NAD-dependent protein deacetylase HST2	MULTI-MSMS	20180712_Q2_U2_1-2_AB_SA_HN_20180706_I-pos-2	I-pos-2	755.88	4	755.627	3018.48	39665.8	1.8412	0.0013913	0.049232	3.72e-05	1.8905	0.0014285	755.878	74.229	0.81565	74.229	74.02	74.836	-1.42e-14					334	72	7	0	0	0	3.2e-13	2
EQLLEIVHDLENLSLDQSEHESADKK	26	Unmodified	_EQLLEIVHDLENLSLDQSEHESADKK_					0	0	0	1	P53686	P53686	P53686	HST2	NAD-dependent protein deacetylase HST2	MULTI-MSMS	20180712_Q2_U2_1-2_AB_SA_HN_20180706_I-pos-2	I-pos-2	1007.5	3	1007.17	3018.48	34904.1	1.9416	0.0019555	-0.25378	-0.0002556	1.6878	0.0016999	1007.5	74.218	0.67793	74.218	74.043	74.72	0					205	61	6	0	0	0	4.92e-36	1
EQLLEIVHDLENLSLDQSEHESADKK	26	Unmodified	_EQLLEIVHDLENLSLDQSEHESADKK_					0	0	0	1	P53686	P53686	P53686	HST2	NAD-dependent protein deacetylase HST2	MULTI-MSMS	20180712_Q2_U2_1-2_AB_SA_HN_20180706_I-pos-2	I-pos-2	604.905	5	604.703	3018.48	45346.8	2.0446	0.0012364	-0.17131	-0.00010359	1.8733	0.0011328	604.903	74.233	0.70993	74.233	74.011	74.72	0					303	64	7	0	0	0	4.51e-05	2
EQLLEIVHDLENLSLDQSEHESADKK	26	Unmodified	_EQLLEIVHDLENLSLDQSEHESADKK_					0	0	0	1	P53686	P53686	P53686	HST2	NAD-dependent protein deacetylase HST2	MULTI-MSMS	20180712_Q2_U2_1-2_AB_SA_HN_20180706_I-pos-2	I-pos-2	755.879	4	755.627	3018.48	40052.5	1.4135	0.0010681	0.2067	0.00015619	1.6202	0.0012243	755.878	83.139	0.26688	83.139	82.958	83.225	0					74	21	4	0	0	0	6.06e-06	1
EQLLEIVHDLENLSLDQSEHESADKK	26	Unmodified	_EQLLEIVHDLENLSLDQSEHESADKK_					0	0	0	1	P53686	P53686	P53686	HST2	NAD-dependent protein deacetylase HST2	MULTI-MSMS	20180712_Q2_U2_1-2_AB_SA_HN_20180706_I-pos-2	I-pos-2	605.106	5	604.703	3018.48	45330.9	2.38	0.0014392	0.079925	4.83e-05	2.46	0.0014876	605.104	83.504	0.73481	83.504	83.203	83.938	0					286	65	6	0	0	0	0.00063445	1
EQLLEIVHDLENLSLDQSEHESADKK	26	Unmodified	_EQLLEIVHDLENLSLDQSEHESADKK_					0	0	0	1	P53686	P53686	P53686	HST2	NAD-dependent protein deacetylase HST2	MULTI-MSMS	20180712_Q2_U2_1-2_AB_SA_HN_20180706_I-pos-2	I-pos-2	504.256	6	504.087	3018.48	49024.2	2.3572	0.0011883	-0.16643	-8.39e-05	2.1908	0.0011044	504.254	83.52	0.5252	83.52	83.264	83.789	-1.42e-14					167	47	5	0	0	0	0.013929	1
EQLLEIVHDLENLSLDQSEHESADKK	26	Unmodified	_EQLLEIVHDLENLSLDQSEHESADKK_					0	0	0	1	P53686	P53686	P53686	HST2	NAD-dependent protein deacetylase HST2	MULTI-MSMS	20180712_Q2_U2_1-2_AB_SA_HN_20180706_I-pos-2	I-pos-2	755.879	4	755.627	3018.48	40052.5	2.1613	0.0016332	0.15981	0.00012076	2.3211	0.0017539	755.878	83.498	0.66218	83.498	83.214	83.876	0					271	59	6	0	0	0	9.7e-19	1
EQLLEIVHDLENLSLDQSEHESADKK	26	Unmodified	_EQLLEIVHDLENLSLDQSEHESADKK_					0	0	0	1	P53686	P53686	P53686	HST2	NAD-dependent protein deacetylase HST2	MULTI-MSMS	20180712_Q2_U2_1-2_AB_SA_HN_20180706_I-pos-2	I-pos-2	604.906	5	604.703	3018.48	45383.8	3.2616	0.0019723	0.016555	1e-05	3.2781	0.0019823	605.104	85.551	0.64027	85.551	85.233	85.873	0					173	48	5	0	0	0	0.036065	1
EQLLEIVHDLENLSLDQSEHESADKK	26	Unmodified	_EQLLEIVHDLENLSLDQSEHESADKK_					0	0	0	1	P53686	P53686	P53686	HST2	NAD-dependent protein deacetylase HST2	MULTI-MSMS	20180712_Q2_U2_1-2_AB_SA_HN_20180706_I-pos-2	I-pos-2	755.879	4	755.627	3018.48	41239.8	3.041	0.0022979	-2.721	-0.002056	0.32007	0.00024185	755.875	85.582	0.47176	85.582	85.269	85.741	0					120	36	5	0	0	0	0.039737	1
EQLLEIVHDLENLSLDQSEHESADKK	26	Unmodified	_EQLLEIVHDLENLSLDQSEHESADKK_					0	0	0	1	P53686	P53686	P53686	HST2	NAD-dependent protein deacetylase HST2	MULTI-MSMS	20180712_Q2_U2_1-2_AB_SA_HN_20180706_I-pos-2	I-pos-2	604.904	5	604.703	3018.48	45052.8	1.263	0.00076372	-0.21571	-0.00013044	1.0473	0.00063328	604.904	89.788	2.2459	89.788	89.145	91.391	0					1411	216	10	0	0	0	1.67e-35	6
EQLLEIVHDLENLSLDQSEHESADKK	26	Unmodified	_EQLLEIVHDLENLSLDQSEHESADKK_					0	0	0	1	P53686	P53686	P53686	HST2	NAD-dependent protein deacetylase HST2	MULTI-MSMS	20180712_Q2_U2_1-2_AB_SA_HN_20180706_I-pos-2	I-pos-2	1007.5	3	1007.17	3018.48	34730.2	1.2194	0.0012281	-0.31637	-0.00031864	0.90302	0.00090949	1007.5	89.792	1.9485	89.792	89.375	91.324	0					1046	189	8	0	0	0	2.8e-185	6
EQLLEIVHDLENLSLDQSEHESADKK	26	Unmodified	_EQLLEIVHDLENLSLDQSEHESADKK_					0	0	0	1	P53686	P53686	P53686	HST2	NAD-dependent protein deacetylase HST2	MULTI-MSMS	20180712_Q2_U2_1-2_AB_SA_HN_20180706_I-pos-2	I-pos-2	504.422	6	504.087	3018.48	50101.4	1.1928	0.00060128	-0.14906	-7.51e-05	1.0437	0.00052614	504.421	89.806	0.86698	89.806	89.476	90.343	0					351	94	6	0	0	0	0.00023854	2
EQLLEIVHDLENLSLDQSEHESADKK	26	Unmodified	_EQLLEIVHDLENLSLDQSEHESADKK_					0	0	0	1	P53686	P53686	P53686	HST2	NAD-dependent protein deacetylase HST2	MULTI-MSMS	20180712_Q2_U2_1-2_AB_SA_HN_20180706_I-pos-2	I-pos-2	755.878	4	755.627	3018.48	39920.3	1.1088	0.00083781	-0.53639	-0.00040531	0.57238	0.0004325	755.877	89.77	2.1861	89.77	89.158	91.344	1.42e-14					1334	211	9	0	0	0	1.66e-35	5
EQLLEIVHDLENLSLDQSEHESADKK	26	Unmodified	_EQLLEIVHDLENLSLDQSEHESADKK_					0	0	0	1	P53686	P53686	P53686	HST2	NAD-dependent protein deacetylase HST2	MULTI-MSMS	20180712_Q2_U2_1-2_AB_SA_HN_20180706_I-pos-2	I-pos-2	1510.75	2	1510.25	3018.48	29196.3	1.6043	0.0024229	0.8672	0.0013097	2.4715	0.0037326	1510.75	89.79	0.72964	89.79	89.534	90.264	0					265	80	4	0	0	0	0	1
EQLLEIVHDLENLSLDQSEHESADKK	26	Unmodified	_EQLLEIVHDLENLSLDQSEHESADKK_					0	0	0	1	P53686	P53686	P53686	HST2	NAD-dependent protein deacetylase HST2	MULTI-MSMS	20180712_Q2_U2_1-2_AB_SA_HN_20180706_I-pos-2	I-pos-2	1007.5	3	1007.17	3018.48	34759.2	2.3073	0.0023238	-0.88233	-0.00088866	1.4249	0.0014351	1007.5	91.582	1.2711	91.582	91.239	92.51	0					505	107	7	0	0	0	1.71e-103	3
EQLLEIVHDLENLSLDQSEHESADKK	26	Unmodified	_EQLLEIVHDLENLSLDQSEHESADKK_					0	0	0	1	P53686	P53686	P53686	HST2	NAD-dependent protein deacetylase HST2	MULTI-MSMS	20180712_Q2_U2_1-2_AB_SA_HN_20180706_I-pos-2	I-pos-2	604.904	5	604.703	3018.48	44865	2.4186	0.0014625	-1.6958	-0.0010254	0.72283	0.0004371	604.903	91.545	1.8803	91.545	91.215	93.095	1.42e-14					714	158	8	0	0	0	1.34e-18	3
EQLLEIVHDLENLSLDQSEHESADKK	26	Unmodified	_EQLLEIVHDLENLSLDQSEHESADKK_					0	0	0	1	P53686	P53686	P53686	HST2	NAD-dependent protein deacetylase HST2	MULTI-MSMS	20180712_Q2_U2_1-2_AB_SA_HN_20180706_I-pos-2	I-pos-2	755.879	4	755.627	3018.48	39936.6	2.1869	0.0016525	-1.8156	-0.0013719	0.37134	0.0002806	755.877	91.583	2.6445	91.583	91.27	93.915	0					747	230	8	0	0	0	2.4e-19	3
EQLLEIVHDLENLSLDQSEHESADKK	26	Unmodified	_EQLLEIVHDLENLSLDQSEHESADKK_					0	0	0	1	P53686	P53686	P53686	HST2	NAD-dependent protein deacetylase HST2	MULTI-MSMS	20180712_Q2_U2_1-2_AB_SA_HN_20180706_I-pos-2	I-pos-2	755.88	4	755.627	3018.48	40115.7	2.688	0.0020312	-0.58443	-0.00044161	2.1036	0.0015895	755.877	94.279	1.3134	94.279	93.766	95.079	0					369	113	5	0	0	0	2.54e-26	4
EQLLEIVHDLENLSLDQSEHESADKK	26	Unmodified	_EQLLEIVHDLENLSLDQSEHESADKK_					0	0	0	1	P53686	P53686	P53686	HST2	NAD-dependent protein deacetylase HST2	MULTI-MSMS	20180712_Q2_U2_1-2_AB_SA_HN_20180706_I-pos-2	I-pos-2	604.905	5	604.703	3018.48	44873.1	2.7973	0.0016916	-0.63244	-0.00038244	2.1649	0.0013091	604.903	94.228	1.1626	94.228	93.904	95.067	0					214	99	4	0	0	0	4.12e-07	1
EQLLEIVHDLENLSLDQSEHESADKK	26	Unmodified	_EQLLEIVHDLENLSLDQSEHESADKK_					0	0	0	1	P53686	P53686	P53686	HST2	NAD-dependent protein deacetylase HST2	MULTI-MSMS	20180712_Q2_U2_1-2_AB_SA_HN_20180706_I-pos-2	I-pos-2	604.91	5	604.703	3018.48	44641.4	3.0528	0.001846	-0.3279	-0.00019828	2.7249	0.0016478	604.903	95.384	0.98513	95.384	94.952	95.937	0					223	75	6	0	0	0	1.3e-05	2
EQLLEIVHDLENLSLDQSEHESADKK	26	Unmodified	_EQLLEIVHDLENLSLDQSEHESADKK_					0	0	0	1	P53686	P53686	P53686	HST2	NAD-dependent protein deacetylase HST2	MULTI-MSMS	20180712_Q2_U2_1-2_AB_SA_HN_20180706_I-pos-2	I-pos-2	755.879	4	755.627	3018.48	40450	2.8135	0.002126	-0.086353	-6.53e-05	2.7272	0.0020607	755.878	95.311	0.72192	95.311	94.968	95.69	0					225	56	6	0	0	0	1.33e-18	1
EQLLEIVHDLENLSLDQSEHESADKK	26	Unmodified	_EQLLEIVHDLENLSLDQSEHESADKK_					0	0	0	1	P53686	P53686	P53686	HST2	NAD-dependent protein deacetylase HST2	MULTI-MSMS	20180712_Q2_U2_1-2_AB_SA_HN_20180706_I-pos-2	I-pos-2	605.105	5	604.703	3018.48	44686.9	3.3062	0.0019993	-0.02408	-1.46e-05	3.2821	0.0019847	605.104	96.35	0.46725	96.35	96.062	96.529	1.42e-14					98	38	3	0	0	0	0.00014925	1
EQLLEIVHDLENLSLDQSEHESADKK	26	Unmodified	_EQLLEIVHDLENLSLDQSEHESADKK_					0	0	0	1	P53686	P53686	P53686	HST2	NAD-dependent protein deacetylase HST2	MULTI-MSMS	20180712_Q2_U2_1-2_AB_SA_HN_20180706_I-pos-2	I-pos-2	605.105	5	604.703	3018.48	44873.1	4.0659	0.0024587	-0.29609	-0.00017905	3.7698	0.0022796	604.904	96.749	0.4926	96.749	96.529	97.022	0					117	40	4	0	0	0	2.68e-09	2
EQLLEIVHDLENLSLDQSEHESADKK	26	Unmodified	_EQLLEIVHDLENLSLDQSEHESADKK_					0	0	0	1	P53686	P53686	P53686	HST2	NAD-dependent protein deacetylase HST2	MULTI-MSMS	20180712_Q2_U2_1-2_AB_SA_HN_20180706_I-pos-2	I-pos-2	604.905	5	604.703	3018.48	44873.2	2.9828	0.0018037	0.0060081	3.63e-06	2.9888	0.0018073	604.903	97.183	0.92095	97.183	97.022	97.942	0					164	75	4	0	0	0	0.00013012	2
EQLLEIVHDLENLSLDQSEHESADKK	26	Unmodified	_EQLLEIVHDLENLSLDQSEHESADKK_					0	0	0	1	P53686	P53686	P53686	HST2	NAD-dependent protein deacetylase HST2	MULTI-MSMS	20180712_Q2_U2_1-2_AB_SA_HN_20180706_I-pos-2	I-pos-2	755.878	4	755.627	3018.48	40035.3	3.0559	0.0023091	-1.7467	-0.0013199	1.3092	0.00098926	755.876	98.319	0.66735	98.319	97.898	98.565	0					110	53	4	0	0	0	0.0038868	1
EQLLEIVHDLENLSLDQSEHESADKK	26	Unmodified	_EQLLEIVHDLENLSLDQSEHESADKK_					0	0	0	1	P53686	P53686	P53686	HST2	NAD-dependent protein deacetylase HST2	MULTI-MSMS	20180712_Q2_U2_1-2_AB_SA_HN_20180706_I-pos-2	I-pos-2	605.105	5	604.703	3018.48	44873.1	3.4166	0.002066	-0.58823	-0.0003557	2.8283	0.0017103	604.903	98.242	0.53712	98.242	97.942	98.48	0					100	42	4	0	0	0	0.001415	1
EQLLEIVHDLENLSLDQSEHESADKK	26	Unmodified	_EQLLEIVHDLENLSLDQSEHESADKK_					0	0	0	1	P53686	P53686	P53686	HST2	NAD-dependent protein deacetylase HST2	MULTI-MSMS	20180712_Q2_U2_1-2_AB_SA_HN_20180706_I-pos-2	I-pos-2	604.904	5	604.703	3018.48	45061	1.406	0.00085019	-0.29619	-0.00017911	1.1098	0.00067109	604.903	98.658	0.38493	98.658	98.565	98.95	0					76	39	3	0	0	0	0.00023362	1
EQLLEIVHDLENLSLDQSEHESADKK	26	Unmodified	_EQLLEIVHDLENLSLDQSEHESADKK_					0	0	0	1	P53686	P53686	P53686	HST2	NAD-dependent protein deacetylase HST2	MULTI-MSMS	20180712_Q2_U2_1-2_AB_SA_HN_20180706_I-pos-2	I-pos-2	756.13	4	755.627	3018.48	40554.1	2.3866	0.0018034	-0.34111	-0.00025775	2.0455	0.0015457	755.878	99.183	1.0763	99.183	98.75	99.827	-1.42e-14					200	91	5	0	0	0	3.35e-14	3
EQLLEIVHDLENLSLDQSEHESADKK	26	Unmodified	_EQLLEIVHDLENLSLDQSEHESADKK_					0	0	0	1	P53686	P53686	P53686	HST2	NAD-dependent protein deacetylase HST2	MULTI-MSMS	20180712_Q2_U2_1-2_AB_SA_HN_20180706_I-pos-2	I-pos-2	756.128	4	755.627	3018.48	40333.7	2.5706	0.0019424	-0.56069	-0.00042367	2.0099	0.0015187	756.127	100.07	0.68305	100.07	99.827	100.51	0					127	58	4	0	0	0	3.95e-13	1
EQLLEIVHDLENLSLDQSEHESADKK	26	Unmodified	_EQLLEIVHDLENLSLDQSEHESADKK_					0	0	0	1	P53686	P53686	P53686	HST2	NAD-dependent protein deacetylase HST2	MULTI-MSMS	20180712_Q2_U2_1-2_AB_SA_HN_20180706_I-pos-2	I-pos-2	756.131	4	755.627	3018.48	40333.7	3.4379	0.0025978	-0.25491	-0.00019262	3.183	0.0024052	755.877	100.68	1.372	100.68	100.28	101.65	1.42e-14					241	105	4	0	0	0	1.17e-19	2
EQLLEIVHDLENLSLDQSEHESADKK	26	Unmodified	_EQLLEIVHDLENLSLDQSEHESADKK_					0	0	0	1	P53686	P53686	P53686	HST2	NAD-dependent protein deacetylase HST2	MULTI-MSMS	20180712_Q2_U2_1-2_AB_SA_HN_20180706_I-pos-2	I-pos-2	604.906	5	604.703	3018.48	44873.2	3.2277	0.0019518	0.27654	0.00016722	3.5042	0.002119	604.904	103.92	0.8305	103.92	103.31	104.14	0					158	63	4	0	0	0	7.79e-06	2
EQLLEIVHDLENLSLDQSEHESADKK	26	Unmodified	_EQLLEIVHDLENLSLDQSEHESADKK_					0	0	0	1	P53686	P53686	P53686	HST2	NAD-dependent protein deacetylase HST2	MULTI-MSMS	20180712_Q2_U2_1-2_AB_SA_HN_20180706_I-pos-2	I-pos-2	604.909	5	604.703	3018.48	45770.8	5.9502	0.0035981	0.63279	0.00038265	6.583	0.0039807	604.904	118.73	2.117	118.73	118.65	120.76	0					369	204	3	0	0	0	1.47e-09	4
EQLLEIVHDLENLSLDQSEHESADKK	26	Unmodified	_EQLLEIVHDLENLSLDQSEHESADKK_					0	0	0	1	P53686	P53686	P53686	HST2	NAD-dependent protein deacetylase HST2	MULTI-MSMS	20180712_Q2_U2_1-2_AB_SA_HN_20180706_I-pos-2	I-pos-2	755.885	4	755.627	3018.48	40952.9	5.7898	0.0043749	1.7589	0.0013291	7.5488	0.005704	755.879	118.73	0.58505	118.73	118.64	119.23	0					200	42	7	0	0	0	1.11e-26	1
EQLLEIVHDLENLSLDQSEHESADKK	26	Unmodified	_EQLLEIVHDLENLSLDQSEHESADKK_					0	0	0	1	P53686	P53686	P53686	HST2	NAD-dependent protein deacetylase HST2	MULTI-MSMS	20180712_Q2_U2_1-2_AB_SA_HN_20180706_I-pos-2	I-pos-2	1007.51	3	1007.17	3018.48	34788.1	5.9175	0.0059599	2.5317	0.0025499	8.4493	0.0085098	1007.5	118.73	0.55169	118.73	118.64	119.19	0					117	38	6	0	0	0	2.91e-185	1
EQLLEIVHDLENLSLDQSEHESADKK	26	Unmodified	_EQLLEIVHDLENLSLDQSEHESADKK_					0	0	0	1	P53686	P53686	P53686	HST2	NAD-dependent protein deacetylase HST2	MULTI-SECPEP	20180712_Q2_U2_1-2_AB_SA_HN_20180706_I-pos-2	I-pos-2	604.639	5	604.703	3018.48	45061	3.7664	0.0022775	-0.10362	-6.27e-05	3.6628	0.0022149	604.904	103.24	0.35876	103.24	103.06	103.42	0					59	28	3	0	0	0	0.093707	1
EQLLEIVHDLENLSLDQSEHESADKK	26	Unmodified	_EQLLEIVHDLENLSLDQSEHESADKK_					0	0	0	1	P53686	P53686	P53686	HST2	NAD-dependent protein deacetylase HST2	MULTI-SECPEP	20180712_Q2_U2_1-2_AB_SA_HN_20180706_I-pos-2	I-pos-2	604.905	5	604.703	3018.48	44873.1	3.6129	0.0021847	-0.28327	-0.0001713	3.3296	0.0020134	604.903	100.54	0.63113	100.54	100.27	100.9	0					65	47	2	0	0	0	1.61e-05	1
EQLLEIVHDLENLSLDQSEHESADKK	26	Unmodified	_EQLLEIVHDLENLSLDQSEHESADKK_					0	0	0	1	P53686	P53686	P53686	HST2	NAD-dependent protein deacetylase HST2	MULTI-SECPEP	20180712_Q2_U2_1-2_AB_SA_HN_20180706_I-pos-2	I-pos-2	755.708	4	755.627	3018.48	40449.9	3.0798	0.0023272	-1.4032	-0.0010603	1.6765	0.0012668	756.375	95.844	0.52069	95.844	95.602	96.122	-1.42e-14					147	41	6	0	0	0	0.0044028	1
EQLLEIVHDLENLSLDQSEHESADKK	26	Unmodified	_EQLLEIVHDLENLSLDQSEHESADKK_					0	0	0	1	P53686	P53686	P53686	HST2	NAD-dependent protein deacetylase HST2	MULTI-SECPEP	20180712_Q2_U2_1-2_AB_SA_HN_20180706_I-pos-2	I-pos-2	756.128	4	755.627	3018.48	40035.3	2.7603	0.0020858	-0.036239	-2.74e-05	2.7241	0.0020584	755.877	97.285	1.0541	97.285	97.022	98.076	0					211	86	4	0	0	0	0.090473	1
EQLLEIVHDLENLSLDQSEHESADKK	26	Unmodified	_EQLLEIVHDLENLSLDQSEHESADKK_					0	0	0	1	P53686	P53686	P53686	HST2	NAD-dependent protein deacetylase HST2	MULTI-SECPEP	20180712_Q2_U2_1-2_AB_SA_HN_20180706_I-pos-2	I-pos-2	756.406	4	755.627	3018.48	41395.8	5.3874	0.0040708	-0.30418	-0.00022984	5.0832	0.003841	755.878	108.69	0.32581	108.69	108.6	108.93	-1.42e-14					64	26	3	0	0	0	0.0017629	1
EQLLEIVHDLENLSLDQSEHESADKK	26	Unmodified	_EQLLEIVHDLENLSLDQSEHESADKK_					0	0	0	1	P53686	P53686	P53686	HST2	NAD-dependent protein deacetylase HST2	MULTI-SECPEP	20180712_Q2_U2_1-2_AB_SA_HN_20180706_I-pos-2	I-pos-2	1008.48	3	1007.17	3018.48	35207	3.2041	0.0032271	1.3745	0.0013843	4.5786	0.0046114	1007.5	94.722	0.50632	94.722	94.638	95.144	1.42e-14					63	40	3	0	0	0	6.77e-13	1
EQLLEIVHDLENLSLDQSEHESADKK	26	Unmodified	_EQLLEIVHDLENLSLDQSEHESADKK_					0	0	0	1	P53686	P53686	P53686	HST2	NAD-dependent protein deacetylase HST2	MULTI-MSMS	20180712_Q2_U2_1-10_AB_SA_HN_20180706_II-neg-1	II-neg-1	755.881	4	755.627	3018.48	40435.5	3.9701	0.0029999	-0.032622	-2.47e-05	3.9375	0.0029753	755.878	89.738	0.56339	89.738	89.514	90.077	1.42e-14					202	42	6	0	0	0	1.26e-08	1
EQLLEIVHDLENLSLDQSEHESADKK	26	Unmodified	_EQLLEIVHDLENLSLDQSEHESADKK_					0	0	0	1	P53686	P53686	P53686	HST2	NAD-dependent protein deacetylase HST2	MULTI-MSMS	20180712_Q2_U2_1-10_AB_SA_HN_20180706_II-neg-1	II-neg-1	604.906	5	604.703	3018.48	45564.7	4.4082	0.0026656	-0.72841	-0.00044047	3.6797	0.0022251	605.104	89.755	0.61435	89.755	89.528	90.142	0					198	45	6	0	0	0	5.95e-06	1
EQLLEIVHDLENLSLDQSEHESADKK	26	Unmodified	_EQLLEIVHDLENLSLDQSEHESADKK_					0	0	0	1	P53686	P53686	P53686	HST2	NAD-dependent protein deacetylase HST2	MULTI-MSMS	20180712_Q2_U2_1-10_AB_SA_HN_20180706_II-pos-1	II-pos-1	605.105	5	604.703	3018.48	44988.8	2.3432	0.0014169	0.039111	2.37e-05	2.3823	0.0014406	604.903	74.335	0.98121	74.335	74.065	75.046	0					316	64	7	0	0	0	8.22e-19	2
EQLLEIVHDLENLSLDQSEHESADKK	26	Unmodified	_EQLLEIVHDLENLSLDQSEHESADKK_					0	0	0	1	P53686	P53686	P53686	HST2	NAD-dependent protein deacetylase HST2	MULTI-MSMS	20180712_Q2_U2_1-10_AB_SA_HN_20180706_II-pos-1	II-pos-1	756.131	4	755.627	3018.48	39076.7	2.2792	0.0017222	-0.18679	-0.00014115	2.0924	0.001581	755.877	74.325	1.1931	74.325	73.897	75.09	0					305	77	6	0	0	0	3.77e-09	1
EQLLEIVHDLENLSLDQSEHESADKK	26	Unmodified	_EQLLEIVHDLENLSLDQSEHESADKK_					0	0	0	1	P53686	P53686	P53686	HST2	NAD-dependent protein deacetylase HST2	MULTI-MSMS	20180712_Q2_U2_1-10_AB_SA_HN_20180706_II-pos-1	II-pos-1	1007.5	3	1007.17	3018.48	34374.2	2.6123	0.002631	-0.40642	-0.00040933	2.2059	0.0022217	1007.5	74.36	0.74424	74.36	74.13	74.875	0					207	48	6	0	0	0	1.07e-87	2
EQLLEIVHDLENLSLDQSEHESADKK	26	Unmodified	_EQLLEIVHDLENLSLDQSEHESADKK_					0	0	0	1	P53686	P53686	P53686	HST2	NAD-dependent protein deacetylase HST2	MULTI-MSMS	20180712_Q2_U2_1-10_AB_SA_HN_20180706_II-pos-1	II-pos-1	604.906	5	604.703	3018.48	45582.7	3.526	0.0021322	-0.080533	-4.87e-05	3.4455	0.0020835	604.903	83.857	0.79351	83.857	83.539	84.333	0					247	52	6	0	0	0	0.00011179	2
EQLLEIVHDLENLSLDQSEHESADKK	26	Unmodified	_EQLLEIVHDLENLSLDQSEHESADKK_					0	0	0	1	P53686	P53686	P53686	HST2	NAD-dependent protein deacetylase HST2	MULTI-MSMS	20180712_Q2_U2_1-10_AB_SA_HN_20180706_II-pos-1	II-pos-1	755.88	4	755.627	3018.48	39814.1	3.4443	0.0026026	0.1285	9.71e-05	3.5728	0.0026997	756.128	83.859	0.73191	83.859	83.539	84.271	1.42e-14					214	48	6	0	0	0	4.75e-13	1
EQLLEIVHDLENLSLDQSEHESADKK	26	Unmodified	_EQLLEIVHDLENLSLDQSEHESADKK_					0	0	0	1	P53686	P53686	P53686	HST2	NAD-dependent protein deacetylase HST2	MULTI-MSMS	20180712_Q2_U2_1-10_AB_SA_HN_20180706_II-pos-1	II-pos-1	504.256	6	504.087	3018.48	49264.7	3.6446	0.0018372	-0.57456	-0.00028963	3.0701	0.0015476	504.254	83.819	0.64103	83.819	83.587	84.228	0					148	42	6	0	0	0	0.046059	1
EQLLEIVHDLENLSLDQSEHESADKK	26	Unmodified	_EQLLEIVHDLENLSLDQSEHESADKK_					0	0	0	1	P53686	P53686	P53686	HST2	NAD-dependent protein deacetylase HST2	MULTI-MSMS	20180712_Q2_U2_1-10_AB_SA_HN_20180706_II-pos-1	II-pos-1	605.106	5	604.703	3018.48	45219.8	3.8258	0.0023134	-0.12852	-7.77e-05	3.6972	0.0022357	604.903	85.932	0.74396	85.932	85.538	86.282	-1.42e-14					167	42	6	0	0	0	2.6e-06	1
EQLLEIVHDLENLSLDQSEHESADKK	26	Unmodified	_EQLLEIVHDLENLSLDQSEHESADKK_					0	0	0	1	P53686	P53686	P53686	HST2	NAD-dependent protein deacetylase HST2	MULTI-MSMS	20180712_Q2_U2_1-10_AB_SA_HN_20180706_II-pos-1	II-pos-1	755.879	4	755.627	3018.48	40522.7	3.7367	0.0028235	-0.76028	-0.00057449	2.9764	0.0022491	755.876	85.943	0.67985	85.943	85.503	86.183	0					150	38	6	0	0	0	0.04205	1
EQLLEIVHDLENLSLDQSEHESADKK	26	Unmodified	_EQLLEIVHDLENLSLDQSEHESADKK_					0	0	0	1	P53686	P53686	P53686	HST2	NAD-dependent protein deacetylase HST2	MULTI-MSMS	20180712_Q2_U2_1-10_AB_SA_HN_20180706_II-pos-1	II-pos-1	604.906	5	604.703	3018.48	44832.8	1.4543	0.00087945	-0.16819	-0.0001017	1.2862	0.00077774	604.904	90.026	2.3614	90.026	89.224	91.586	1.42e-14					960	167	9	0	0	0	1.71e-13	5
EQLLEIVHDLENLSLDQSEHESADKK	26	Unmodified	_EQLLEIVHDLENLSLDQSEHESADKK_					0	0	0	1	P53686	P53686	P53686	HST2	NAD-dependent protein deacetylase HST2	MULTI-MSMS	20180712_Q2_U2_1-10_AB_SA_HN_20180706_II-pos-1	II-pos-1	755.88	4	755.627	3018.48	39806.8	1.3569	0.0010253	-0.54333	-0.00041055	0.81361	0.00061478	755.878	90.015	1.8019	90.015	89.316	91.118	0					801	136	9	0	0	0	4.23e-26	3
EQLLEIVHDLENLSLDQSEHESADKK	26	Unmodified	_EQLLEIVHDLENLSLDQSEHESADKK_					0	0	0	1	P53686	P53686	P53686	HST2	NAD-dependent protein deacetylase HST2	MULTI-MSMS	20180712_Q2_U2_1-10_AB_SA_HN_20180706_II-pos-1	II-pos-1	1007.5	3	1007.17	3018.48	34588.4	1.774	0.0017868	-0.70448	-0.00070953	1.0696	0.0010772	1007.5	90.036	1.077	90.036	89.652	90.729	0					619	87	8	0	0	0	2.87e-162	3
EQLLEIVHDLENLSLDQSEHESADKK	26	Unmodified	_EQLLEIVHDLENLSLDQSEHESADKK_					0	0	0	1	P53686	P53686	P53686	HST2	NAD-dependent protein deacetylase HST2	MULTI-MSMS	20180712_Q2_U2_1-10_AB_SA_HN_20180706_II-pos-1	II-pos-1	504.254	6	504.087	3018.48	49642.3	1.4233	0.00071746	-0.34862	-0.00017573	1.0747	0.00054173	504.254	90.052	0.68801	90.052	89.785	90.473	0					302	64	6	0	0	0	0.00025432	1
EQLLEIVHDLENLSLDQSEHESADKK	26	Unmodified	_EQLLEIVHDLENLSLDQSEHESADKK_					0	0	0	1	P53686	P53686	P53686	HST2	NAD-dependent protein deacetylase HST2	MULTI-MSMS	20180712_Q2_U2_1-10_AB_SA_HN_20180706_II-pos-1	II-pos-1	755.881	4	755.627	3018.48	40254.6	3.744	0.0028291	-0.42464	-0.00032087	3.3193	0.0025082	755.877	90.887	0.89682	90.887	90.729	91.626	0					230	57	6	0	0	0	2.76e-35	2
EQLLEIVHDLENLSLDQSEHESADKK	26	Unmodified	_EQLLEIVHDLENLSLDQSEHESADKK_					0	0	0	1	P53686	P53686	P53686	HST2	NAD-dependent protein deacetylase HST2	MULTI-MSMS	20180712_Q2_U2_1-10_AB_SA_HN_20180706_II-pos-1	II-pos-1	1007.5	3	1007.17	3018.48	34474.5	4.15	0.0041798	-0.32926	-0.00033162	3.8208	0.0038481	1007.5	90.892	0.8349	90.892	90.729	91.564	0					201	52	6	0	0	0	3.06e-185	2
EQLLEIVHDLENLSLDQSEHESADKK	26	Unmodified	_EQLLEIVHDLENLSLDQSEHESADKK_					0	0	0	1	P53686	P53686	P53686	HST2	NAD-dependent protein deacetylase HST2	MULTI-MSMS	20180712_Q2_U2_1-10_AB_SA_HN_20180706_II-pos-1	II-pos-1	605.104	5	604.703	3018.48	44816.7	3.5934	0.0021729	-1.611	-0.00097417	1.9824	0.0011988	605.103	91.91	1.6948	91.91	91.586	93.281	0					580	112	8	0	0	0	3.8e-09	3
EQLLEIVHDLENLSLDQSEHESADKK	26	Unmodified	_EQLLEIVHDLENLSLDQSEHESADKK_					0	0	0	1	P53686	P53686	P53686	HST2	NAD-dependent protein deacetylase HST2	MULTI-MSMS	20180712_Q2_U2_1-10_AB_SA_HN_20180706_II-pos-1	II-pos-1	755.88	4	755.627	3018.48	39938.2	3.4914	0.0026382	-1.9013	-0.0014367	1.5901	0.0012015	756.127	91.935	1.8117	91.935	91.595	93.407	-1.42e-14					540	122	8	0	0	0	3.2e-13	3
EQLLEIVHDLENLSLDQSEHESADKK	26	Unmodified	_EQLLEIVHDLENLSLDQSEHESADKK_					0	0	0	1	P53686	P53686	P53686	HST2	NAD-dependent protein deacetylase HST2	MULTI-MSMS	20180712_Q2_U2_1-10_AB_SA_HN_20180706_II-pos-1	II-pos-1	1007.5	3	1007.17	3018.48	34662.5	3.8873	0.0039151	-1.4222	-0.0014324	2.4651	0.0024827	1007.5	91.891	1.1841	91.891	91.564	92.748	0					368	80	7	0	0	0	3.46e-121	3
EQLLEIVHDLENLSLDQSEHESADKK	26	Unmodified	_EQLLEIVHDLENLSLDQSEHESADKK_					0	0	0	1	P53686	P53686	P53686	HST2	NAD-dependent protein deacetylase HST2	MULTI-MSMS	20180712_Q2_U2_1-10_AB_SA_HN_20180706_II-pos-1	II-pos-1	755.881	4	755.627	3018.48	40466.4	3.5286	0.0026663	-0.40692	-0.00030748	3.1217	0.0023588	755.878	94.664	0.85555	94.664	94.084	94.94	0					230	60	6	0	0	0	2.28e-35	2
EQLLEIVHDLENLSLDQSEHESADKK	26	Unmodified	_EQLLEIVHDLENLSLDQSEHESADKK_					0	0	0	1	P53686	P53686	P53686	HST2	NAD-dependent protein deacetylase HST2	MULTI-MSMS	20180712_Q2_U2_1-10_AB_SA_HN_20180706_II-pos-1	II-pos-1	1007.51	3	1007.17	3018.48	35017.4	4.2533	0.0042838	0.22743	0.00022906	4.4808	0.0045129	1007.5	94.408	0.4747	94.408	94.155	94.63	0					90	31	4	0	0	0	6.44e-06	1
EQLLEIVHDLENLSLDQSEHESADKK	26	Unmodified	_EQLLEIVHDLENLSLDQSEHESADKK_					0	0	0	1	P53686	P53686	P53686	HST2	NAD-dependent protein deacetylase HST2	MULTI-MSMS	20180712_Q2_U2_1-10_AB_SA_HN_20180706_II-pos-1	II-pos-1	604.906	5	604.703	3018.48	44756.7	3.9383	0.0023815	-0.41134	-0.00024874	3.527	0.0021328	605.104	95.061	0.56998	95.061	94.84	95.41	0					114	39	4	0	0	0	0.00017019	2
EQLLEIVHDLENLSLDQSEHESADKK	26	Unmodified	_EQLLEIVHDLENLSLDQSEHESADKK_					0	0	0	1	P53686	P53686	P53686	HST2	NAD-dependent protein deacetylase HST2	MULTI-MSMS	20180712_Q2_U2_1-10_AB_SA_HN_20180706_II-pos-1	II-pos-1	755.88	4	755.627	3018.48	40414.6	3.7861	0.0028609	0.04962	3.75e-05	3.8357	0.0028984	755.877	95.548	0.47557	95.548	95.231	95.707	0					141	32	6	0	0	0	4.9e-19	2
EQLLEIVHDLENLSLDQSEHESADKK	26	Unmodified	_EQLLEIVHDLENLSLDQSEHESADKK_					0	0	0	1	P53686	P53686	P53686	HST2	NAD-dependent protein deacetylase HST2	MULTI-MSMS	20180712_Q2_U2_1-10_AB_SA_HN_20180706_II-pos-1	II-pos-1	604.905	5	604.703	3018.48	44756.7	3.0882	0.0018675	-0.094204	-5.7e-05	2.994	0.0018105	604.903	95.957	0.77249	95.957	95.601	96.373	0					73	48	2	0	0	0	9e-05	2
EQLLEIVHDLENLSLDQSEHESADKK	26	Unmodified	_EQLLEIVHDLENLSLDQSEHESADKK_					0	0	0	1	P53686	P53686	P53686	HST2	NAD-dependent protein deacetylase HST2	MULTI-MSMS	20180712_Q2_U2_1-10_AB_SA_HN_20180706_II-pos-1	II-pos-1	756.131	4	755.627	3018.48	40496.6	2.9184	0.0022052	0.018026	1.36e-05	2.9364	0.0022188	756.128	96.084	1.0045	96.084	95.678	96.682	1.42e-14					142	63	6	0	0	0	1.14e-06	1
EQLLEIVHDLENLSLDQSEHESADKK	26	Unmodified	_EQLLEIVHDLENLSLDQSEHESADKK_					0	0	0	1	P53686	P53686	P53686	HST2	NAD-dependent protein deacetylase HST2	MULTI-MSMS	20180712_Q2_U2_1-10_AB_SA_HN_20180706_II-pos-1	II-pos-1	605.106	5	604.703	3018.48	44756.7	3.389	0.0020493	0.0083797	5.07e-06	3.3974	0.0020544	604.903	96.555	0.40009	96.555	96.373	96.774	-1.42e-14					39	27	2	0	0	0	6.87e-06	1
EQLLEIVHDLENLSLDQSEHESADKK	26	Unmodified	_EQLLEIVHDLENLSLDQSEHESADKK_					0	0	0	1	P53686	P53686	P53686	HST2	NAD-dependent protein deacetylase HST2	MULTI-MSMS	20180712_Q2_U2_1-10_AB_SA_HN_20180706_II-pos-1	II-pos-1	605.107	5	604.703	3018.48	45134.2	3.456	0.0020898	0.49236	0.00029773	3.9483	0.0023876	605.104	97.194	0.4085	97.194	96.962	97.371	0					122	29	6	0	0	0	0.00010717	1
EQLLEIVHDLENLSLDQSEHESADKK	26	Unmodified	_EQLLEIVHDLENLSLDQSEHESADKK_					0	0	0	1	P53686	P53686	P53686	HST2	NAD-dependent protein deacetylase HST2	MULTI-MSMS	20180712_Q2_U2_1-10_AB_SA_HN_20180706_II-pos-1	II-pos-1	604.906	5	604.703	3018.48	45214.4	2.6684	0.0016136	-0.56768	-0.00034328	2.1008	0.0012703	605.103	97.93	0.24523	97.93	97.861	98.106	0					33	17	2	0	0	0	0.00017019	1
EQLLEIVHDLENLSLDQSEHESADKK	26	Unmodified	_EQLLEIVHDLENLSLDQSEHESADKK_					0	0	0	1	P53686	P53686	P53686	HST2	NAD-dependent protein deacetylase HST2	MULTI-MSMS	20180712_Q2_U2_1-10_AB_SA_HN_20180706_II-pos-1	II-pos-1	756.132	4	755.627	3018.48	40559.1	3.4506	0.0026073	-0.30824	-0.00023291	3.1423	0.0023744	755.877	98.295	1.4175	98.295	98.088	99.506	0					229	101	3	0	0	0	0.0002313	1
EQLLEIVHDLENLSLDQSEHESADKK	26	Unmodified	_EQLLEIVHDLENLSLDQSEHESADKK_					0	0	0	1	P53686	P53686	P53686	HST2	NAD-dependent protein deacetylase HST2	MULTI-MSMS	20180712_Q2_U2_1-10_AB_SA_HN_20180706_II-pos-1	II-pos-1	755.879	4	755.627	3018.48	40559.1	3.2931	0.0024884	-0.98468	-0.00074405	2.3084	0.0017443	755.876	99.589	0.47628	99.589	99.33	99.807	0					77	31	3	0	0	0	0.00042577	1
EQLLEIVHDLENLSLDQSEHESADKK	26	Unmodified	_EQLLEIVHDLENLSLDQSEHESADKK_					0	0	0	1	P53686	P53686	P53686	HST2	NAD-dependent protein deacetylase HST2	MULTI-MSMS	20180712_Q2_U2_1-10_AB_SA_HN_20180706_II-pos-1	II-pos-1	605.106	5	604.703	3018.48	45549.4	2.8538	0.0017257	-0.029199	-1.77e-05	2.8246	0.001708	604.904	99.356	0.59398	99.356	99.196	99.79	0					116	40	5	0	0	0	0.0019867	1
EQLLEIVHDLENLSLDQSEHESADKK	26	Unmodified	_EQLLEIVHDLENLSLDQSEHESADKK_					0	0	0	1	P53686	P53686	P53686	HST2	NAD-dependent protein deacetylase HST2	MULTI-MSMS	20180712_Q2_U2_1-10_AB_SA_HN_20180706_II-pos-1	II-pos-1	604.906	5	604.703	3018.48	45214.4	3.5006	0.0021168	-0.42908	-0.00025946	3.0716	0.0018574	604.903	100.2	0.27848	100.2	100.14	100.42	0					27	18	2	0	0	0	0.0012055	1
EQLLEIVHDLENLSLDQSEHESADKK	26	Unmodified	_EQLLEIVHDLENLSLDQSEHESADKK_					0	0	0	1	P53686	P53686	P53686	HST2	NAD-dependent protein deacetylase HST2	MULTI-MSMS	20180712_Q2_U2_1-10_AB_SA_HN_20180706_II-pos-1	II-pos-1	604.909	5	604.703	3018.48	44613.8	2.9321	0.001773	0.23266	0.00014069	3.1647	0.0019137	604.903	104.26	0.30973	104.26	104.02	104.33	0					47	18	4	0	0	0	0.0030821	1
EQLLEIVHDLENLSLDQSEHESADKK	26	Unmodified	_EQLLEIVHDLENLSLDQSEHESADKK_					0	0	0	1	P53686	P53686	P53686	HST2	NAD-dependent protein deacetylase HST2	MULTI-MSMS	20180712_Q2_U2_1-10_AB_SA_HN_20180706_II-pos-1	II-pos-1	755.887	4	755.627	3018.48	40678.5	6.8118	0.0051472	1.6433	0.0012417	8.4552	0.0063889	755.879	118.77	0.99533	118.77	118.7	119.7	0					279	91	7	0	0	0	3.2e-26	2
EQLLEIVHDLENLSLDQSEHESADKK	26	Unmodified	_EQLLEIVHDLENLSLDQSEHESADKK_					0	0	0	1	P53686	P53686	P53686	HST2	NAD-dependent protein deacetylase HST2	MULTI-MSMS	20180712_Q2_U2_1-10_AB_SA_HN_20180706_II-pos-1	II-pos-1	605.111	5	604.703	3018.48	46078.4	6.9056	0.0041758	0.63059	0.00038132	7.5362	0.0045572	604.904	118.77	1.3878	118.77	118.7	120.09	1.42e-14					341	139	4	0	0	0	4.56e-07	2
EQLLEIVHDLENLSLDQSEHESADKK	26	Unmodified	_EQLLEIVHDLENLSLDQSEHESADKK_					0	0	0	1	P53686	P53686	P53686	HST2	NAD-dependent protein deacetylase HST2	MULTI-MSMS	20180712_Q2_U2_1-10_AB_SA_HN_20180706_II-pos-1	II-pos-1	1007.51	3	1007.17	3018.48	33969.2	7.2305	0.0072823	2.3444	0.0023612	9.5749	0.0096435	1007.5	118.78	0.47491	118.78	118.7	119.18	-1.42e-14					113	36	6	0	0	0	1.53e-104	1
EQLLEIVHDLENLSLDQSEHESADKK	26	Unmodified	_EQLLEIVHDLENLSLDQSEHESADKK_					0	0	0	1	P53686	P53686	P53686	HST2	NAD-dependent protein deacetylase HST2	MULTI-SECPEP	20180712_Q2_U2_1-10_AB_SA_HN_20180706_II-pos-1	II-pos-1	604.333	5	604.703	3018.48	44800.8	3.7276	0.0022541	-0.08314	-5.03e-05	3.6444	0.0022038	604.904	95.559	0.72137	95.559	95.2	95.921	1.42e-14					139	45	5	0	0	0	0.0029074	1
EQLLEIVHDLENLSLDQSEHESADKK	26	Unmodified	_EQLLEIVHDLENLSLDQSEHESADKK_					0	0	0	1	P53686	P53686	P53686	HST2	NAD-dependent protein deacetylase HST2	MULTI-SECPEP	20180712_Q2_U2_1-10_AB_SA_HN_20180706_II-pos-1	II-pos-1	604.909	5	604.703	3018.48	45386.7	2.2772	0.001377	0.21885	0.00013234	2.496	0.0015094	604.904	99.088	0.39181	99.088	98.832	99.224	0					67	28	3	0	0	0	0.0027247	1
EQLLEIVHDLENLSLDQSEHESADKK	26	Unmodified	_EQLLEIVHDLENLSLDQSEHESADKK_					0	0	0	1	P53686	P53686	P53686	HST2	NAD-dependent protein deacetylase HST2	MULTI-SECPEP	20180712_Q2_U2_1-10_AB_SA_HN_20180706_II-pos-1	II-pos-1	756.771	4	755.627	3018.48	40559.2	2.8563	0.0021583	0.8898	0.00067236	3.7461	0.0028307	755.879	96.39	0.82655	96.39	96.136	96.962	0					108	56	3	0	0	0	1.6e-08	1
EQLLEIVHDLENLSLDQSEHESADKK	26	Unmodified	_EQLLEIVHDLENLSLDQSEHESADKK_					0	0	0	1	P53686	P53686	P53686	HST2	NAD-dependent protein deacetylase HST2	MULTI-SECPEP	20180712_Q2_U2_1-10_AB_SA_HN_20180706_II-pos-1	II-pos-1	756.375	4	755.627	3018.48	40559.2	2.6068	0.0019697	0.48464	0.0003662	3.0914	0.002336	755.878	97.877	0.44403	97.877	97.628	98.072	0					65	33	3	0	0	0	0.0079558	1
EQLLEIVHDLENLSLDQSEHESADKK	26	Unmodified	_EQLLEIVHDLENLSLDQSEHESADKK_					0	0	0	1	P53686	P53686	P53686	HST2	NAD-dependent protein deacetylase HST2	MULTI-SECPEP	20180712_Q2_U2_1-10_AB_SA_HN_20180706_II-pos-1	II-pos-1	754.743	4	755.627	3018.48	42279.2	2.9774	0.0022498	0.0098338	7.43e-06	2.9872	0.0022572	755.878	103.76	0.54011	103.76	103.34	103.88	0					62	38	3	0	0	0	0.037993	1
EQLLEIVHDLENLSLDQSEHESADKK	26	Unmodified	_EQLLEIVHDLENLSLDQSEHESADKK_					0	0	0	1	P53686	P53686	P53686	HST2	NAD-dependent protein deacetylase HST2	MULTI-MSMS	20180712_Q2_U2_1-10_AB_SA_HN_20180706_I-neg-1	I-neg-1	755.88	4	755.627	3018.48	41218.9	4.2363	0.0032011	0.19905	0.00015041	4.4353	0.0033515	755.878	89.956	0.48838	89.956	89.738	90.227	0					127	31	6	0	0	0	4.22e-09	1
EQLLEIVHDLENLSLDQSEHESADKK	26	Unmodified	_EQLLEIVHDLENLSLDQSEHESADKK_					0	0	0	1	P53686	P53686	P53686	HST2	NAD-dependent protein deacetylase HST2	MULTI-MSMS	20180712_Q2_U2_1-10_AB_SA_HN_20180706_I-neg-1	I-neg-1	605.107	5	604.703	3018.48	45433.2	4.4774	0.0027075	-0.98051	-0.00059292	3.4968	0.0021146	604.903	89.949	0.47296	89.949	89.754	90.227	0					125	30	5	0	0	0	0.059002	1
EQLLEIVHDLENLSLDQSEHESADKK	26	Unmodified	_EQLLEIVHDLENLSLDQSEHESADKK_					0	0	0	1	P53686	P53686	P53686	HST2	NAD-dependent protein deacetylase HST2	MULTI-MSMS	20180712_Q2_U2_1-10_AB_SA_HN_20180706_I-pos-1	I-pos-1	755.878	4	755.627	3018.48	39799.4	1.488	0.0011244	-0.074151	-5.6e-05	1.4139	0.0010683	755.878	74.206	0.66077	74.206	73.995	74.656	0					248	52	7	0	0	0	3.2e-13	1
EQLLEIVHDLENLSLDQSEHESADKK	26	Unmodified	_EQLLEIVHDLENLSLDQSEHESADKK_					0	0	0	1	P53686	P53686	P53686	HST2	NAD-dependent protein deacetylase HST2	MULTI-MSMS	20180712_Q2_U2_1-10_AB_SA_HN_20180706_I-pos-1	I-pos-1	1007.5	3	1007.17	3018.48	35014.2	1.667	0.0016789	-0.26894	-0.00027087	1.398	0.001408	1007.5	74.192	0.48214	74.192	73.995	74.477	0					164	36	6	0	0	0	9.96e-59	1
EQLLEIVHDLENLSLDQSEHESADKK	26	Unmodified	_EQLLEIVHDLENLSLDQSEHESADKK_					0	0	0	1	P53686	P53686	P53686	HST2	NAD-dependent protein deacetylase HST2	MULTI-MSMS	20180712_Q2_U2_1-10_AB_SA_HN_20180706_I-pos-1	I-pos-1	604.904	5	604.703	3018.48	45191.2	1.7686	0.0010695	-0.20207	-0.00012219	1.5666	0.0009473	604.903	74.194	0.77065	74.194	73.952	74.722	0					281	60	8	0	0	0	2.6e-06	1
EQLLEIVHDLENLSLDQSEHESADKK	26	Unmodified	_EQLLEIVHDLENLSLDQSEHESADKK_					0	0	0	1	P53686	P53686	P53686	HST2	NAD-dependent protein deacetylase HST2	MULTI-MSMS	20180712_Q2_U2_1-10_AB_SA_HN_20180706_I-pos-1	I-pos-1	755.879	4	755.627	3018.48	40362	2.6754	0.0020216	-0.34436	-0.0002602	2.331	0.0017614	755.877	83.733	0.62015	83.733	83.465	84.085	1.42e-14					191	46	5	0	0	0	2.87e-19	1
EQLLEIVHDLENLSLDQSEHESADKK	26	Unmodified	_EQLLEIVHDLENLSLDQSEHESADKK_					0	0	0	1	P53686	P53686	P53686	HST2	NAD-dependent protein deacetylase HST2	MULTI-MSMS	20180712_Q2_U2_1-10_AB_SA_HN_20180706_I-pos-1	I-pos-1	605.106	5	604.703	3018.48	45234.3	2.9423	0.0017792	-0.19389	-0.00011725	2.7484	0.0016619	604.903	83.722	0.88877	83.722	83.261	84.15	-1.42e-14					237	66	6	0	0	0	0.00024236	1
EQLLEIVHDLENLSLDQSEHESADKK	26	Unmodified	_EQLLEIVHDLENLSLDQSEHESADKK_					0	0	0	1	P53686	P53686	P53686	HST2	NAD-dependent protein deacetylase HST2	MULTI-MSMS	20180712_Q2_U2_1-10_AB_SA_HN_20180706_I-pos-1	I-pos-1	504.423	6	504.087	3018.48	50140.8	2.895	0.0014593	-0.49038	-0.0002472	2.4046	0.0012121	504.254	83.698	0.51749	83.698	83.465	83.983	0					147	40	5	0	0	0	0.0018337	1
EQLLEIVHDLENLSLDQSEHESADKK	26	Unmodified	_EQLLEIVHDLENLSLDQSEHESADKK_					0	0	0	1	P53686	P53686	P53686	HST2	NAD-dependent protein deacetylase HST2	MULTI-MSMS	20180712_Q2_U2_1-10_AB_SA_HN_20180706_I-pos-1	I-pos-1	604.904	5	604.703	3018.48	44924.4	1.1474	0.00069381	-0.19533	-0.00011812	0.95202	0.00057569	604.904	89.934	1.2686	89.934	89.358	90.627	0					802	110	9	0	0	0	2.03e-13	4
EQLLEIVHDLENLSLDQSEHESADKK	26	Unmodified	_EQLLEIVHDLENLSLDQSEHESADKK_					0	0	0	1	P53686	P53686	P53686	HST2	NAD-dependent protein deacetylase HST2	MULTI-MSMS	20180712_Q2_U2_1-10_AB_SA_HN_20180706_I-pos-1	I-pos-1	755.878	4	755.627	3018.48	40026.8	0.91309	0.00068996	-0.46881	-0.00035425	0.44428	0.00033571	755.878	89.922	1.2659	89.922	89.375	90.641	0					796	110	9	0	0	0	4.73e-59	3
EQLLEIVHDLENLSLDQSEHESADKK	26	Unmodified	_EQLLEIVHDLENLSLDQSEHESADKK_					0	0	0	1	P53686	P53686	P53686	HST2	NAD-dependent protein deacetylase HST2	MULTI-MSMS	20180712_Q2_U2_1-10_AB_SA_HN_20180706_I-pos-1	I-pos-1	1007.5	3	1007.17	3018.48	34718.8	1.1186	0.0011266	-0.42495	-0.00042799	0.69362	0.00069859	1007.5	89.904	1.0793	89.904	89.547	90.627	1.42e-14					658	97	8	0	0	0	1.8e-210	3
EQLLEIVHDLENLSLDQSEHESADKK	26	Unmodified	_EQLLEIVHDLENLSLDQSEHESADKK_					0	0	0	1	P53686	P53686	P53686	HST2	NAD-dependent protein deacetylase HST2	MULTI-MSMS	20180712_Q2_U2_1-10_AB_SA_HN_20180706_I-pos-1	I-pos-1	504.422	6	504.087	3018.48	49578.1	0.95488	0.00048134	-0.11043	-5.57e-05	0.84445	0.00042568	504.254	89.909	0.79992	89.909	89.619	90.419	0					297	74	6	0	0	0	0.00015107	2
EQLLEIVHDLENLSLDQSEHESADKK	26	Unmodified	_EQLLEIVHDLENLSLDQSEHESADKK_					0	0	0	1	P53686	P53686	P53686	HST2	NAD-dependent protein deacetylase HST2	MULTI-MSMS	20180712_Q2_U2_1-10_AB_SA_HN_20180706_I-pos-1	I-pos-1	755.88	4	755.627	3018.48	40045.2	3.0783	0.0023261	-0.45743	-0.00034564	2.6209	0.0019804	755.877	90.829	0.95451	90.829	90.571	91.525	1.42e-14					341	64	8	0	0	0	3.44e-36	3
EQLLEIVHDLENLSLDQSEHESADKK	26	Unmodified	_EQLLEIVHDLENLSLDQSEHESADKK_					0	0	0	1	P53686	P53686	P53686	HST2	NAD-dependent protein deacetylase HST2	MULTI-MSMS	20180712_Q2_U2_1-10_AB_SA_HN_20180706_I-pos-1	I-pos-1	1007.51	3	1007.17	3018.48	34685.2	3.3157	0.0033395	-0.026411	-2.66e-05	3.2893	0.0033129	1007.5	90.832	0.9419	90.832	90.583	91.525	0					264	63	7	0	0	0	4.1e-210	2
EQLLEIVHDLENLSLDQSEHESADKK	26	Unmodified	_EQLLEIVHDLENLSLDQSEHESADKK_					0	0	0	1	P53686	P53686	P53686	HST2	NAD-dependent protein deacetylase HST2	MULTI-MSMS	20180712_Q2_U2_1-10_AB_SA_HN_20180706_I-pos-1	I-pos-1	604.905	5	604.703	3018.48	44848.9	3.4198	0.0020679	-0.44115	-0.00026676	2.9786	0.0018012	604.903	90.809	1.2141	90.809	90.501	91.716	0					372	83	8	0	0	0	1.07e-08	1
EQLLEIVHDLENLSLDQSEHESADKK	26	Unmodified	_EQLLEIVHDLENLSLDQSEHESADKK_					0	0	0	1	P53686	P53686	P53686	HST2	NAD-dependent protein deacetylase HST2	MULTI-MSMS	20180712_Q2_U2_1-10_AB_SA_HN_20180706_I-pos-1	I-pos-1	755.879	4	755.627	3018.48	40170.4	2.3186	0.001752	-1.1341	-0.00085696	1.1844	0.000895	755.877	91.96	2.0226	91.96	91.456	93.479	0					556	160	7	0	0	0	3.98e-26	3
EQLLEIVHDLENLSLDQSEHESADKK	26	Unmodified	_EQLLEIVHDLENLSLDQSEHESADKK_					0	0	0	1	P53686	P53686	P53686	HST2	NAD-dependent protein deacetylase HST2	MULTI-MSMS	20180712_Q2_U2_1-10_AB_SA_HN_20180706_I-pos-1	I-pos-1	605.104	5	604.703	3018.48	44848.9	2.5934	0.0015682	-1.0714	-0.00064789	1.5219	0.00092032	604.903	91.925	1.3403	91.925	91.544	92.884	1.42e-14					503	102	8	0	0	0	4.26e-09	4
EQLLEIVHDLENLSLDQSEHESADKK	26	Unmodified	_EQLLEIVHDLENLSLDQSEHESADKK_					0	0	0	1	P53686	P53686	P53686	HST2	NAD-dependent protein deacetylase HST2	MULTI-MSMS	20180712_Q2_U2_1-10_AB_SA_HN_20180706_I-pos-1	I-pos-1	1007.84	3	1007.17	3018.48	34743	2.5493	0.0025676	-0.53829	-0.00054214	2.011	0.0020254	1007.5	91.94	1.0933	91.94	91.468	92.561	1.42e-14					374	82	7	0	0	0	5.13e-121	2
EQLLEIVHDLENLSLDQSEHESADKK	26	Unmodified	_EQLLEIVHDLENLSLDQSEHESADKK_					0	0	0	1	P53686	P53686	P53686	HST2	NAD-dependent protein deacetylase HST2	MULTI-MSMS	20180712_Q2_U2_1-10_AB_SA_HN_20180706_I-pos-1	I-pos-1	756.128	4	755.627	3018.48	40182.1	2.0052	0.0015152	-0.60728	-0.00045888	1.3979	0.0010563	755.877	93.584	0.36757	93.584	93.479	93.846	0					73	31	3	0	0	0	6.73e-06	1
EQLLEIVHDLENLSLDQSEHESADKK	26	Unmodified	_EQLLEIVHDLENLSLDQSEHESADKK_					0	0	0	1	P53686	P53686	P53686	HST2	NAD-dependent protein deacetylase HST2	MULTI-MSMS	20180712_Q2_U2_1-10_AB_SA_HN_20180706_I-pos-1	I-pos-1	605.106	5	604.703	3018.48	45013.7	3.2601	0.0019714	-0.74884	-0.00045283	2.5112	0.0015186	604.903	94.17	1.1683	94.17	93.846	95.015	1.42e-14					264	82	5	0	0	0	5.36e-06	2
EQLLEIVHDLENLSLDQSEHESADKK	26	Unmodified	_EQLLEIVHDLENLSLDQSEHESADKK_					0	0	0	1	P53686	P53686	P53686	HST2	NAD-dependent protein deacetylase HST2	MULTI-MSMS	20180712_Q2_U2_1-10_AB_SA_HN_20180706_I-pos-1	I-pos-1	755.881	4	755.627	3018.48	40170.4	2.9257	0.0022107	-0.43548	-0.00032906	2.4902	0.0018817	755.878	94.236	1.4027	94.236	93.727	95.13	0					291	98	5	0	0	0	6.82e-13	2
EQLLEIVHDLENLSLDQSEHESADKK	26	Unmodified	_EQLLEIVHDLENLSLDQSEHESADKK_					0	0	0	1	P53686	P53686	P53686	HST2	NAD-dependent protein deacetylase HST2	MULTI-MSMS	20180712_Q2_U2_1-10_AB_SA_HN_20180706_I-pos-1	I-pos-1	604.905	5	604.703	3018.48	45196.7	3.5299	0.0021345	-0.26492	-0.0001602	3.265	0.0019743	604.903	95.559	0.84724	95.559	94.983	95.831	0					152	57	5	0	0	0	0.00024891	1
EQLLEIVHDLENLSLDQSEHESADKK	26	Unmodified	_EQLLEIVHDLENLSLDQSEHESADKK_					0	0	0	1	P53686	P53686	P53686	HST2	NAD-dependent protein deacetylase HST2	MULTI-MSMS	20180712_Q2_U2_1-10_AB_SA_HN_20180706_I-pos-1	I-pos-1	604.904	5	604.703	3018.48	45105	3.6202	0.0021892	-0.49015	-0.0002964	3.1301	0.0018928	604.903	96.236	0.45103	96.236	96.053	96.504	0					88	31	4	0	0	0	4.75e-06	1
EQLLEIVHDLENLSLDQSEHESADKK	26	Unmodified	_EQLLEIVHDLENLSLDQSEHESADKK_					0	0	0	1	P53686	P53686	P53686	HST2	NAD-dependent protein deacetylase HST2	MULTI-MSMS	20180712_Q2_U2_1-10_AB_SA_HN_20180706_I-pos-1	I-pos-1	605.106	5	604.703	3018.48	46664.2	2.7453	0.0016601	0.28062	0.00016969	3.0259	0.0018298	604.904	97.695	0.47273	97.695	97.492	97.965	0					65	34	3	0	0	0	0.001415	1
EQLLEIVHDLENLSLDQSEHESADKK	26	Unmodified	_EQLLEIVHDLENLSLDQSEHESADKK_					0	0	0	1	P53686	P53686	P53686	HST2	NAD-dependent protein deacetylase HST2	MULTI-MSMS	20180712_Q2_U2_1-10_AB_SA_HN_20180706_I-pos-1	I-pos-1	755.888	4	755.627	3018.48	40299.3	7.8027	0.0058959	1.0915	0.00082479	8.8942	0.0067207	755.879	118.78	0.52571	118.78	118.7	119.23	0					137	38	7	0	0	0	5.56e-37	2
EQLLEIVHDLENLSLDQSEHESADKK	26	Unmodified	_EQLLEIVHDLENLSLDQSEHESADKK_					0	0	0	1	P53686	P53686	P53686	HST2	NAD-dependent protein deacetylase HST2	MULTI-MSMS	20180712_Q2_U2_1-10_AB_SA_HN_20180706_I-pos-1	I-pos-1	604.91	5	604.703	3018.48	45924.8	8.087	0.0048902	0.42272	0.00025562	8.5097	0.0051458	604.904	118.78	0.58023	118.78	118.71	119.29	-1.42e-14					153	43	7	0	0	0	4.6e-19	1
EQLLEIVHDLENLSLDQSEHESADKK	26	Unmodified	_EQLLEIVHDLENLSLDQSEHESADKK_					0	0	0	1	P53686	P53686	P53686	HST2	NAD-dependent protein deacetylase HST2	MULTI-MSMS	20180712_Q2_U2_1-10_AB_SA_HN_20180706_I-pos-1	I-pos-1	1007.51	3	1007.17	3018.48	34551.3	8.0197	0.0080771	2.2607	0.0022769	10.28	0.010354	1007.5	118.78	0.33077	118.78	118.7	119.03	0					66	19	5	0	0	0	6.4e-104	1
EQLLEIVHDLENLSLDQSEHESADKK	26	Unmodified	_EQLLEIVHDLENLSLDQSEHESADKK_					0	0	0	1	P53686	P53686	P53686	HST2	NAD-dependent protein deacetylase HST2	MULTI-MSMS	20180712_Q2_U2_1-10_AB_SA_HN_20180706_I-pos-1	I-pos-1	756.134	4	755.627	3018.48	41937.4	7.4552	0.0056333	-1.6115	-0.0012177	5.8437	0.0044156	755.876	119.48	0.47497	119.48	119.4	119.88	0					77	45	3	0	0	0	0.039598	1
EQLLEIVHDLENLSLDQSEHESADKK	26	Unmodified	_EQLLEIVHDLENLSLDQSEHESADKK_					0	0	0	1	P53686	P53686	P53686	HST2	NAD-dependent protein deacetylase HST2	MULTI-SECPEP	20180712_Q2_U2_1-10_AB_SA_HN_20180706_I-pos-1	I-pos-1	605.105	5	604.703	3018.48	45013.7	3.2957	0.0019929	0.033928	2.05e-05	3.3296	0.0020134	604.903	97.298	0.79062	97.298	96.641	97.432	0					110	57	3	0	0	0	0.0012344	1
EQLLEIVHDLENLSLDQSEHESADKK	26	Unmodified	_EQLLEIVHDLENLSLDQSEHESADKK_					0	0	0	1	P53686	P53686	P53686	HST2	NAD-dependent protein deacetylase HST2	MULTI-SECPEP	20180712_Q2_U2_1-10_AB_SA_HN_20180706_I-pos-1	I-pos-1	603.984	5	604.703	3018.48	46664.1	3.6686	0.0022184	-0.081165	-4.91e-05	3.5874	0.0021693	604.903	98.266	0.66604	98.266	97.965	98.631	0					87	48	3	0	0	0	0.02442	1
EQLLEIVHDLENLSLDQSEHESADKK	26	Unmodified	_EQLLEIVHDLENLSLDQSEHESADKK_					0	0	0	1	P53686	P53686	P53686	HST2	NAD-dependent protein deacetylase HST2	MULTI-SECPEP	20180712_Q2_U2_1-10_AB_SA_HN_20180706_I-pos-1	I-pos-1	603.631	5	604.703	3018.48	46570.3	3.8925	0.0023538	-0.42588	-0.00025753	3.4666	0.0020963	604.903	99.451	0.66125	99.451	99.148	99.809	0					103	52	3	0	0	0	0.047959	1
EQLLEIVHDLENLSLDQSEHESADKK	26	Unmodified	_EQLLEIVHDLENLSLDQSEHESADKK_					0	0	0	1	P53686	P53686	P53686	HST2	NAD-dependent protein deacetylase HST2	MULTI-SECPEP	20180712_Q2_U2_1-10_AB_SA_HN_20180706_I-pos-1	I-pos-1	605.107	5	604.703	3018.48	46597.5	3.7886	0.002291	-0.62613	-0.00037862	3.1624	0.0019123	605.304	103.48	0.61373	103.48	103.1	103.71	1.42e-14					84	44	4	0	0	0	0.069426	1
EQLLEIVHDLENLSLDQSEHESADKK	26	Unmodified	_EQLLEIVHDLENLSLDQSEHESADKK_					0	0	0	1	P53686	P53686	P53686	HST2	NAD-dependent protein deacetylase HST2	MULTI-SECPEP	20180712_Q2_U2_1-10_AB_SA_HN_20180706_I-pos-1	I-pos-1	755.055	4	755.627	3018.48	41426	3.9883	0.0030137	-0.52789	-0.00039888	3.4604	0.0026148	755.877	101.36	0.86705	101.36	101.02	101.89	0					110	59	3	0	0	0	0.0073256	1
EQLLEIVHDLENLSLDQSEHESADKK	26	Phospho (STY)	_EQLLEIVHDLENLS(ph)LDQSEHESADKK_		EQLLEIVHDLENLS(0.727)LDQS(0.118)EHES(0.155)ADKK		EQLLEIVHDLENLS(6.71)LDQS(-7.91)EHES(-6.71)ADKK	0	0	1	1	P53686	P53686	P53686	HST2	NAD-dependent protein deacetylase HST2	MULTI-MSMS	20180712_Q2_U2_1-2_AB_SA_HN_20180706_II-pos-2	II-pos-2	775.87	4	775.618	3098.44	39898.8	1.6233	0.0012591	-0.78787	-0.00061109	0.83547	0.00064801	775.868	89.528	1.5827	89.528	89.237	90.82	1.42e-14					608	148	6	0	0	0	2.57e-06	2
EQLLEIVHDLENLSLDQSEHESADKK	26	Phospho (STY)	_EQLLEIVHDLENLS(ph)LDQSEHESADKK_		EQLLEIVHDLENLS(1)LDQSEHESADKK		EQLLEIVHDLENLS(42.92)LDQS(-42.92)EHES(-53.55)ADKK	0	0	1	1	P53686	P53686	P53686	HST2	NAD-dependent protein deacetylase HST2	MULTI-MSMS	20180712_Q2_U2_1-2_AB_SA_HN_20180706_II-pos-2	II-pos-2	1034.49	3	1033.82	3098.44	34694.5	2.3223	0.0024009	-1.2139	-0.001255	1.1084	0.0011459	1034.49	89.513	0.66069	89.513	89.271	89.932	0					261	71	5	0	0	0	1.92e-13	1
EQLLEIVHDLENLSLDQSEHESADKK	26	Phospho (STY)	_EQLLEIVHDLENLS(ph)LDQSEHESADKK_		EQLLEIVHDLENLS(1)LDQSEHESADKK		EQLLEIVHDLENLS(38.6)LDQS(-38.6)EHES(-46.87)ADKK	0	0	1	1	P53686	P53686	P53686	HST2	NAD-dependent protein deacetylase HST2	MULTI-MSMS	20180712_Q2_U2_1-2_AB_SA_HN_20180706_II-pos-2	II-pos-2	620.899	5	620.696	3098.44	44848.1	1.6187	0.0010047	-0.90936	-0.00056444	0.70929	0.00044025	620.896	89.528	0.74452	89.528	89.305	90.049	0					265	78	6	0	0	0	8.92e-19	1
EQLLEIVHDLENLSLDQSEHESADKK	26	Phospho (STY)	_EQLLEIVHDLENLSLDQS(ph)EHESADKK_		EQLLEIVHDLENLSLDQS(0.993)EHES(0.007)ADKK		EQLLEIVHDLENLS(-58.26)LDQS(21.26)EHES(-21.26)ADKK	0	0	1	1	P53686	P53686	P53686	HST2	NAD-dependent protein deacetylase HST2	MULTI-MSMS	20180712_Q2_U2_1-2_AB_SA_HN_20180706_II-pos-2	II-pos-2	775.874	4	775.618	3098.44	39708.7	5.0676	0.0039306	0.26219	0.00020336	5.3298	0.0041339	775.869	94.882	1.3811	94.882	94.546	95.927	0					533	103	8	0	0	0	1.32e-72	3
EQLLEIVHDLENLSLDQSEHESADKK	26	Phospho (STY)	_EQLLEIVHDLENLSLDQS(ph)EHESADKK_		EQLLEIVHDLENLSLDQS(1)EHESADKK		EQLLEIVHDLENLS(-102.24)LDQS(53.91)EHES(-53.91)ADKK	0	0	1	1	P53686	P53686	P53686	HST2	NAD-dependent protein deacetylase HST2	MULTI-MSMS	20180712_Q2_U2_1-2_AB_SA_HN_20180706_II-pos-2	II-pos-2	1034.16	3	1033.82	3098.44	34562.6	6.023	0.0062267	-0.14148	-0.00014627	5.8815	0.0060804	1034.16	94.881	1.2742	94.881	94.62	95.894	0					339	96	5	0	0	0	1.11e-185	2
EQLLEIVHDLENLSLDQSEHESADKK	26	Phospho (STY)	_EQLLEIVHDLENLSLDQS(ph)EHESADKK_		EQLLEIVHDLENLSLDQS(0.974)EHES(0.025)ADKK		EQLLEIVHDLENLS(-34.38)LDQS(15.83)EHES(-15.83)ADKK	0	0	1	1	P53686	P53686	P53686	HST2	NAD-dependent protein deacetylase HST2	MULTI-MSMS	20180712_Q2_U2_1-2_AB_SA_HN_20180706_II-pos-2	II-pos-2	620.899	5	620.696	3098.44	44471.1	5.3298	0.0033082	-0.023641	-1.47e-05	5.3062	0.0032935	620.897	94.878	0.81805	94.878	94.649	95.468	0					301	63	7	0	0	0	0.00010809	2
EQLLEIVHDLENLSLDQSEHESADKK	26	Phospho (STY)	_EQLLEIVHDLENLSLDQSEHES(ph)ADKK_		EQLLEIVHDLENLSLDQS(0.002)EHES(0.998)ADKK		EQLLEIVHDLENLS(-74.58)LDQS(-26.89)EHES(26.89)ADKK	0	0	1	1	P53686	P53686	P53686	HST2	NAD-dependent protein deacetylase HST2	MULTI-MSMS	20180712_Q2_U2_1-2_AB_SA_HN_20180706_II-pos-2	II-pos-2	1034.16	3	1033.82	3098.44	34468.6	4.7956	0.0049578	-0.67962	-0.0007026	4.1159	0.0042552	1034.16	96.343	1.3491	96.343	95.882	97.231	0					425	111	5	0	0	0	2.33e-87	3
EQLLEIVHDLENLSLDQSEHESADKK	26	Phospho (STY)	_EQLLEIVHDLENLSLDQS(ph)EHESADKK_		EQLLEIVHDLENLS(0.006)LDQS(0.497)EHES(0.497)ADKK		EQLLEIVHDLENLS(-19.07)LDQS(0)EHES(0)ADKK	0	0	1	1	P53686	P53686	P53686	HST2	NAD-dependent protein deacetylase HST2	MULTI-MSMS	20180712_Q2_U2_1-2_AB_SA_HN_20180706_II-pos-2	II-pos-2	775.872	4	775.618	3098.44	39647	3.91	0.0030327	-0.73035	-0.00056647	3.1797	0.0024662	775.869	96.359	1.856	96.359	95.894	97.75	0					557	155	7	0	0	0	4.39e-26	3
EQLLEIVHDLENLSLDQSEHESADKK	26	Phospho (STY)	_EQLLEIVHDLENLSLDQS(ph)EHESADKK_		EQLLEIVHDLENLSLDQS(0.626)EHES(0.374)ADKK		EQLLEIVHDLENLS(-36.34)LDQS(2.24)EHES(-2.24)ADKK	0	0	1	1	P53686	P53686	P53686	HST2	NAD-dependent protein deacetylase HST2	MULTI-MSMS	20180712_Q2_U2_1-2_AB_SA_HN_20180706_II-pos-2	II-pos-2	620.899	5	620.696	3098.44	44868	4.0322	0.0025028	-0.61557	-0.00038208	3.4167	0.0021207	620.896	96.372	0.75391	96.372	96.01	96.764	0					247	60	6	0	0	0	0.00022261	1
EQLLEIVHDLENLSLDQSEHESADKK	26	Phospho (STY)	_EQLLEIVHDLENLS(ph)LDQSEHESADKK_		EQLLEIVHDLENLS(0.988)LDQS(0.009)EHES(0.003)ADKK		EQLLEIVHDLENLS(20.29)LDQS(-20.29)EHES(-24.93)ADKK	0	0	1	1	P53686	P53686	P53686	HST2	NAD-dependent protein deacetylase HST2	MULTI-MSMS	20180712_Q2_U2_1-2_AB_SA_HN_20180706_I-pos-2	I-pos-2	775.87	4	775.618	3098.44	40012	0.90708	0.00070355	-0.5598	-0.00043419	0.34728	0.00026936	775.868	89.674	1.1909	89.674	89.366	90.557	0					479	125	6	0	0	0	8.7e-13	1
EQLLEIVHDLENLSLDQSEHESADKK	26	Phospho (STY)	_EQLLEIVHDLENLS(ph)LDQSEHESADKK_		EQLLEIVHDLENLS(1)LDQSEHESADKK		EQLLEIVHDLENLS(68.48)LDQS(-68.48)EHES(-102.13)ADKK	0	0	1	1	P53686	P53686	P53686	HST2	NAD-dependent protein deacetylase HST2	MULTI-MSMS	20180712_Q2_U2_1-2_AB_SA_HN_20180706_I-pos-2	I-pos-2	1034.49	3	1033.82	3098.44	35245.8	1.1135	0.0011511	-0.88027	-0.00091004	0.23321	0.0002411	1034.49	89.693	0.58037	89.693	89.409	89.989	0					221	68	4	0	0	0	1.26e-103	1
EQLLEIVHDLENLSLDQSEHESADKK	26	Phospho (STY)	_EQLLEIVHDLENLS(ph)LDQSEHESADKK_		EQLLEIVHDLENLS(1)LDQSEHESADKK		EQLLEIVHDLENLS(39.28)LDQS(-39.28)EHES(-56.35)ADKK	0	0	1	1	P53686	P53686	P53686	HST2	NAD-dependent protein deacetylase HST2	MULTI-MSMS	20180712_Q2_U2_1-2_AB_SA_HN_20180706_I-pos-2	I-pos-2	620.896	5	620.696	3098.44	44550.5	0.82956	0.0005149	-0.63658	-0.00039512	0.19297	0.00011978	620.896	89.698	0.47884	89.698	89.409	89.888	-1.42e-14					227	58	5	0	0	0	1.63e-19	1
EQLLEIVHDLENLSLDQSEHESADKK	26	Phospho (STY)	_EQLLEIVHDLENLSLDQS(ph)EHESADKK_		EQLLEIVHDLENLSLDQS(0.643)EHES(0.357)ADKK		EQLLEIVHDLENLS(-57.74)LDQS(2.56)EHES(-2.56)ADKK	0	0	1	1	P53686	P53686	P53686	HST2	NAD-dependent protein deacetylase HST2	MULTI-MSMS	20180712_Q2_U2_1-2_AB_SA_HN_20180706_I-pos-2	I-pos-2	775.872	4	775.618	3098.44	39907	3.1798	0.0024663	0.03025	2.35e-05	3.21	0.0024897	775.869	94.982	1.3467	94.982	94.624	95.971	1.42e-14					544	106	8	0	0	0	7.82e-59	3
EQLLEIVHDLENLSLDQSEHESADKK	26	Phospho (STY)	_EQLLEIVHDLENLSLDQS(ph)EHESADKK_		EQLLEIVHDLENLSLDQS(1)EHESADKK		EQLLEIVHDLENLS(-72.24)LDQS(43.78)EHES(-43.78)ADKK	0	0	1	1	P53686	P53686	P53686	HST2	NAD-dependent protein deacetylase HST2	MULTI-MSMS	20180712_Q2_U2_1-2_AB_SA_HN_20180706_I-pos-2	I-pos-2	1034.16	3	1033.82	3098.44	34275.8	3.585	0.0037062	-0.38095	-0.00039384	3.204	0.0033124	1034.16	94.989	0.7156	94.989	94.677	95.392	-1.42e-14					276	56	8	0	0	0	3.94e-121	2
EQLLEIVHDLENLSLDQSEHESADKK	26	Phospho (STY)	_EQLLEIVHDLENLSLDQS(ph)EHESADKK_		EQLLEIVHDLENLS(0.017)LDQS(0.927)EHES(0.056)ADKK		EQLLEIVHDLENLS(-17.27)LDQS(12.21)EHES(-12.21)ADKK	0	0	1	1	P53686	P53686	P53686	HST2	NAD-dependent protein deacetylase HST2	MULTI-MSMS	20180712_Q2_U2_1-2_AB_SA_HN_20180706_I-pos-2	I-pos-2	621.099	5	620.696	3098.44	44864.6	3.3026	0.0020499	-0.10458	-6.49e-05	3.198	0.001985	620.897	95.006	0.82124	95.006	94.688	95.509	1.42e-14					320	66	7	0	0	0	0.00013943	2
EQLLEIVHDLENLSLDQSEHESADKK	26	Phospho (STY)	_EQLLEIVHDLENLSLDQSEHES(ph)ADKK_		EQLLEIVHDLENLSLDQSEHES(1)ADKK		EQLLEIVHDLENLS(-68.75)LDQS(-45.57)EHES(45.57)ADKK	0	0	1	1	P53686	P53686	P53686	HST2	NAD-dependent protein deacetylase HST2	MULTI-MSMS	20180712_Q2_U2_1-2_AB_SA_HN_20180706_I-pos-2	I-pos-2	1034.16	3	1033.82	3098.44	34293.2	3.542	0.0036618	-0.5056	-0.0005227	3.0364	0.0031391	1034.16	96.483	1.0154	96.483	96.006	97.022	0					394	84	6	0	0	0	4.38e-121	2
EQLLEIVHDLENLSLDQSEHESADKK	26	Phospho (STY)	_EQLLEIVHDLENLSLDQS(ph)EHESADKK_		EQLLEIVHDLENLS(0.002)LDQS(0.862)EHES(0.136)ADKK		EQLLEIVHDLENLS(-26.32)LDQS(8.01)EHES(-8.01)ADKK	0	0	1	1	P53686	P53686	P53686	HST2	NAD-dependent protein deacetylase HST2	MULTI-MSMS	20180712_Q2_U2_1-2_AB_SA_HN_20180706_I-pos-2	I-pos-2	775.872	4	775.618	3098.44	40012.6	3.1724	0.0024605	-0.58641	-0.00045483	2.586	0.0020057	775.869	96.494	1.051	96.494	95.971	97.022	0					476	87	7	0	0	0	3.83e-26	2
EQLLEIVHDLENLSLDQSEHESADKK	26	Phospho (STY)	_EQLLEIVHDLENLSLDQS(ph)EHESADKK_		EQLLEIVHDLENLSLDQS(0.5)EHES(0.5)ADKK		EQLLEIVHDLENLS(-32.32)LDQS(0)EHES(0)ADKK	0	0	1	1	P53686	P53686	P53686	HST2	NAD-dependent protein deacetylase HST2	MULTI-MSMS	20180712_Q2_U2_1-2_AB_SA_HN_20180706_I-pos-2	I-pos-2	621.1	5	620.696	3098.44	45009.4	3.2509	0.0020178	-0.39283	-0.00024383	2.858	0.001774	620.896	96.479	0.86296	96.479	96.159	97.022	0					255	70	5	0	0	0	0.00088546	1
EQLLEIVHDLENLSLDQSEHESADKK	26	Phospho (STY)	_EQLLEIVHDLENLSLDQS(ph)EHESADKK_		EQLLEIVHDLENLS(0.16)LDQS(0.42)EHES(0.42)ADKK		EQLLEIVHDLENLS(-4.19)LDQS(0)EHES(0)ADKK	0	0	1	1	P53686	P53686	P53686	HST2	NAD-dependent protein deacetylase HST2	MULTI-MSMS	20180712_Q2_U2_1-2_AB_SA_HN_20180706_I-pos-2	I-pos-2	775.871	4	775.618	3098.44	40012.6	2.8651	0.0022222	-1.3637	-0.0010577	1.5014	0.0011645	775.868	97.21	0.90436	97.21	96.957	97.861	0					226	73	5	0	0	0	3.41e-05	2
EQLLEIVHDLENLSLDQSEHESADKK	26	Phospho (STY)	_EQLLEIVHDLENLS(ph)LDQSEHESADKK_		EQLLEIVHDLENLS(0.963)LDQS(0.016)EHES(0.021)ADKK		EQLLEIVHDLENLS(16.55)LDQS(-17.89)EHES(-16.55)ADKK	0	0	1	1	P53686	P53686	P53686	HST2	NAD-dependent protein deacetylase HST2	MULTI-MSMS	20180712_Q2_U2_1-10_AB_SA_HN_20180706_II-pos-1	II-pos-1	775.871	4	775.618	3098.44	39669.5	1.4495	0.0011242	-0.60947	-0.00047272	0.84	0.00065152	775.869	89.831	1.454	89.831	89.6	91.054	0					482	115	7	0	0	0	1.74e-08	1
EQLLEIVHDLENLSLDQSEHESADKK	26	Phospho (STY)	_EQLLEIVHDLENLS(ph)LDQSEHESADKK_		EQLLEIVHDLENLS(1)LDQSEHESADKK		EQLLEIVHDLENLS(35.15)LDQS(-35.15)EHES(-37.31)ADKK	0	0	1	1	P53686	P53686	P53686	HST2	NAD-dependent protein deacetylase HST2	MULTI-MSMS	20180712_Q2_U2_1-10_AB_SA_HN_20180706_II-pos-1	II-pos-1	621.099	5	620.696	3098.44	44956.7	1.6237	0.0010078	-0.49313	-0.00030608	1.1305	0.00070173	620.896	89.867	0.79503	89.867	89.626	90.421	0					249	71	7	0	0	0	1.44e-06	1
EQLLEIVHDLENLSLDQSEHESADKK	26	Phospho (STY)	_EQLLEIVHDLENLS(ph)LDQSEHESADKK_		EQLLEIVHDLENLS(1)LDQSEHESADKK		EQLLEIVHDLENLS(55.8)LDQS(-55.8)EHES(-76.87)ADKK	0	0	1	1	P53686	P53686	P53686	HST2	NAD-dependent protein deacetylase HST2	MULTI-MSMS	20180712_Q2_U2_1-10_AB_SA_HN_20180706_II-pos-1	II-pos-1	1034.49	3	1033.82	3098.44	34159.4	2.0216	0.0020899	-0.50112	-0.00051807	1.5204	0.0015719	1034.49	89.832	1.1459	89.832	89.583	90.729	0					246	92	5	0	0	0	7.04e-47	1
EQLLEIVHDLENLSLDQSEHESADKK	26	Phospho (STY)	_EQLLEIVHDLENLS(ph)LDQSEHESADKK_		EQLLEIVHDLENLS(0.993)LDQS(0.003)EHES(0.004)ADKK		EQLLEIVHDLENLS(24.15)LDQS(-25)EHES(-24.15)ADKK	0	0	1	1	P53686	P53686	P53686	HST2	NAD-dependent protein deacetylase HST2	MULTI-MSMS	20180712_Q2_U2_1-10_AB_SA_HN_20180706_II-pos-1	II-pos-1	775.871	4	775.618	3098.44	38975.3	4.6899	0.0036376	-0.78386	-0.00060798	3.9061	0.0030296	776.119	92.923	0.69704	92.923	92.604	93.301	0					108	42	4	0	0	0	0.00016019	1
EQLLEIVHDLENLSLDQSEHESADKK	26	Phospho (STY)	_EQLLEIVHDLENLSLDQS(ph)EHESADKK_		EQLLEIVHDLENLSLDQS(0.999)EHES(0.001)ADKK		EQLLEIVHDLENLS(-58.56)LDQS(32.91)EHES(-32.91)ADKK	0	0	1	1	P53686	P53686	P53686	HST2	NAD-dependent protein deacetylase HST2	MULTI-MSMS	20180712_Q2_U2_1-10_AB_SA_HN_20180706_II-pos-1	II-pos-1	775.872	4	775.618	3098.44	39936.8	3.839	0.0029776	-0.28481	-0.0002209	3.5542	0.0027567	775.869	95.169	1.3342	95.169	94.84	96.174	0					457	86	9	0	0	0	1.5e-72	4
EQLLEIVHDLENLSLDQSEHESADKK	26	Phospho (STY)	_EQLLEIVHDLENLSLDQS(ph)EHESADKK_		EQLLEIVHDLENLSLDQS(0.998)EHES(0.002)ADKK		EQLLEIVHDLENLS(-58.2)LDQS(26.82)EHES(-26.82)ADKK	0	0	1	1	P53686	P53686	P53686	HST2	NAD-dependent protein deacetylase HST2	MULTI-MSMS	20180712_Q2_U2_1-10_AB_SA_HN_20180706_II-pos-1	II-pos-1	1034.16	3	1033.82	3098.44	34394.9	4.4322	0.0045821	0.1091	0.00011279	4.5413	0.0046949	1034.16	95.176	0.82347	95.176	94.883	95.707	-1.42e-14					228	56	5	0	0	0	5.1e-73	2
EQLLEIVHDLENLSLDQSEHESADKK	26	Phospho (STY)	_EQLLEIVHDLENLSLDQS(ph)EHESADKK_		EQLLEIVHDLENLS(0.001)LDQS(0.959)EHES(0.04)ADKK		EQLLEIVHDLENLS(-29.31)LDQS(13.85)EHES(-13.85)ADKK	0	0	1	1	P53686	P53686	P53686	HST2	NAD-dependent protein deacetylase HST2	MULTI-MSMS	20180712_Q2_U2_1-10_AB_SA_HN_20180706_II-pos-1	II-pos-1	621.1	5	620.696	3098.44	44647.4	4.0799	0.0025324	-0.41921	-0.0002602	3.6607	0.0022722	620.896	95.174	0.63196	95.174	94.94	95.572	1.42e-14					235	42	7	0	0	0	0.00010606	1
EQLLEIVHDLENLSLDQSEHESADKK	26	Phospho (STY)	_EQLLEIVHDLENLSLDQSEHES(ph)ADKK_		EQLLEIVHDLENLSLDQSEHES(1)ADKK		EQLLEIVHDLENLS(-97.3)LDQS(-35.66)EHES(35.66)ADKK	0	0	1	1	P53686	P53686	P53686	HST2	NAD-dependent protein deacetylase HST2	MULTI-MSMS	20180712_Q2_U2_1-10_AB_SA_HN_20180706_II-pos-1	II-pos-1	1034.16	3	1033.82	3098.44	34422.2	3.8109	0.0039398	-0.15793	-0.00016327	3.6529	0.0037765	1034.16	96.62	1.1387	96.62	96.152	97.29	1.42e-14					371	78	7	0	0	0	5.23e-121	2
EQLLEIVHDLENLSLDQSEHESADKK	26	Phospho (STY)	_EQLLEIVHDLENLSLDQS(ph)EHESADKK_		EQLLEIVHDLENLS(0.001)LDQS(0.629)EHES(0.37)ADKK		EQLLEIVHDLENLS(-29.44)LDQS(2.31)EHES(-2.31)ADKK	0	0	1	1	P53686	P53686	P53686	HST2	NAD-dependent protein deacetylase HST2	MULTI-MSMS	20180712_Q2_U2_1-10_AB_SA_HN_20180706_II-pos-1	II-pos-1	620.899	5	620.696	3098.44	44958.7	3.4589	0.0021469	-0.78882	-0.00048962	2.6701	0.0016573	620.896	96.635	0.7422	96.635	96.232	96.974	0					193	51	5	0	0	0	0.00067091	1
EQLLEIVHDLENLSLDQSEHESADKK	26	Phospho (STY)	_EQLLEIVHDLENLSLDQSEHES(ph)ADKK_		EQLLEIVHDLENLSLDQS(0.287)EHES(0.712)ADKK		EQLLEIVHDLENLS(-32.62)LDQS(-3.95)EHES(3.95)ADKK	0	0	1	1	P53686	P53686	P53686	HST2	NAD-dependent protein deacetylase HST2	MULTI-MSMS	20180712_Q2_U2_1-10_AB_SA_HN_20180706_II-pos-1	II-pos-1	775.872	4	775.618	3098.44	40044.3	3.2453	0.0025171	-0.72333	-0.00056103	2.522	0.0019561	775.869	96.646	1.1546	96.646	96.136	97.29	0					443	79	8	0	0	0	2.23e-35	2
EQLLEIVHDLENLSLDQSEHESADKK	26	Phospho (STY)	_EQLLEIVHDLENLSLDQSEHES(ph)ADKK_		EQLLEIVHDLENLS(0.008)LDQS(0.411)EHES(0.58)ADKK		EQLLEIVHDLENLS(-18.48)LDQS(-1.49)EHES(1.49)ADKK	0	0	1	1	P53686	P53686	P53686	HST2	NAD-dependent protein deacetylase HST2	MULTI-MSMS	20180712_Q2_U2_1-10_AB_SA_HN_20180706_II-pos-1	II-pos-1	776.122	4	775.618	3098.44	40090	2.1848	0.0016946	-0.036737	-2.85e-05	2.1481	0.0016661	776.12	97.349	0.19645	97.349	97.216	97.413	0					53	16	5	0	0	0	2.01e-13	1
EQLLEIVHDLENLSLDQSEHESADKK	26	Phospho (STY)	_EQLLEIVHDLENLSLDQSEHES(ph)ADKK_		EQLLEIVHDLENLS(0.001)LDQS(0.426)EHES(0.573)ADKK		EQLLEIVHDLENLS(-26.92)LDQS(-1.29)EHES(1.29)ADKK	0	0	1	1	P53686	P53686	P53686	HST2	NAD-dependent protein deacetylase HST2	MULTI-MSMS	20180712_Q2_U2_1-10_AB_SA_HN_20180706_II-pos-1	II-pos-1	775.87	4	775.618	3098.44	39899.3	2.526	0.0019592	-1.3582	-0.0010535	1.1678	0.00090574	775.868	97.764	0.45643	97.764	97.616	98.072	0					92	34	4	0	0	0	6.23e-06	1
EQLLEIVHDLENLSLDQSEHESADKK	26	Phospho (STY)	_EQLLEIVHDLENLS(ph)LDQSEHESADKK_		EQLLEIVHDLENLS(0.951)LDQS(0.02)EHES(0.028)ADKK		EQLLEIVHDLENLS(15.27)LDQS(-16.68)EHES(-15.27)ADKK	0	0	1	1	P53686	P53686	P53686	HST2	NAD-dependent protein deacetylase HST2	MULTI-MSMS	20180712_Q2_U2_1-10_AB_SA_HN_20180706_I-pos-1	I-pos-1	776.121	4	775.618	3098.44	40123.7	0.88363	0.00068536	-0.62595	-0.0004855	0.25768	0.00019986	775.868	89.775	0.99971	89.775	89.461	90.461	0					402	90	7	0	0	0	9.57e-09	1
EQLLEIVHDLENLSLDQSEHESADKK	26	Phospho (STY)	_EQLLEIVHDLENLS(ph)LDQSEHESADKK_		EQLLEIVHDLENLS(1)LDQSEHESADKK		EQLLEIVHDLENLS(50.3)LDQS(-50.3)EHES(-54.89)ADKK	0	0	1	1	P53686	P53686	P53686	HST2	NAD-dependent protein deacetylase HST2	MULTI-MSMS	20180712_Q2_U2_1-10_AB_SA_HN_20180706_I-pos-1	I-pos-1	620.897	5	620.696	3098.44	44289.9	0.9858	0.00061188	-0.47083	-0.00029224	0.51497	0.00031964	620.896	89.766	0.51228	89.766	89.567	90.079	0					201	53	5	0	0	0	8.84e-19	1
EQLLEIVHDLENLSLDQSEHESADKK	26	Phospho (STY)	_EQLLEIVHDLENLSLDQS(ph)EHESADKK_		EQLLEIVHDLENLSLDQS(0.999)EHES(0.001)ADKK		EQLLEIVHDLENLS(-75.05)LDQS(30.97)EHES(-30.97)ADKK	0	0	1	1	P53686	P53686	P53686	HST2	NAD-dependent protein deacetylase HST2	MULTI-MSMS	20180712_Q2_U2_1-10_AB_SA_HN_20180706_I-pos-1	I-pos-1	775.872	4	775.618	3098.44	40056.7	3.0403	0.0023581	0.46783	0.00036285	3.5081	0.002721	775.87	95.186	0.94107	95.186	94.859	95.8	0					366	64	8	0	0	0	7.78e-73	2
EQLLEIVHDLENLSLDQSEHESADKK	26	Phospho (STY)	_EQLLEIVHDLENLSLDQS(ph)EHESADKK_		EQLLEIVHDLENLS(0.001)LDQS(0.997)EHES(0.002)ADKK		EQLLEIVHDLENLS(-28.79)LDQS(27.06)EHES(-27.06)ADKK	0	0	1	1	P53686	P53686	P53686	HST2	NAD-dependent protein deacetylase HST2	MULTI-MSMS	20180712_Q2_U2_1-10_AB_SA_HN_20180706_I-pos-1	I-pos-1	1034.49	3	1033.82	3098.44	34125.8	3.6006	0.0037224	0.16812	0.00017381	3.7688	0.0038962	1034.16	95.201	0.7463	95.201	94.922	95.669	0					198	51	5	0	0	0	4.48e-59	2
EQLLEIVHDLENLSLDQSEHESADKK	26	Phospho (STY)	_EQLLEIVHDLENLSLDQS(ph)EHESADKK_		EQLLEIVHDLENLS(0.001)LDQS(0.948)EHES(0.05)ADKK		EQLLEIVHDLENLS(-28.3)LDQS(12.75)EHES(-12.75)ADKK	0	0	1	1	P53686	P53686	P53686	HST2	NAD-dependent protein deacetylase HST2	MULTI-MSMS	20180712_Q2_U2_1-10_AB_SA_HN_20180706_I-pos-1	I-pos-1	620.9	5	620.696	3098.44	44933.9	3.2199	0.0019986	0.067594	4.2e-05	3.2875	0.0020406	620.897	95.208	0.58692	95.208	94.937	95.524	0					207	38	7	0	0	0	4.54e-06	2
EQLLEIVHDLENLSLDQSEHESADKK	26	Phospho (STY)	_EQLLEIVHDLENLSLDQSEHES(ph)ADKK_		EQLLEIVHDLENLS(0.186)LDQS(0.38)EHES(0.434)ADKK		EQLLEIVHDLENLS(-3.67)LDQS(-0.57)EHES(0.57)ADKK	0	0	1	1	P53686	P53686	P53686	HST2	NAD-dependent protein deacetylase HST2	MULTI-MSMS	20180712_Q2_U2_1-10_AB_SA_HN_20180706_I-pos-1	I-pos-1	775.871	4	775.618	3098.44	40039.5	2.9898	0.002319	-1.1534	-0.00089459	1.8364	0.0014244	775.868	95.972	0.49687	95.972	95.757	96.254	0					137	35	5	0	0	0	0.031381	1
EQLLEIVHDLENLSLDQSEHESADKK	26	Phospho (STY)	_EQLLEIVHDLENLSLDQSEHES(ph)ADKK_		EQLLEIVHDLENLSLDQSEHES(1)ADKK		EQLLEIVHDLENLS(-111.92)LDQS(-59.62)EHES(59.62)ADKK	0	0	1	1	P53686	P53686	P53686	HST2	NAD-dependent protein deacetylase HST2	MULTI-MSMS	20180712_Q2_U2_1-10_AB_SA_HN_20180706_I-pos-1	I-pos-1	1034.16	3	1033.82	3098.44	34618.5	3.5352	0.0036548	-0.27417	-0.00028344	3.2611	0.0033714	1034.16	96.617	0.99554	96.617	96.232	97.228	0					246	64	5	0	0	0	3.75e-103	2
EQLLEIVHDLENLSLDQSEHESADKK	26	Phospho (STY)	_EQLLEIVHDLENLSLDQS(ph)EHESADKK_		EQLLEIVHDLENLSLDQS(0.597)EHES(0.402)ADKK		EQLLEIVHDLENLS(-32.45)LDQS(1.71)EHES(-1.71)ADKK	0	0	1	1	P53686	P53686	P53686	HST2	NAD-dependent protein deacetylase HST2	MULTI-MSMS	20180712_Q2_U2_1-10_AB_SA_HN_20180706_I-pos-1	I-pos-1	775.872	4	775.618	3098.44	39855.7	2.9929	0.0023213	-0.38029	-0.00029496	2.6126	0.0020264	775.869	96.63	0.99781	96.63	96.174	97.172	0					338	65	7	0	0	0	3.24e-46	2
EQLLEIVHDLENLSLDQSEHESADKK	26	Phospho (STY)	_EQLLEIVHDLENLSLDQS(ph)EHESADKK_		EQLLEIVHDLENLSLDQS(0.721)EHES(0.279)ADKK		EQLLEIVHDLENLS(-40.26)LDQS(4.12)EHES(-4.12)ADKK	0	0	1	1	P53686	P53686	P53686	HST2	NAD-dependent protein deacetylase HST2	MULTI-MSMS	20180712_Q2_U2_1-10_AB_SA_HN_20180706_I-pos-1	I-pos-1	620.899	5	620.696	3098.44	44700	3.1191	0.001936	-0.84959	-0.00052734	2.2695	0.0014087	620.896	96.614	0.81922	96.614	96.268	97.087	0					162	52	6	0	0	0	0.00010999	1
EQLLEIVHDLENLSLDQSEHESADKK	26	Phospho (STY)	_EQLLEIVHDLENLSLDQSEHES(ph)ADKK_		EQLLEIVHDLENLS(0.006)LDQS(0.211)EHES(0.783)ADKK		EQLLEIVHDLENLS(-21.11)LDQS(-5.69)EHES(5.69)ADKK	0	0	1	1	P53686	P53686	P53686	HST2	NAD-dependent protein deacetylase HST2	MULTI-MSMS	20180712_Q2_U2_1-10_AB_SA_HN_20180706_I-pos-1	I-pos-1	775.87	4	775.618	3098.44	40174.3	2.4683	0.0019144	-0.94474	-0.00073276	1.5235	0.0011817	775.867	97.78	0.44911	97.78	97.57	98.019	-1.42e-14					82	32	4	0	0	0	3.03e-05	1
EQLLEIVHDLENLSLDQSEHESADKK	26	2 Phospho (STY)	_EQLLEIVHDLENLS(ph)LDQS(ph)EHESADKK_		EQLLEIVHDLENLS(0.989)LDQS(0.742)EHES(0.269)ADKK		EQLLEIVHDLENLS(18.15)LDQS(4.52)EHES(-4.52)ADKK	0	0	2	1	P53686	P53686	P53686	HST2	NAD-dependent protein deacetylase HST2	MULTI-MSMS	20180712_Q2_U2_1-2_AB_SA_HN_20180706_II-pos-2	II-pos-2	796.114	4	795.61	3178.41	39815.7	3.42	0.002721	0.24942	0.00019844	3.6694	0.0029194	795.861	96.076	0.99731	96.076	95.821	96.819	0					320	82	6	0	0	0	0.0010108	1
EQLLEIVHDLENLSLDQSEHESADKK	26	2 Phospho (STY)	_EQLLEIVHDLENLS(ph)LDQS(ph)EHESADKK_		EQLLEIVHDLENLS(1)LDQS(1)EHESADKK		EQLLEIVHDLENLS(83.21)LDQS(33.96)EHES(-33.96)ADKK	0	0	2	1	P53686	P53686	P53686	HST2	NAD-dependent protein deacetylase HST2	MULTI-MSMS	20180712_Q2_U2_1-2_AB_SA_HN_20180706_II-pos-2	II-pos-2	1060.82	3	1060.48	3178.41	33823.5	3.6878	0.0039109	0.028968	3.07e-05	3.7168	0.0039416	1060.81	96.08	0.73659	96.08	95.859	96.596	-1.42e-14					252	62	7	0	0	0	1.89e-25	1
EQLLEIVHDLENLSLDQSEHESADKK	26	2 Phospho (STY)	_EQLLEIVHDLENLSLDQS(ph)EHES(ph)ADKK_		EQLLEIVHDLENLS(0.187)LDQS(0.831)EHES(0.982)ADKK		EQLLEIVHDLENLS(-6.82)LDQS(6.82)EHES(16.48)ADKK	0	0	2	1	P53686	P53686	P53686	HST2	NAD-dependent protein deacetylase HST2	MULTI-MSMS	20180712_Q2_U2_1-2_AB_SA_HN_20180706_II-pos-2	II-pos-2	1060.82	3	1060.48	3178.41	34720.8	4.4903	0.0047619	-1.3802	-0.0014636	3.1102	0.0032983	1060.81	103.57	0.5865	103.57	103.37	103.95	-1.42e-14					183	46	5	0	0	0	0.00030544	1
EQLLEIVHDLENLSLDQSEHESADKK	26	2 Phospho (STY)	_EQLLEIVHDLENLSLDQS(ph)EHES(ph)ADKK_		EQLLEIVHDLENLS(0.045)LDQS(0.974)EHES(0.981)ADKK		EQLLEIVHDLENLS(-15.62)LDQS(15.62)EHES(17.02)ADKK	0	0	2	1	P53686	P53686	P53686	HST2	NAD-dependent protein deacetylase HST2	MULTI-MSMS	20180712_Q2_U2_1-2_AB_SA_HN_20180706_II-pos-2	II-pos-2	795.864	4	795.61	3178.41	39871.3	4.1897	0.0033334	-0.0030824	-2.45e-06	4.1866	0.0033309	795.86	103.59	0.57782	103.59	103.35	103.93	1.42e-14					180	45	6	0	0	0	0.0012673	1
EQLLEIVHDLENLSLDQSEHESADKK	26	2 Phospho (STY)	_EQLLEIVHDLENLS(ph)LDQS(ph)EHESADKK_		EQLLEIVHDLENLS(1)LDQS(0.994)EHES(0.006)ADKK		EQLLEIVHDLENLS(87.16)LDQS(21.89)EHES(-21.89)ADKK	0	0	2	1	P53686	P53686	P53686	HST2	NAD-dependent protein deacetylase HST2	MULTI-MSMS	20180712_Q2_U2_1-2_AB_SA_HN_20180706_I-pos-2	I-pos-2	1060.82	3	1060.48	3178.41	34800.9	3.4029	0.0036087	0.054011	5.73e-05	3.457	0.003666	1060.81	96.235	0.58966	96.235	96.006	96.596	-1.42e-14					201	50	5	0	0	0	8.79e-26	1
EQLLEIVHDLENLSLDQSEHESADKK	26	2 Phospho (STY)	_EQLLEIVHDLENLS(ph)LDQS(ph)EHESADKK_		EQLLEIVHDLENLS(0.999)LDQS(0.764)EHES(0.237)ADKK		EQLLEIVHDLENLS(28.42)LDQS(5.1)EHES(-5.1)ADKK	0	0	2	1	P53686	P53686	P53686	HST2	NAD-dependent protein deacetylase HST2	MULTI-MSMS	20180712_Q2_U2_1-2_AB_SA_HN_20180706_I-pos-2	I-pos-2	795.863	4	795.61	3178.41	40005.1	2.9275	0.0023291	0.18713	0.00014888	3.1146	0.002478	796.112	96.207	0.75239	96.207	95.981	96.733	1.42e-14					252	63	6	0	0	0	8.69e-06	1
EQLLEIVHDLENLSLDQSEHESADKK	26	2 Phospho (STY)	_EQLLEIVHDLENLSLDQS(ph)EHES(ph)ADKK_		EQLLEIVHDLENLS(0.09)LDQS(0.944)EHES(0.966)ADKK		EQLLEIVHDLENLS(-12.09)LDQS(12.09)EHES(14.33)ADKK	0	0	2	1	P53686	P53686	P53686	HST2	NAD-dependent protein deacetylase HST2	MULTI-MSMS	20180712_Q2_U2_1-2_AB_SA_HN_20180706_I-pos-2	I-pos-2	796.114	4	795.61	3178.41	40138.7	3.2622	0.0025955	0.23627	0.00018798	3.4985	0.0027834	795.861	103.7	0.63349	103.7	103.42	104.05	0					194	45	6	0	0	0	0.00010818	1
EQLLEIVHDLENLSLDQSEHESADKK	26	2 Phospho (STY)	_EQLLEIVHDLENLSLDQS(ph)EHES(ph)ADKK_		EQLLEIVHDLENLS(0.071)LDQS(0.931)EHES(0.998)ADKK		EQLLEIVHDLENLS(-11.32)LDQS(11.32)EHES(26.51)ADKK	0	0	2	1	P53686	P53686	P53686	HST2	NAD-dependent protein deacetylase HST2	MULTI-MSMS	20180712_Q2_U2_1-2_AB_SA_HN_20180706_I-pos-2	I-pos-2	1060.81	3	1060.48	3178.41	34718.7	3.7368	0.0039628	-1.2812	-0.0013587	2.4556	0.0026041	1060.81	103.71	0.54898	103.71	103.48	104.02	0					166	40	5	0	0	0	4.17e-08	1
EQLLEIVHDLENLSLDQSEHESADKK	26	2 Phospho (STY)	_EQLLEIVHDLENLS(ph)LDQS(ph)EHESADKK_		EQLLEIVHDLENLS(0.966)LDQS(0.738)EHES(0.297)ADKK		EQLLEIVHDLENLS(13.1)LDQS(4.28)EHES(-4.28)ADKK	0	0	2	1	P53686	P53686	P53686	HST2	NAD-dependent protein deacetylase HST2	MULTI-MSMS	20180712_Q2_U2_1-10_AB_SA_HN_20180706_II-pos-1	II-pos-1	796.114	4	795.61	3178.41	39803.9	2.6243	0.0020879	0.33004	0.00026258	2.9543	0.0023505	795.861	96.338	0.7352	96.338	96.104	96.839	0					220	50	6	0	0	0	0.0034684	1
EQLLEIVHDLENLSLDQSEHESADKK	26	2 Phospho (STY)	_EQLLEIVHDLENLS(ph)LDQS(ph)EHESADKK_		EQLLEIVHDLENLS(1)LDQS(0.997)EHES(0.003)ADKK		EQLLEIVHDLENLS(69.37)LDQS(24.9)EHES(-24.9)ADKK	0	0	2	1	P53686	P53686	P53686	HST2	NAD-dependent protein deacetylase HST2	MULTI-MSMS	20180712_Q2_U2_1-10_AB_SA_HN_20180706_II-pos-1	II-pos-1	1060.81	3	1060.48	3178.41	34334.5	3.2359	0.0034316	-0.057478	-6.1e-05	3.1784	0.0033706	1060.81	96.365	0.65069	96.365	96.123	96.774	0					187	43	7	0	0	0	7.43e-08	2
EQLLEIVHDLENLSLDQSEHESADKK	26	2 Phospho (STY)	_EQLLEIVHDLENLSLDQS(ph)EHES(ph)ADKK_		EQLLEIVHDLENLS(0.183)LDQS(0.839)EHES(0.977)ADKK		EQLLEIVHDLENLS(-7.07)LDQS(7.07)EHES(15.54)ADKK	0	0	2	1	P53686	P53686	P53686	HST2	NAD-dependent protein deacetylase HST2	MULTI-MSMS	20180712_Q2_U2_1-10_AB_SA_HN_20180706_II-pos-1	II-pos-1	1060.82	3	1060.48	3178.41	34764.3	4.0493	0.0042942	-1.5038	-0.0015947	2.5455	0.0026995	1060.81	103.91	0.5704	103.91	103.66	104.23	0					165	37	6	0	0	0	0.00063786	1
EQLLEIVHDLENLSLDQSEHESADKK	26	2 Phospho (STY)	_EQLLEIVHDLENLSLDQS(ph)EHES(ph)ADKK_		EQLLEIVHDLENLS(0.016)LDQS(0.994)EHES(0.989)ADKK		EQLLEIVHDLENLS(-19.65)LDQS(22.32)EHES(19.65)ADKK	0	0	2	1	P53686	P53686	P53686	HST2	NAD-dependent protein deacetylase HST2	MULTI-MSMS	20180712_Q2_U2_1-10_AB_SA_HN_20180706_II-pos-1	II-pos-1	795.864	4	795.61	3178.41	39904.3	3.3918	0.0026986	0.15677	0.00012473	3.5486	0.0028233	795.861	103.93	0.61477	103.93	103.66	104.27	0					149	41	6	0	0	0	0.0018943	1
EQLLEIVHDLENLSLDQSEHESADKK	26	2 Phospho (STY)	_EQLLEIVHDLENLS(ph)LDQS(ph)EHESADKK_		EQLLEIVHDLENLS(1)LDQS(0.999)EHES(0.001)ADKK		EQLLEIVHDLENLS(90.14)LDQS(28.76)EHES(-28.76)ADKK	0	0	2	1	P53686	P53686	P53686	HST2	NAD-dependent protein deacetylase HST2	MULTI-MSMS	20180712_Q2_U2_1-10_AB_SA_HN_20180706_I-pos-1	I-pos-1	1061.15	3	1060.48	3178.41	34576.9	4.0361	0.0042802	-0.13459	-0.00014273	3.9015	0.0041375	1060.81	96.352	0.50003	96.352	96.141	96.641	-1.42e-14					152	32	6	0	0	0	5.86e-13	1
EQLLEIVHDLENLSLDQSEHESADKK	26	2 Phospho (STY)	_EQLLEIVHDLENLS(ph)LDQS(ph)EHESADKK_		EQLLEIVHDLENLS(0.999)LDQS(0.733)EHES(0.267)ADKK		EQLLEIVHDLENLS(30.26)LDQS(4.39)EHES(-4.39)ADKK	0	0	2	1	P53686	P53686	P53686	HST2	NAD-dependent protein deacetylase HST2	MULTI-MSMS	20180712_Q2_U2_1-10_AB_SA_HN_20180706_I-pos-1	I-pos-1	795.864	4	795.61	3178.41	39949.8	3.3054	0.0026298	0.30892	0.00024578	3.6144	0.0028756	795.861	96.368	0.57541	96.368	96.141	96.717	0					165	38	6	0	0	0	8.73e-06	1
EQLLEIVHDLENLSLDQSEHESADKK	26	2 Phospho (STY)	_EQLLEIVHDLENLS(ph)LDQS(ph)EHESADKK_		EQLLEIVHDLENLS(0.712)LDQS(0.712)EHES(0.576)ADKK		EQLLEIVHDLENLS(1.67)LDQS(1.67)EHES(-1.67)ADKK	0	0	2	1	P53686	P53686	P53686	HST2	NAD-dependent protein deacetylase HST2	MULTI-MSMS	20180712_Q2_U2_1-10_AB_SA_HN_20180706_I-pos-1	I-pos-1	795.864	4	795.61	3178.41	39778.4	4.1581	0.0033082	0.45262	0.00036011	4.6107	0.0036683	795.861	103.94	0.56282	103.94	103.67	104.23	0					121	35	6	0	0	0	0.044255	1
EQLLEIVHDLENLSLDQSEHESADKK	26	2 Phospho (STY)	_EQLLEIVHDLENLSLDQS(ph)EHES(ph)ADKK_		EQLLEIVHDLENLS(0.013)LDQS(0.987)EHES(1)ADKK		EQLLEIVHDLENLS(-18.89)LDQS(18.89)EHES(42.07)ADKK	0	0	2	1	P53686	P53686	P53686	HST2	NAD-dependent protein deacetylase HST2	MULTI-MSMS	20180712_Q2_U2_1-10_AB_SA_HN_20180706_I-pos-1	I-pos-1	1060.82	3	1060.48	3178.41	34534.2	4.9039	0.0052004	-2.0577	-0.0021822	2.8461	0.0030183	1060.81	103.91	0.56282	103.91	103.67	104.23	-1.42e-14					134	35	5	0	0	0	4.38e-08	1
EQLLEIVHDLENLSLDQSEHESADKKDK	28	Unmodified	_EQLLEIVHDLENLSLDQSEHESADKKDK_					0	0	0	2	P53686	P53686	P53686	HST2	NAD-dependent protein deacetylase HST2	MULTI-MSMS	20180712_Q2_U2_1-2_AB_SA_HN_20180706_II-pos-2	II-pos-2	653.529	5	653.327	3261.6	43390.9	3.3996	0.002221	-0.15435	-0.00010084	3.2452	0.0021202	653.528	84.583	1.2402	84.583	84.285	85.525	0					546	97	9	0	0	0	9.14e-14	2
EQLLEIVHDLENLSLDQSEHESADKKDK	28	Unmodified	_EQLLEIVHDLENLSLDQSEHESADKKDK_					0	0	0	2	P53686	P53686	P53686	HST2	NAD-dependent protein deacetylase HST2	MULTI-MSMS	20180712_Q2_U2_1-2_AB_SA_HN_20180706_II-pos-2	II-pos-2	544.776	6	544.607	3261.6	47303.9	3.9317	0.0021412	-0.6842	-0.00037262	3.2475	0.0017686	544.774	84.573	1.2624	84.573	84.312	85.574	0					564	99	8	0	0	0	1.77e-06	3
EQLLEIVHDLENLSLDQSEHESADKKDK	28	Unmodified	_EQLLEIVHDLENLSLDQSEHESADKKDK_					0	0	0	2	P53686	P53686	P53686	HST2	NAD-dependent protein deacetylase HST2	MULTI-MSMS	20180712_Q2_U2_1-2_AB_SA_HN_20180706_II-pos-2	II-pos-2	1088.55	3	1088.21	3261.6	32814.2	4.1029	0.0044648	0.35207	0.00038313	4.455	0.004848	1088.54	84.601	0.89305	84.601	84.389	85.282	0					264	73	7	0	0	0	2.11e-59	2
EQLLEIVHDLENLSLDQSEHESADKKDK	28	Unmodified	_EQLLEIVHDLENLSLDQSEHESADKKDK_					0	0	0	2	P53686	P53686	P53686	HST2	NAD-dependent protein deacetylase HST2	MULTI-MSMS	20180712_Q2_U2_1-2_AB_SA_HN_20180706_II-pos-2	II-pos-2	816.661	4	816.407	3261.6	38690.4	3.3369	0.0027243	-0.30875	-0.00025207	3.0281	0.0024722	816.658	84.596	1.2138	84.596	84.312	85.525	0					513	95	8	0	0	0	1.4e-59	2
EQLLEIVHDLENLSLDQSEHESADKKDK	28	Unmodified	_EQLLEIVHDLENLSLDQSEHESADKKDK_					0	0	0	2	P53686	P53686	P53686	HST2	NAD-dependent protein deacetylase HST2	MULTI-MSMS	20180712_Q2_U2_1-2_AB_SA_HN_20180706_II-pos-2	II-pos-2	544.776	6	544.607	3261.6	47277.1	4.2589	0.0023194	-1.1987	-0.0006528	3.0603	0.0016666	544.941	86.196	1.5421	86.196	85.472	87.014	0					405	122	5	0	0	0	1.58e-06	2
EQLLEIVHDLENLSLDQSEHESADKKDK	28	Unmodified	_EQLLEIVHDLENLSLDQSEHESADKKDK_					0	0	0	2	P53686	P53686	P53686	HST2	NAD-dependent protein deacetylase HST2	MULTI-MSMS	20180712_Q2_U2_1-2_AB_SA_HN_20180706_II-pos-2	II-pos-2	653.529	5	653.327	3261.6	43159.7	3.7225	0.002432	-0.51342	-0.00033543	3.2091	0.0020966	653.528	86.215	1.6968	86.215	85.486	87.183	-1.42e-14					681	136	7	0	0	0	2.61e-14	4
EQLLEIVHDLENLSLDQSEHESADKKDK	28	Unmodified	_EQLLEIVHDLENLSLDQSEHESADKKDK_					0	0	0	2	P53686	P53686	P53686	HST2	NAD-dependent protein deacetylase HST2	MULTI-MSMS	20180712_Q2_U2_1-2_AB_SA_HN_20180706_II-pos-2	II-pos-2	816.66	4	816.407	3261.6	38456.9	3.6674	0.0029941	-0.49161	-0.00040136	3.1758	0.0025927	816.908	86.213	1.6159	86.213	85.5	87.116	0					622	128	8	0	0	0	9.21e-60	3
EQLLEIVHDLENLSLDQSEHESADKKDK	28	Unmodified	_EQLLEIVHDLENLSLDQSEHESADKKDK_					0	0	0	2	P53686	P53686	P53686	HST2	NAD-dependent protein deacetylase HST2	MULTI-MSMS	20180712_Q2_U2_1-2_AB_SA_HN_20180706_II-pos-2	II-pos-2	1088.88	3	1088.21	3261.6	32397.4	4.4016	0.0047899	0.71398	0.00077696	5.1156	0.0055669	1088.54	86.181	0.716	86.181	85.651	86.367	0					180	56	4	0	0	0	8.93e-47	1
EQLLEIVHDLENLSLDQSEHESADKKDK	28	Unmodified	_EQLLEIVHDLENLSLDQSEHESADKKDK_					0	0	0	2	P53686	P53686	P53686	HST2	NAD-dependent protein deacetylase HST2	MULTI-MSMS	20180712_Q2_U2_1-2_AB_SA_HN_20180706_II-pos-2	II-pos-2	816.912	4	816.407	3261.6	38796.5	6.3361	0.0051728	-1.0932	-0.00089246	5.2429	0.0042804	816.657	118.88	0.67931	118.88	118.68	119.36	0					121	58	4	0	0	0	1.58e-09	1
EQLLEIVHDLENLSLDQSEHESADKKDK	28	Unmodified	_EQLLEIVHDLENLSLDQSEHESADKKDK_					0	0	0	2	P53686	P53686	P53686	HST2	NAD-dependent protein deacetylase HST2	MULTI-MSMS	20180712_Q2_U2_1-2_AB_SA_HN_20180706_I-pos-2	I-pos-2	653.529	5	653.327	3261.6	43464.8	2.0798	0.0013588	-0.16112	-0.00010527	1.9187	0.0012535	653.528	84.677	0.88684	84.677	84.357	85.244	-1.42e-14					524	82	8	0	0	0	2.38e-13	2
EQLLEIVHDLENLSLDQSEHESADKKDK	28	Unmodified	_EQLLEIVHDLENLSLDQSEHESADKKDK_					0	0	0	2	P53686	P53686	P53686	HST2	NAD-dependent protein deacetylase HST2	MULTI-MSMS	20180712_Q2_U2_1-2_AB_SA_HN_20180706_I-pos-2	I-pos-2	544.775	6	544.607	3261.6	47439.9	2.2413	0.0012206	-0.24842	-0.00013529	1.9929	0.0010853	544.941	84.677	0.87869	84.677	84.366	85.244	0					498	81	7	0	0	0	2.91e-09	3
EQLLEIVHDLENLSLDQSEHESADKKDK	28	Unmodified	_EQLLEIVHDLENLSLDQSEHESADKKDK_					0	0	0	2	P53686	P53686	P53686	HST2	NAD-dependent protein deacetylase HST2	MULTI-MSMS	20180712_Q2_U2_1-2_AB_SA_HN_20180706_I-pos-2	I-pos-2	1088.88	3	1088.21	3261.6	33273.3	2.1604	0.002351	-0.010347	-1.13e-05	2.15	0.0023397	1088.54	84.664	0.81046	84.664	84.459	85.269	0					291	74	6	0	0	0	1.34e-162	2
EQLLEIVHDLENLSLDQSEHESADKKDK	28	Unmodified	_EQLLEIVHDLENLSLDQSEHESADKKDK_					0	0	0	2	P53686	P53686	P53686	HST2	NAD-dependent protein deacetylase HST2	MULTI-MSMS	20180712_Q2_U2_1-2_AB_SA_HN_20180706_I-pos-2	I-pos-2	816.659	4	816.407	3261.6	38450.4	1.5196	0.0012406	-0.052196	-4.26e-05	1.4674	0.001198	816.658	84.679	0.8909	84.679	84.366	85.257	0					428	82	6	0	0	0	6.55e-60	2
EQLLEIVHDLENLSLDQSEHESADKKDK	28	Unmodified	_EQLLEIVHDLENLSLDQSEHESADKKDK_					0	0	0	2	P53686	P53686	P53686	HST2	NAD-dependent protein deacetylase HST2	MULTI-MSMS	20180712_Q2_U2_1-2_AB_SA_HN_20180706_I-pos-2	I-pos-2	816.661	4	816.407	3261.6	38682.1	2.5743	0.0021017	0.25791	0.00021056	2.8322	0.0023122	816.659	85.428	0.54898	85.428	85.222	85.771	1.42e-14					166	42	6	0	0	0	1.28e-19	1
EQLLEIVHDLENLSLDQSEHESADKKDK	28	Unmodified	_EQLLEIVHDLENLSLDQSEHESADKKDK_					0	0	0	2	P53686	P53686	P53686	HST2	NAD-dependent protein deacetylase HST2	MULTI-MSMS	20180712_Q2_U2_1-2_AB_SA_HN_20180706_I-pos-2	I-pos-2	544.943	6	544.607	3261.6	47439.9	3.3074	0.0018012	0.019946	1.09e-05	3.3274	0.0018121	544.775	85.429	0.5141	85.429	85.212	85.726	0					159	40	5	0	0	0	0.029238	1
EQLLEIVHDLENLSLDQSEHESADKKDK	28	Unmodified	_EQLLEIVHDLENLSLDQSEHESADKKDK_					0	0	0	2	P53686	P53686	P53686	HST2	NAD-dependent protein deacetylase HST2	MULTI-MSMS	20180712_Q2_U2_1-2_AB_SA_HN_20180706_I-pos-2	I-pos-2	653.529	5	653.327	3261.6	43306.7	2.2154	0.0014474	-0.33823	-0.00022098	1.8772	0.0012264	653.528	86.295	1.448	86.295	85.741	87.189	0					646	129	7	0	0	0	1.95e-27	3
EQLLEIVHDLENLSLDQSEHESADKKDK	28	Unmodified	_EQLLEIVHDLENLSLDQSEHESADKKDK_					0	0	0	2	P53686	P53686	P53686	HST2	NAD-dependent protein deacetylase HST2	MULTI-MSMS	20180712_Q2_U2_1-2_AB_SA_HN_20180706_I-pos-2	I-pos-2	816.66	4	816.407	3261.6	38449	1.6644	0.0013589	0.25656	0.00020946	1.921	0.0015683	816.658	86.313	1.2275	86.313	85.682	86.91	-1.42e-14					454	105	5	0	0	0	3.04e-47	2
EQLLEIVHDLENLSLDQSEHESADKKDK	28	Unmodified	_EQLLEIVHDLENLSLDQSEHESADKKDK_					0	0	0	2	P53686	P53686	P53686	HST2	NAD-dependent protein deacetylase HST2	MULTI-MSMS	20180712_Q2_U2_1-2_AB_SA_HN_20180706_I-pos-2	I-pos-2	544.775	6	544.607	3261.6	47059.1	2.3926	0.001303	-0.40435	-0.00022021	1.9883	0.0010828	544.941	86.296	1.3428	86.296	85.643	86.986	0					472	116	7	0	0	0	3.76e-09	1
EQLLEIVHDLENLSLDQSEHESADKKDK	28	Unmodified	_EQLLEIVHDLENLSLDQSEHESADKKDK_					0	0	0	2	P53686	P53686	P53686	HST2	NAD-dependent protein deacetylase HST2	MULTI-MSMS	20180712_Q2_U2_1-2_AB_SA_HN_20180706_I-pos-2	I-pos-2	816.913	4	816.407	3261.6	38987	5.2607	0.0042948	0.78584	0.00064156	6.0465	0.0049364	816.909	118.87	0.54576	118.87	118.65	119.19	0					118	37	7	0	0	0	3.24e-07	1
EQLLEIVHDLENLSLDQSEHESADKKDK	28	Unmodified	_EQLLEIVHDLENLSLDQSEHESADKKDK_					0	0	0	2	P53686	P53686	P53686	HST2	NAD-dependent protein deacetylase HST2	MULTI-MSMS	20180712_Q2_U2_1-10_AB_SA_HN_20180706_II-pos-1	II-pos-1	653.529	5	653.327	3261.6	43449.3	2.9837	0.0019493	-0.35993	-0.00023516	2.6238	0.0017142	653.528	85.072	1.4011	85.072	84.715	86.116	1.42e-14					472	91	8	0	0	0	2.41e-09	3
EQLLEIVHDLENLSLDQSEHESADKKDK	28	Unmodified	_EQLLEIVHDLENLSLDQSEHESADKKDK_					0	0	0	2	P53686	P53686	P53686	HST2	NAD-dependent protein deacetylase HST2	MULTI-MSMS	20180712_Q2_U2_1-10_AB_SA_HN_20180706_II-pos-1	II-pos-1	544.943	6	544.607	3261.6	47381	3.3509	0.0018249	-0.63173	-0.00034405	2.7192	0.0014809	544.774	85.007	1.3726	85.007	84.715	86.087	0					396	89	9	0	0	0	3.14e-09	2
EQLLEIVHDLENLSLDQSEHESADKKDK	28	Unmodified	_EQLLEIVHDLENLSLDQSEHESADKKDK_					0	0	0	2	P53686	P53686	P53686	HST2	NAD-dependent protein deacetylase HST2	MULTI-MSMS	20180712_Q2_U2_1-10_AB_SA_HN_20180706_II-pos-1	II-pos-1	816.909	4	816.407	3261.6	38487.5	2.843	0.002321	-0.46656	-0.0003809	2.3764	0.0019401	816.658	85.129	1.2814	85.129	84.735	86.016	0					404	83	8	0	0	0	4.21e-60	2
EQLLEIVHDLENLSLDQSEHESADKKDK	28	Unmodified	_EQLLEIVHDLENLSLDQSEHESADKKDK_					0	0	0	2	P53686	P53686	P53686	HST2	NAD-dependent protein deacetylase HST2	MULTI-MSMS	20180712_Q2_U2_1-10_AB_SA_HN_20180706_II-pos-1	II-pos-1	1088.88	3	1088.21	3261.6	33297.2	3.4847	0.003792	0.3187	0.00034681	3.8034	0.0041389	1088.54	85.104	0.66565	85.104	84.837	85.503	0					199	48	6	0	0	0	1.87e-141	2
EQLLEIVHDLENLSLDQSEHESADKKDK	28	Unmodified	_EQLLEIVHDLENLSLDQSEHESADKKDK_					0	0	0	2	P53686	P53686	P53686	HST2	NAD-dependent protein deacetylase HST2	MULTI-MSMS	20180712_Q2_U2_1-10_AB_SA_HN_20180706_II-pos-1	II-pos-1	816.913	4	816.407	3261.6	38523.3	3.9795	0.0032489	1.3061	0.0010663	5.2856	0.0043152	816.659	85.713	0.52134	85.713	85.525	86.046	0					51	27	3	0	0	0	5.38e-27	1
EQLLEIVHDLENLSLDQSEHESADKKDK	28	Unmodified	_EQLLEIVHDLENLSLDQSEHESADKKDK_					0	0	0	2	P53686	P53686	P53686	HST2	NAD-dependent protein deacetylase HST2	MULTI-MSMS	20180712_Q2_U2_1-10_AB_SA_HN_20180706_II-pos-1	II-pos-1	653.73	5	653.327	3261.6	43392	3.0879	0.0020174	-0.19041	-0.0001244	2.8975	0.001893	653.528	86.74	1.7151	86.74	86.073	87.788	0					527	114	7	0	0	0	1.28e-13	3
EQLLEIVHDLENLSLDQSEHESADKKDK	28	Unmodified	_EQLLEIVHDLENLSLDQSEHESADKKDK_					0	0	0	2	P53686	P53686	P53686	HST2	NAD-dependent protein deacetylase HST2	MULTI-MSMS	20180712_Q2_U2_1-10_AB_SA_HN_20180706_II-pos-1	II-pos-1	816.66	4	816.407	3261.6	38850.7	2.9512	0.0024094	-0.16267	-0.0001328	2.7885	0.0022766	816.658	86.74	1.6038	86.74	85.999	87.603	0					475	106	7	0	0	0	1.06e-59	2
EQLLEIVHDLENLSLDQSEHESADKKDK	28	Unmodified	_EQLLEIVHDLENLSLDQSEHESADKKDK_					0	0	0	2	P53686	P53686	P53686	HST2	NAD-dependent protein deacetylase HST2	MULTI-MSMS	20180712_Q2_U2_1-10_AB_SA_HN_20180706_II-pos-1	II-pos-1	544.943	6	544.607	3261.6	47349.9	3.4781	0.0018942	-0.93874	-0.00051124	2.5394	0.001383	544.774	86.738	1.5027	86.738	86.073	87.576	-1.42e-14					356	99	7	0	0	0	0.00010911	2
EQLLEIVHDLENLSLDQSEHESADKKDK	28	Unmodified	_EQLLEIVHDLENLSLDQSEHESADKKDK_					0	0	0	2	P53686	P53686	P53686	HST2	NAD-dependent protein deacetylase HST2	MULTI-MSMS	20180712_Q2_U2_1-10_AB_SA_HN_20180706_II-pos-1	II-pos-1	1088.55	3	1088.21	3261.6	33126.4	3.5792	0.0038949	1.3256	0.0014425	4.9048	0.0053374	1088.88	86.743	0.78223	86.743	86.292	87.075	0					199	52	5	0	0	0	1.1e-26	1
EQLLEIVHDLENLSLDQSEHESADKKDK	28	Unmodified	_EQLLEIVHDLENLSLDQSEHESADKKDK_					0	0	0	2	P53686	P53686	P53686	HST2	NAD-dependent protein deacetylase HST2	MULTI-MSMS	20180712_Q2_U2_1-10_AB_SA_HN_20180706_I-pos-1	I-pos-1	544.943	6	544.607	3261.6	47471.9	2.2138	0.0012057	-0.12548	-6.83e-05	2.0884	0.0011373	544.774	84.844	1.3623	84.844	84.533	85.895	0					427	100	8	0	0	0	9.7e-07	2
EQLLEIVHDLENLSLDQSEHESADKKDK	28	Unmodified	_EQLLEIVHDLENLSLDQSEHESADKKDK_					0	0	0	2	P53686	P53686	P53686	HST2	NAD-dependent protein deacetylase HST2	MULTI-MSMS	20180712_Q2_U2_1-10_AB_SA_HN_20180706_I-pos-1	I-pos-1	816.659	4	816.407	3261.6	38578.9	1.4905	0.0012168	0.080949	6.61e-05	1.5714	0.0012829	816.658	84.849	0.87606	84.849	84.533	85.409	0					339	69	6	0	0	0	6e-36	2
EQLLEIVHDLENLSLDQSEHESADKKDK	28	Unmodified	_EQLLEIVHDLENLSLDQSEHESADKKDK_					0	0	0	2	P53686	P53686	P53686	HST2	NAD-dependent protein deacetylase HST2	MULTI-MSMS	20180712_Q2_U2_1-10_AB_SA_HN_20180706_I-pos-1	I-pos-1	653.73	5	653.327	3261.6	43376.4	2.16	0.0014112	-0.15769	-0.00010302	2.0023	0.0013082	653.528	84.836	1.407	84.836	84.52	85.927	0					488	103	8	0	0	0	1.37e-09	2
EQLLEIVHDLENLSLDQSEHESADKKDK	28	Unmodified	_EQLLEIVHDLENLSLDQSEHESADKKDK_					0	0	0	2	P53686	P53686	P53686	HST2	NAD-dependent protein deacetylase HST2	MULTI-MSMS	20180712_Q2_U2_1-10_AB_SA_HN_20180706_I-pos-1	I-pos-1	1088.54	3	1088.21	3261.6	33435.5	1.8365	0.0019985	0.33127	0.0003605	2.1678	0.002359	1088.54	84.845	1.0203	84.845	84.601	85.621	0					249	77	6	0	0	0	3.24e-104	1
EQLLEIVHDLENLSLDQSEHESADKKDK	28	Unmodified	_EQLLEIVHDLENLSLDQSEHESADKKDK_					0	0	0	2	P53686	P53686	P53686	HST2	NAD-dependent protein deacetylase HST2	MULTI-MSMS	20180712_Q2_U2_1-10_AB_SA_HN_20180706_I-pos-1	I-pos-1	544.775	6	544.607	3261.6	47483.3	2.6258	0.00143	-0.37995	-0.00020692	2.2458	0.0012231	544.941	86.47	1.0351	86.47	85.815	86.85	0					339	79	7	0	0	0	4.93e-05	2
EQLLEIVHDLENLSLDQSEHESADKKDK	28	Unmodified	_EQLLEIVHDLENLSLDQSEHESADKKDK_					0	0	0	2	P53686	P53686	P53686	HST2	NAD-dependent protein deacetylase HST2	MULTI-MSMS	20180712_Q2_U2_1-10_AB_SA_HN_20180706_I-pos-1	I-pos-1	816.661	4	816.407	3261.6	38472.4	1.8148	0.0014816	0.083619	6.83e-05	1.8984	0.0015499	816.658	86.477	1.2188	86.477	85.895	87.114	0					499	96	7	0	0	0	8.83e-60	2
EQLLEIVHDLENLSLDQSEHESADKKDK	28	Unmodified	_EQLLEIVHDLENLSLDQSEHESADKKDK_					0	0	0	2	P53686	P53686	P53686	HST2	NAD-dependent protein deacetylase HST2	MULTI-MSMS	20180712_Q2_U2_1-10_AB_SA_HN_20180706_I-pos-1	I-pos-1	653.729	5	653.327	3261.6	43415.9	2.4551	0.001604	-0.44796	-0.00029267	2.0071	0.0013113	653.728	86.481	1.3234	86.481	85.844	87.167	0					546	104	7	0	0	0	2.37e-13	2
EQLLEIVHDLENLSLDQSEHESADKKDK	28	Unmodified	_EQLLEIVHDLENLSLDQSEHESADKKDK_					0	0	0	2	P53686	P53686	P53686	HST2	NAD-dependent protein deacetylase HST2	MULTI-MSMS	20180712_Q2_U2_1-10_AB_SA_HN_20180706_I-pos-1	I-pos-1	653.534	5	653.327	3261.6	43844.4	7.9239	0.0051769	0.31426	0.00020531	8.2381	0.0053822	653.528	118.92	0.34727	118.92	118.77	119.12	0					64	22	4	0	0	0	0.0026178	1
EQLLEIVHDLENLSLDQSEHESADKKDK	28	Unmodified	_EQLLEIVHDLENLSLDQSEHESADKKDK_					0	0	0	2	P53686	P53686	P53686	HST2	NAD-dependent protein deacetylase HST2	MULTI-SECPEP	20180712_Q2_U2_1-10_AB_SA_HN_20180706_I-pos-1	I-pos-1	654.822	5	653.327	3261.6	43294	3.9163	0.0025587	0.31405	0.00020518	4.2304	0.0027638	653.528	85.592	0.52643	85.592	85.333	85.859	0					61	33	2	0	0	0	0.068411	1
EQLLEIVHDLENLSLDQSEHESADKKDK	28	Phospho (STY)	_EQLLEIVHDLENLSLDQS(ph)EHESADKKDK_		EQLLEIVHDLENLSLDQS(0.719)EHES(0.281)ADKKDK		EQLLEIVHDLENLS(-38.93)LDQS(4.07)EHES(-4.07)ADKKDK	0	0	1	2	P53686	P53686	P53686	HST2	NAD-dependent protein deacetylase HST2	MULTI-MSMS	20180712_Q2_U2_1-2_AB_SA_HN_20180706_II-pos-2	II-pos-2	669.524	5	669.321	3341.57	42821.8	5.8922	0.0039437	0.47225	0.00031608	6.3644	0.0042598	669.521	89.029	0.69516	89.029	88.715	89.41	0					238	50	6	0	0	0	0.00015787	1
EQLLEIVHDLENLSLDQSEHESADKKDK	28	Phospho (STY)	_EQLLEIVHDLENLSLDQS(ph)EHESADKKDK_		EQLLEIVHDLENLS(0.021)LDQS(0.625)EHES(0.354)ADKKDK		EQLLEIVHDLENLS(-14.72)LDQS(2.46)EHES(-2.46)ADKKDK	0	0	1	2	P53686	P53686	P53686	HST2	NAD-dependent protein deacetylase HST2	MULTI-MSMS	20180712_Q2_U2_1-2_AB_SA_HN_20180706_II-pos-2	II-pos-2	836.905	4	836.399	3341.57	38282.1	6.0065	0.0050239	-0.30618	-0.00025608	5.7004	0.0047678	836.9	88.985	0.76884	88.985	88.676	89.445	0					227	55	6	0	0	0	5.33e-27	1
EQLLEIVHDLENLSLDQSEHESADKKDK	28	Phospho (STY)	_EQLLEIVHDLENLSLDQS(ph)EHESADKKDK_		EQLLEIVHDLENLSLDQS(0.5)EHES(0.5)ADKKDK		EQLLEIVHDLENLS(-34.03)LDQS(0)EHES(0)ADKKDK	0	0	1	2	P53686	P53686	P53686	HST2	NAD-dependent protein deacetylase HST2	MULTI-MSMS	20180712_Q2_U2_1-2_AB_SA_HN_20180706_II-pos-2	II-pos-2	669.724	5	669.321	3341.57	43036.7	4.1416	0.0027721	-0.032245	-2.16e-05	4.1093	0.0027505	669.521	90.127	0.81453	90.127	89.912	90.726	0					281	68	6	0	0	0	0.0027175	1
EQLLEIVHDLENLSLDQSEHESADKKDK	28	Phospho (STY)	_EQLLEIVHDLENLSLDQS(ph)EHESADKKDK_		EQLLEIVHDLENLSLDQS(0.5)EHES(0.5)ADKKDK		EQLLEIVHDLENLS(-60.47)LDQS(0)EHES(0)ADKKDK	0	0	1	2	P53686	P53686	P53686	HST2	NAD-dependent protein deacetylase HST2	MULTI-MSMS	20180712_Q2_U2_1-2_AB_SA_HN_20180706_II-pos-2	II-pos-2	836.904	4	836.399	3341.57	38572.7	4.1752	0.0034921	1.7286	0.0014458	5.9038	0.0049379	836.904	90.136	0.83655	90.136	89.932	90.768	0					169	69	3	0	0	0	4.37e-27	1
EQLLEIVHDLENLSLDQSEHESADKKDK	28	Phospho (STY)	_EQLLEIVHDLENLSLDQS(ph)EHESADKKDK_		EQLLEIVHDLENLSLDQS(0.588)EHES(0.412)ADKKDK		EQLLEIVHDLENLS(-63.62)LDQS(1.55)EHES(-1.55)ADKKDK	0	0	1	2	P53686	P53686	P53686	HST2	NAD-dependent protein deacetylase HST2	MULTI-MSMS	20180712_Q2_U2_1-2_AB_SA_HN_20180706_I-pos-2	I-pos-2	669.523	5	669.321	3341.57	44019.4	2.5841	0.0017296	0.10158	6.8e-05	2.6856	0.0017976	669.521	89.089	0.57983	89.089	88.829	89.409	0					243	52	7	0	0	0	1.62e-09	1
EQLLEIVHDLENLSLDQSEHESADKKDK	28	Phospho (STY)	_EQLLEIVHDLENLSLDQS(ph)EHESADKKDK_		EQLLEIVHDLENLSLDQS(0.642)EHES(0.358)ADKKDK		EQLLEIVHDLENLS(-50.19)LDQS(2.54)EHES(-2.54)ADKKDK	0	0	1	2	P53686	P53686	P53686	HST2	NAD-dependent protein deacetylase HST2	MULTI-MSMS	20180712_Q2_U2_1-2_AB_SA_HN_20180706_I-pos-2	I-pos-2	669.523	5	669.321	3341.57	43230.3	2.7072	0.001812	0.27647	0.00018505	2.9837	0.001997	669.521	90.243	0.77281	90.243	89.989	90.762	0					287	71	6	0	0	0	1.91e-06	1
EQLLEIVHDLENLSLDQSEHESADKKDK	28	Phospho (STY)	_EQLLEIVHDLENLSLDQSEHES(ph)ADKKDK_		EQLLEIVHDLENLSLDQS(0.416)EHES(0.584)ADKKDK		EQLLEIVHDLENLS(-44.23)LDQS(-1.48)EHES(1.48)ADKKDK	0	0	1	2	P53686	P53686	P53686	HST2	NAD-dependent protein deacetylase HST2	MULTI-MSMS	20180712_Q2_U2_1-10_AB_SA_HN_20180706_II-pos-1	II-pos-1	836.654	4	836.399	3341.57	38247.2	4.5568	0.0038113	-0.41646	-0.00034832	4.1404	0.003463	836.65	89.336	0.69	89.336	89.064	89.754	0					176	40	7	0	0	0	3.44e-15	1
EQLLEIVHDLENLSLDQSEHESADKKDK	28	Phospho (STY)	_EQLLEIVHDLENLSLDQS(ph)EHESADKKDK_		EQLLEIVHDLENLSLDQS(0.741)EHES(0.259)ADKKDK		EQLLEIVHDLENLS(-39.73)LDQS(4.57)EHES(-4.57)ADKKDK	0	0	1	2	P53686	P53686	P53686	HST2	NAD-dependent protein deacetylase HST2	MULTI-MSMS	20180712_Q2_U2_1-10_AB_SA_HN_20180706_II-pos-1	II-pos-1	669.726	5	669.321	3341.57	42894.1	4.5352	0.0030355	0.17463	0.00011688	4.7099	0.0031524	669.521	89.388	0.62924	89.388	89.108	89.737	0					160	36	6	0	0	0	0.00015863	2
EQLLEIVHDLENLSLDQSEHESADKKDK	28	Phospho (STY)	_EQLLEIVHDLENLSLDQS(ph)EHESADKKDK_		EQLLEIVHDLENLS(0.006)LDQS(0.863)EHES(0.131)ADKKDK		EQLLEIVHDLENLS(-21.66)LDQS(8.19)EHES(-8.19)ADKKDK	0	0	1	2	P53686	P53686	P53686	HST2	NAD-dependent protein deacetylase HST2	MULTI-MSMS	20180712_Q2_U2_1-10_AB_SA_HN_20180706_II-pos-1	II-pos-1	1115.2	3	1114.86	3341.57	32827.8	5.3961	0.0060159	0.26078	0.00029074	5.6569	0.0063067	1115.2	89.423	0.45527	89.423	89.16	89.615	0					75	25	5	0	0	0	2.73e-12	1
EQLLEIVHDLENLSLDQSEHESADKKDK	28	Phospho (STY)	_EQLLEIVHDLENLSLDQS(ph)EHESADKKDK_		EQLLEIVHDLENLSLDQS(0.713)EHES(0.287)ADKKDK		EQLLEIVHDLENLS(-39.57)LDQS(3.96)EHES(-3.96)ADKKDK	0	0	1	2	P53686	P53686	P53686	HST2	NAD-dependent protein deacetylase HST2	MULTI-MSMS	20180712_Q2_U2_1-10_AB_SA_HN_20180706_II-pos-1	II-pos-1	836.904	4	836.399	3341.57	37872.8	4.2652	0.0035674	0.7299	0.00061049	4.9951	0.0041779	836.901	90.499	0.69704	90.499	90.262	90.959	0					218	45	7	0	0	0	1.05e-19	1
EQLLEIVHDLENLSLDQSEHESADKKDK	28	Phospho (STY)	_EQLLEIVHDLENLSLDQSEHES(ph)ADKKDK_		EQLLEIVHDLENLSLDQS(0.006)EHES(0.994)ADKKDK		EQLLEIVHDLENLS(-41.02)LDQS(-22.36)EHES(22.36)ADKKDK	0	0	1	2	P53686	P53686	P53686	HST2	NAD-dependent protein deacetylase HST2	MULTI-MSMS	20180712_Q2_U2_1-10_AB_SA_HN_20180706_II-pos-1	II-pos-1	1115.54	3	1114.86	3341.57	33784.6	5.1677	0.0057613	0.20487	0.00022841	5.3726	0.0059897	1115.53	90.493	0.51482	90.493	90.322	90.837	0					96	32	5	0	0	0	8.44e-26	1
EQLLEIVHDLENLSLDQSEHESADKKDK	28	Phospho (STY)	_EQLLEIVHDLENLSLDQSEHES(ph)ADKKDK_		EQLLEIVHDLENLSLDQS(0.215)EHES(0.785)ADKKDK		EQLLEIVHDLENLS(-48.78)LDQS(-5.62)EHES(5.62)ADKKDK	0	0	1	2	P53686	P53686	P53686	HST2	NAD-dependent protein deacetylase HST2	MULTI-MSMS	20180712_Q2_U2_1-10_AB_SA_HN_20180706_II-pos-1	II-pos-1	669.525	5	669.321	3341.57	42999.9	4.3536	0.002914	0.079258	5.3e-05	4.4329	0.002967	669.521	90.509	0.74608	90.509	90.293	91.039	0					174	49	5	0	0	0	3.02e-06	1
EQLLEIVHDLENLSLDQSEHESADKKDK	28	Phospho (STY)	_EQLLEIVHDLENLSLDQS(ph)EHESADKKDK_		EQLLEIVHDLENLSLDQS(0.651)EHES(0.349)ADKKDK		EQLLEIVHDLENLS(-49.03)LDQS(2.7)EHES(-2.7)ADKKDK	0	0	1	2	P53686	P53686	P53686	HST2	NAD-dependent protein deacetylase HST2	MULTI-MSMS	20180712_Q2_U2_1-10_AB_SA_HN_20180706_I-pos-1	I-pos-1	836.653	4	836.399	3341.57	38512.9	3.2977	0.0027582	-0.45931	-0.00038417	2.8384	0.002374	836.65	89.237	0.53863	89.237	88.984	89.523	0					174	37	6	0	0	0	5.84e-47	1
EQLLEIVHDLENLSLDQSEHESADKKDK	28	Phospho (STY)	_EQLLEIVHDLENLSLDQS(ph)EHESADKKDK_		EQLLEIVHDLENLSLDQS(0.711)EHES(0.289)ADKKDK		EQLLEIVHDLENLS(-80.61)LDQS(3.91)EHES(-3.91)ADKKDK	0	0	1	2	P53686	P53686	P53686	HST2	NAD-dependent protein deacetylase HST2	MULTI-MSMS	20180712_Q2_U2_1-10_AB_SA_HN_20180706_I-pos-1	I-pos-1	669.523	5	669.321	3341.57	43287.2	3.0665	0.0020525	0.10832	7.25e-05	3.1749	0.002125	669.521	89.273	0.53952	89.273	89.016	89.556	0					197	37	7	0	0	0	2.76e-13	1
EQLLEIVHDLENLSLDQSEHESADKKDK	28	Phospho (STY)	_EQLLEIVHDLENLSLDQS(ph)EHESADKKDK_		EQLLEIVHDLENLSLDQS(0.594)EHES(0.406)ADKKDK		EQLLEIVHDLENLS(-36.05)LDQS(1.65)EHES(-1.65)ADKKDK	0	0	1	2	P53686	P53686	P53686	HST2	NAD-dependent protein deacetylase HST2	MULTI-MSMS	20180712_Q2_U2_1-10_AB_SA_HN_20180706_I-pos-1	I-pos-1	836.653	4	836.399	3341.57	38271.6	4.1244	0.0034496	0.10886	9.1e-05	4.2333	0.0035407	836.901	90.433	0.71828	90.433	90.137	90.856	0					255	52	7	0	0	0	3.43e-19	1
EQLLEIVHDLENLSLDQSEHESADKKDK	28	Phospho (STY)	_EQLLEIVHDLENLSLDQSEHES(ph)ADKKDK_		EQLLEIVHDLENLSLDQS(0.29)EHES(0.71)ADKKDK		EQLLEIVHDLENLS(-66.03)LDQS(-3.9)EHES(3.9)ADKKDK	0	0	1	2	P53686	P53686	P53686	HST2	NAD-dependent protein deacetylase HST2	MULTI-MSMS	20180712_Q2_U2_1-10_AB_SA_HN_20180706_I-pos-1	I-pos-1	669.725	5	669.321	3341.57	42927.4	3.9048	0.0026136	0.083707	5.6e-05	3.9885	0.0026696	669.521	90.429	0.67957	90.429	90.121	90.8	0					229	48	7	0	0	0	7.15e-10	1
FHYLLKLFQDKDVLK	15	Unmodified	_FHYLLKLFQDKDVLK_					0	0	0	2	P53686	P53686	P53686	HST2	NAD-dependent protein deacetylase HST2	MULTI-MSMS	20180712_Q2_U2_1-10_AB_SA_HN_20180706_I-pos-1	I-pos-1	477.777	4	477.525	1906.07	52128.9	2.2872	0.0010922	0.10394	4.96e-05	2.3912	0.0011418	477.776	63.277	0.55636	63.277	63.106	63.663	7.11e-15					92	40	3	0	0	0	0.054452	1
HPQQPLVIVVGTSLAVYPFASLPEEIPR	28	Unmodified	_HPQQPLVIVVGTSLAVYPFASLPEEIPR_					0	0	0	0	P53686	P53686	P53686	HST2	NAD-dependent protein deacetylase HST2	MULTI-MSMS	20180712_Q2_U2_1-2_AB_SA_HN_20180706_II-neg-2	II-neg-2	1020.24	3	1019.9	3056.67	35883.5	3.4581	0.0035269	-0.82902	-0.00084552	2.6291	0.0026814	1020.23	106.01	0.42463	106.01	105.7	106.13	-1.42e-14					204	53	6	0	0	0	3.15e-05	1
HPQQPLVIVVGTSLAVYPFASLPEEIPR	28	Unmodified	_HPQQPLVIVVGTSLAVYPFASLPEEIPR_					0	0	0	0	P53686	P53686	P53686	HST2	NAD-dependent protein deacetylase HST2	MULTI-MSMS	20180712_Q2_U2_1-2_AB_SA_HN_20180706_II-pos-2	II-pos-2	765.427	4	765.175	3056.67	41222.2	3.3174	0.0025384	-0.8017	-0.00061344	2.5157	0.0019249	765.675	78.382	0.5337	78.382	78.114	78.648	0					168	44	5	0	0	0	0.0022577	1
HPQQPLVIVVGTSLAVYPFASLPEEIPR	28	Unmodified	_HPQQPLVIVVGTSLAVYPFASLPEEIPR_					0	0	0	0	P53686	P53686	P53686	HST2	NAD-dependent protein deacetylase HST2	MULTI-MSMS	20180712_Q2_U2_1-2_AB_SA_HN_20180706_II-pos-2	II-pos-2	765.68	4	765.175	3056.67	40485.7	4.6318	0.0035441	-0.46372	-0.00035483	4.1681	0.0031893	765.425	88.443	1.2693	88.443	88.07	89.339	0					395	93	7	0	0	0	2.14e-06	2
HPQQPLVIVVGTSLAVYPFASLPEEIPR	28	Unmodified	_HPQQPLVIVVGTSLAVYPFASLPEEIPR_					0	0	0	0	P53686	P53686	P53686	HST2	NAD-dependent protein deacetylase HST2	MULTI-MSMS	20180712_Q2_U2_1-2_AB_SA_HN_20180706_II-pos-2	II-pos-2	766.431	4	765.175	3056.67	40198	4.2146	0.0032249	-0.55261	-0.00042284	3.662	0.0028021	765.425	90.497	1.672	90.497	90.082	91.754	0					636	138	7	0	0	0	3.44e-09	4
HPQQPLVIVVGTSLAVYPFASLPEEIPR	28	Unmodified	_HPQQPLVIVVGTSLAVYPFASLPEEIPR_					0	0	0	0	P53686	P53686	P53686	HST2	NAD-dependent protein deacetylase HST2	MULTI-MSMS	20180712_Q2_U2_1-2_AB_SA_HN_20180706_II-pos-2	II-pos-2	1020.24	3	1019.9	3056.67	35167.6	4.4651	0.0045539	-0.38529	-0.00039295	4.0798	0.004161	1020.23	90.502	1.0959	90.502	90.154	91.25	0					384	89	7	0	0	0	0.002753	2
HPQQPLVIVVGTSLAVYPFASLPEEIPR	28	Unmodified	_HPQQPLVIVVGTSLAVYPFASLPEEIPR_					0	0	0	0	P53686	P53686	P53686	HST2	NAD-dependent protein deacetylase HST2	MULTI-MSMS	20180712_Q2_U2_1-2_AB_SA_HN_20180706_II-pos-2	II-pos-2	765.43	4	765.175	3056.67	40037.8	5.4841	0.0041963	-0.45171	-0.00034564	5.0324	0.0038507	765.425	92.434	2.1306	92.434	91.727	93.857	0					819	167	6	0	0	0	2.22e-09	5
HPQQPLVIVVGTSLAVYPFASLPEEIPR	28	Unmodified	_HPQQPLVIVVGTSLAVYPFASLPEEIPR_					0	0	0	0	P53686	P53686	P53686	HST2	NAD-dependent protein deacetylase HST2	MULTI-MSMS	20180712_Q2_U2_1-2_AB_SA_HN_20180706_II-pos-2	II-pos-2	1020.24	3	1019.9	3056.67	35062.7	5.9328	0.0060509	0.12906	0.00013163	6.0619	0.0061825	1020.23	92.443	1.6923	92.443	91.833	93.525	0					385	132	4	0	0	0	1.54e-19	3
HPQQPLVIVVGTSLAVYPFASLPEEIPR	28	Unmodified	_HPQQPLVIVVGTSLAVYPFASLPEEIPR_					0	0	0	0	P53686	P53686	P53686	HST2	NAD-dependent protein deacetylase HST2	MULTI-MSMS	20180712_Q2_U2_1-2_AB_SA_HN_20180706_II-pos-2	II-pos-2	612.746	5	612.341	3056.67	45128.7	6.2889	0.003851	-0.11991	-7.34e-05	6.169	0.0037776	612.742	92.39	0.63712	92.39	92.088	92.725	0					147	46	4	0	0	0	0.023832	1
HPQQPLVIVVGTSLAVYPFASLPEEIPR	28	Unmodified	_HPQQPLVIVVGTSLAVYPFASLPEEIPR_					0	0	0	0	P53686	P53686	P53686	HST2	NAD-dependent protein deacetylase HST2	MULTI-MSMS	20180712_Q2_U2_1-2_AB_SA_HN_20180706_II-pos-2	II-pos-2	1020.24	3	1019.9	3056.67	34713.4	3.0388	0.0030992	-0.00246	-2.51e-06	3.0363	0.0030967	1020.23	105.91	1.674	105.91	105.03	106.71	0					881	137	10	0	0	0	1e-13	4
HPQQPLVIVVGTSLAVYPFASLPEEIPR	28	Unmodified	_HPQQPLVIVVGTSLAVYPFASLPEEIPR_					0	0	0	0	P53686	P53686	P53686	HST2	NAD-dependent protein deacetylase HST2	MULTI-MSMS	20180712_Q2_U2_1-2_AB_SA_HN_20180706_II-pos-2	II-pos-2	765.429	4	765.175	3056.67	40099.7	2.706	0.0020705	-0.072619	-5.56e-05	2.6333	0.002015	765.426	105.95	1.4496	105.95	105.08	106.53	-1.42e-14					761	122	9	0	0	0	3.26e-19	3
HPQQPLVIVVGTSLAVYPFASLPEEIPR	28	Unmodified	_HPQQPLVIVVGTSLAVYPFASLPEEIPR_					0	0	0	0	P53686	P53686	P53686	HST2	NAD-dependent protein deacetylase HST2	MULTI-MSMS	20180712_Q2_U2_1-2_AB_SA_HN_20180706_II-pos-2	II-pos-2	1529.85	2	1529.34	3056.67	28744.2	3.6949	0.0056507	-0.014408	-2.2e-05	3.6805	0.0056287	1529.84	105.93	0.82604	105.93	105.41	106.24	0					398	78	7	0	0	0	1.82e-121	2
HPQQPLVIVVGTSLAVYPFASLPEEIPR	28	Unmodified	_HPQQPLVIVVGTSLAVYPFASLPEEIPR_					0	0	0	0	P53686	P53686	P53686	HST2	NAD-dependent protein deacetylase HST2	MULTI-MSMS	20180712_Q2_U2_1-2_AB_SA_HN_20180706_II-pos-2	II-pos-2	612.744	5	612.341	3056.67	44907.1	2.8289	0.0017322	-0.1712	-0.00010484	2.6577	0.0016274	612.542	105.98	0.7768	105.98	105.43	106.21	0					367	74	6	0	0	0	3.45e-09	2
HPQQPLVIVVGTSLAVYPFASLPEEIPR	28	Unmodified	_HPQQPLVIVVGTSLAVYPFASLPEEIPR_					0	0	0	0	P53686	P53686	P53686	HST2	NAD-dependent protein deacetylase HST2	MULTI-MSMS	20180712_Q2_U2_1-2_AB_SA_HN_20180706_II-pos-2	II-pos-2	1020.24	3	1019.9	3056.67	34610.1	4.1258	0.0042078	-3.0641	-0.0031251	1.0617	0.0010828	1019.89	107	0.63997	107	106.56	107.2	0					110	35	4	0	0	0	1.62e-13	2
HPQQPLVIVVGTSLAVYPFASLPEEIPR	28	Unmodified	_HPQQPLVIVVGTSLAVYPFASLPEEIPR_					0	0	0	0	P53686	P53686	P53686	HST2	NAD-dependent protein deacetylase HST2	MULTI-MSMS	20180712_Q2_U2_1-2_AB_SA_HN_20180706_II-pos-2	II-pos-2	1020.24	3	1019.9	3056.67	34610.2	3.5893	0.0036607	-0.10656	-0.00010868	3.4827	0.003552	1020.23	107.37	1.3112	107.37	107.1	108.41	0					331	66	6	0	0	0	7.34e-27	3
HPQQPLVIVVGTSLAVYPFASLPEEIPR	28	Unmodified	_HPQQPLVIVVGTSLAVYPFASLPEEIPR_					0	0	0	0	P53686	P53686	P53686	HST2	NAD-dependent protein deacetylase HST2	MULTI-MSMS	20180712_Q2_U2_1-2_AB_SA_HN_20180706_II-pos-2	II-pos-2	765.677	4	765.175	3056.67	39960.8	3.3456	0.00256	-0.47476	-0.00036328	2.8708	0.0021967	765.675	107.29	1.4917	107.29	106.88	108.37	0					259	76	4	0	0	0	1.32e-06	1
HPQQPLVIVVGTSLAVYPFASLPEEIPR	28	Unmodified	_HPQQPLVIVVGTSLAVYPFASLPEEIPR_					0	0	0	0	P53686	P53686	P53686	HST2	NAD-dependent protein deacetylase HST2	MULTI-MSMS	20180712_Q2_U2_1-2_AB_SA_HN_20180706_II-pos-2	II-pos-2	1530.35	2	1529.34	3056.67	28762.7	4.5922	0.0070231	0.064787	9.91e-05	4.657	0.0071221	1529.85	108.56	0.22409	108.56	108.39	108.61	-1.42e-14					23	13	2	0	0	0	2.07e-13	1
HPQQPLVIVVGTSLAVYPFASLPEEIPR	28	Unmodified	_HPQQPLVIVVGTSLAVYPFASLPEEIPR_					0	0	0	0	P53686	P53686	P53686	HST2	NAD-dependent protein deacetylase HST2	MULTI-MSMS	20180712_Q2_U2_1-2_AB_SA_HN_20180706_II-pos-2	II-pos-2	1020.23	3	1019.9	3056.67	34610.3	4.6634	0.0047562	0.29481	0.00030067	4.9582	0.0050569	1020.23	108.81	1.9136	108.81	108.37	110.28	0					1037	222	6	0	0	0	1.72e-19	5
HPQQPLVIVVGTSLAVYPFASLPEEIPR	28	Unmodified	_HPQQPLVIVVGTSLAVYPFASLPEEIPR_					0	0	0	0	P53686	P53686	P53686	HST2	NAD-dependent protein deacetylase HST2	MULTI-MSMS	20180712_Q2_U2_1-2_AB_SA_HN_20180706_II-pos-2	II-pos-2	1530.35	2	1529.34	3056.67	29225.7	6.3144	0.0096569	0.36747	0.00056199	6.6819	0.010219	1529.84	108.95	0.2719	108.95	108.81	109.08	-1.42e-14					78	27	4	0	0	0	2.3e-26	1
HPQQPLVIVVGTSLAVYPFASLPEEIPR	28	Unmodified	_HPQQPLVIVVGTSLAVYPFASLPEEIPR_					0	0	0	0	P53686	P53686	P53686	HST2	NAD-dependent protein deacetylase HST2	MULTI-MSMS	20180712_Q2_U2_1-2_AB_SA_HN_20180706_II-pos-2	II-pos-2	765.68	4	765.175	3056.67	40099.7	4.5419	0.0034754	0.09922	7.59e-05	4.6411	0.0035513	765.426	109.19	1.1546	109.19	108.6	109.76	0					396	138	5	0	0	0	1.8e-08	2
HPQQPLVIVVGTSLAVYPFASLPEEIPR	28	Unmodified	_HPQQPLVIVVGTSLAVYPFASLPEEIPR_					0	0	0	0	P53686	P53686	P53686	HST2	NAD-dependent protein deacetylase HST2	MULTI-MSMS	20180712_Q2_U2_1-2_AB_SA_HN_20180706_II-pos-2	II-pos-2	1530.36	2	1529.34	3056.67	28917	5.5473	0.0084838	0.25896	0.00039604	5.8063	0.0088798	1530.35	109.27	0.58807	109.27	109.05	109.64	0					142	69	3	0	0	0	8.02e-19	1
HPQQPLVIVVGTSLAVYPFASLPEEIPR	28	Unmodified	_HPQQPLVIVVGTSLAVYPFASLPEEIPR_					0	0	0	0	P53686	P53686	P53686	HST2	NAD-dependent protein deacetylase HST2	MULTI-MSMS	20180712_Q2_U2_1-2_AB_SA_HN_20180706_II-pos-2	II-pos-2	765.679	4	765.175	3056.67	39822.8	3.569	0.0027309	0.16873	0.00012911	3.7377	0.00286	765.425	109.8	0.73999	109.8	109.54	110.28	0					289	98	5	0	0	0	2.79e-06	1
HPQQPLVIVVGTSLAVYPFASLPEEIPR	28	Unmodified	_HPQQPLVIVVGTSLAVYPFASLPEEIPR_					0	0	0	0	P53686	P53686	P53686	HST2	NAD-dependent protein deacetylase HST2	MULTI-MSMS	20180712_Q2_U2_1-2_AB_SA_HN_20180706_II-pos-2	II-pos-2	1530.35	2	1529.34	3056.67	29751.8	4.2958	0.0065697	-1.5769	-0.0024116	2.7189	0.0041581	1530.34	110.3	0.29945	110.3	110.17	110.47	-1.42e-14					95	41	4	0	0	0	9.96e-08	1
HPQQPLVIVVGTSLAVYPFASLPEEIPR	28	Unmodified	_HPQQPLVIVVGTSLAVYPFASLPEEIPR_					0	0	0	0	P53686	P53686	P53686	HST2	NAD-dependent protein deacetylase HST2	MULTI-MSMS	20180712_Q2_U2_1-2_AB_SA_HN_20180706_II-pos-2	II-pos-2	1020.57	3	1019.9	3056.67	34547.3	3.8487	0.0039253	-0.14446	-0.00014734	3.7042	0.0037779	1020.23	110.46	0.71953	110.46	110.27	110.98	0					433	103	6	0	0	0	3.7e-19	1
HPQQPLVIVVGTSLAVYPFASLPEEIPR	28	Unmodified	_HPQQPLVIVVGTSLAVYPFASLPEEIPR_					0	0	0	0	P53686	P53686	P53686	HST2	NAD-dependent protein deacetylase HST2	MULTI-MSMS	20180712_Q2_U2_1-2_AB_SA_HN_20180706_II-pos-2	II-pos-2	1020.24	3	1019.9	3056.67	34573.2	4.629	0.0047211	-1.0724	-0.0010937	3.5566	0.0036274	1020.23	111.05	0.94665	111.05	110.79	111.74	0					519	144	5	0	0	0	2.53e-13	3
HPQQPLVIVVGTSLAVYPFASLPEEIPR	28	Unmodified	_HPQQPLVIVVGTSLAVYPFASLPEEIPR_					0	0	0	0	P53686	P53686	P53686	HST2	NAD-dependent protein deacetylase HST2	MULTI-MSMS	20180712_Q2_U2_1-2_AB_SA_HN_20180706_II-pos-2	II-pos-2	1020.24	3	1019.9	3056.67	34869.6	6.7774	0.0069123	-0.50283	-0.00051283	6.2746	0.0063994	1020.23	118.78	2.3732	118.78	118.62	121	0					908	272	4	0	0	0	3.49e-21	6
HPQQPLVIVVGTSLAVYPFASLPEEIPR	28	Unmodified	_HPQQPLVIVVGTSLAVYPFASLPEEIPR_					0	0	0	0	P53686	P53686	P53686	HST2	NAD-dependent protein deacetylase HST2	MULTI-MSMS	20180712_Q2_U2_1-2_AB_SA_HN_20180706_II-pos-2	II-pos-2	765.43	4	765.175	3056.67	40166.2	6.5328	0.0049987	-0.92692	-0.00070925	5.6058	0.0042895	765.425	118.87	2.022	118.87	118.62	120.65	0					1177	220	6	0	0	0	2.16e-14	6
HPQQPLVIVVGTSLAVYPFASLPEEIPR	28	Unmodified	_HPQQPLVIVVGTSLAVYPFASLPEEIPR_					0	0	0	0	P53686	P53686	P53686	HST2	NAD-dependent protein deacetylase HST2	MULTI-MSMS	20180712_Q2_U2_1-2_AB_SA_HN_20180706_II-pos-2	II-pos-2	612.544	5	612.341	3056.67	46081.7	6.7778	0.0041503	-1.6718	-0.0010237	5.106	0.0031266	612.541	119.2	0.86124	119.2	118.99	119.85	1.42e-14					256	84	4	0	0	0	0.002808	1
HPQQPLVIVVGTSLAVYPFASLPEEIPR	28	Unmodified	_HPQQPLVIVVGTSLAVYPFASLPEEIPR_					0	0	0	0	P53686	P53686	P53686	HST2	NAD-dependent protein deacetylase HST2	MULTI-SECPEP	20180712_Q2_U2_1-2_AB_SA_HN_20180706_II-pos-2	II-pos-2	765.428	4	765.175	3056.67	39888.2	3.4893	0.00267	0.70022	0.00053579	4.1896	0.0032057	765.427	110.45	0.4398	110.45	110.29	110.73	-1.42e-14					161	62	5	0	0	0	0.0077661	1
HPQQPLVIVVGTSLAVYPFASLPEEIPR	28	Unmodified	_HPQQPLVIVVGTSLAVYPFASLPEEIPR_					0	0	0	0	P53686	P53686	P53686	HST2	NAD-dependent protein deacetylase HST2	MULTI-MSMS	20180712_Q2_U2_1-2_AB_SA_HN_20180706_I-neg-2	I-neg-2	1020.57	3	1019.9	3056.67	35175.4	2.4809	0.0025302	0.028313	2.89e-05	2.5092	0.0025591	1020.23	106.02	0.57183	106.02	105.57	106.14	0					241	54	5	0	0	0	1.99e-19	2
HPQQPLVIVVGTSLAVYPFASLPEEIPR	28	Unmodified	_HPQQPLVIVVGTSLAVYPFASLPEEIPR_					0	0	0	0	P53686	P53686	P53686	HST2	NAD-dependent protein deacetylase HST2	MULTI-MSMS	20180712_Q2_U2_1-2_AB_SA_HN_20180706_I-neg-2	I-neg-2	765.678	4	765.175	3056.67	40807.5	1.9592	0.0014991	-0.08976	-6.87e-05	1.8694	0.0014304	765.676	106.02	0.48389	106.02	105.63	106.11	1.42e-14					150	47	4	0	0	0	2.43e-07	1
HPQQPLVIVVGTSLAVYPFASLPEEIPR	28	Unmodified	_HPQQPLVIVVGTSLAVYPFASLPEEIPR_					0	0	0	0	P53686	P53686	P53686	HST2	NAD-dependent protein deacetylase HST2	MULTI-MSMS	20180712_Q2_U2_1-2_AB_SA_HN_20180706_I-pos-2	I-pos-2	765.427	4	765.175	3056.67	41144.6	2.4165	0.0018491	0.31942	0.00024441	2.7359	0.0020935	765.676	88.437	0.6878	88.437	88.191	88.879	0					223	62	5	0	0	0	0.00012518	1
HPQQPLVIVVGTSLAVYPFASLPEEIPR	28	Unmodified	_HPQQPLVIVVGTSLAVYPFASLPEEIPR_					0	0	0	0	P53686	P53686	P53686	HST2	NAD-dependent protein deacetylase HST2	MULTI-MSMS	20180712_Q2_U2_1-2_AB_SA_HN_20180706_I-pos-2	I-pos-2	765.429	4	765.175	3056.67	40557.6	2.7208	0.0020819	-0.056476	-4.32e-05	2.6643	0.0020387	765.426	90.51	1.1153	90.51	90.208	91.324	0					438	95	7	0	0	0	9.2e-05	1
HPQQPLVIVVGTSLAVYPFASLPEEIPR	28	Unmodified	_HPQQPLVIVVGTSLAVYPFASLPEEIPR_					0	0	0	0	P53686	P53686	P53686	HST2	NAD-dependent protein deacetylase HST2	MULTI-MSMS	20180712_Q2_U2_1-2_AB_SA_HN_20180706_I-pos-2	I-pos-2	1020.23	3	1019.9	3056.67	35358.8	3.1674	0.0032304	-0.22053	-0.00022492	2.9469	0.0030055	1020.23	90.518	0.82919	90.518	90.254	91.083	0					314	74	6	0	0	0	2.77e-06	1
HPQQPLVIVVGTSLAVYPFASLPEEIPR	28	Unmodified	_HPQQPLVIVVGTSLAVYPFASLPEEIPR_					0	0	0	0	P53686	P53686	P53686	HST2	NAD-dependent protein deacetylase HST2	MULTI-MSMS	20180712_Q2_U2_1-2_AB_SA_HN_20180706_I-pos-2	I-pos-2	1020.23	3	1019.9	3056.67	35327.4	3.0425	0.003103	-0.13772	-0.00014046	2.9048	0.0029626	1020.23	92.461	0.95245	92.461	91.989	92.941	0					302	77	5	0	0	0	3.88e-19	2
HPQQPLVIVVGTSLAVYPFASLPEEIPR	28	Unmodified	_HPQQPLVIVVGTSLAVYPFASLPEEIPR_					0	0	0	0	P53686	P53686	P53686	HST2	NAD-dependent protein deacetylase HST2	MULTI-MSMS	20180712_Q2_U2_1-2_AB_SA_HN_20180706_I-pos-2	I-pos-2	765.678	4	765.175	3056.67	40762.4	2.5061	0.0019176	-0.50811	-0.0003888	1.998	0.0015288	765.425	92.511	1.3994	92.511	91.898	93.297	0					552	120	7	0	0	0	0.00014221	2
HPQQPLVIVVGTSLAVYPFASLPEEIPR	28	Unmodified	_HPQQPLVIVVGTSLAVYPFASLPEEIPR_					0	0	0	0	P53686	P53686	P53686	HST2	NAD-dependent protein deacetylase HST2	MULTI-MSMS	20180712_Q2_U2_1-2_AB_SA_HN_20180706_I-pos-2	I-pos-2	1020.23	3	1019.9	3056.67	34651.4	2.4748	0.002524	0.021945	2.24e-05	2.4967	0.0025464	1020.23	105.93	1.3566	105.93	105.2	106.56	0					824	125	10	0	0	0	8.42e-27	4
HPQQPLVIVVGTSLAVYPFASLPEEIPR	28	Unmodified	_HPQQPLVIVVGTSLAVYPFASLPEEIPR_					0	0	0	0	P53686	P53686	P53686	HST2	NAD-dependent protein deacetylase HST2	MULTI-MSMS	20180712_Q2_U2_1-2_AB_SA_HN_20180706_I-pos-2	I-pos-2	765.679	4	765.175	3056.67	40146.3	1.9797	0.0015148	0.23991	0.00018358	2.2196	0.0016984	765.426	105.95	1.1623	105.95	105.26	106.42	0					647	112	8	0	0	0	7.92e-10	3
HPQQPLVIVVGTSLAVYPFASLPEEIPR	28	Unmodified	_HPQQPLVIVVGTSLAVYPFASLPEEIPR_					0	0	0	0	P53686	P53686	P53686	HST2	NAD-dependent protein deacetylase HST2	MULTI-MSMS	20180712_Q2_U2_1-2_AB_SA_HN_20180706_I-pos-2	I-pos-2	1529.85	2	1529.34	3056.67	28761.2	2.8345	0.004335	0.38099	0.00058266	3.2155	0.0049177	1529.84	105.94	0.67072	105.94	105.52	106.19	0					337	71	6	0	0	0	6.2e-122	2
HPQQPLVIVVGTSLAVYPFASLPEEIPR	28	Unmodified	_HPQQPLVIVVGTSLAVYPFASLPEEIPR_					0	0	0	0	P53686	P53686	P53686	HST2	NAD-dependent protein deacetylase HST2	MULTI-MSMS	20180712_Q2_U2_1-2_AB_SA_HN_20180706_I-pos-2	I-pos-2	612.543	5	612.341	3056.67	44967	2.4116	0.0014768	-0.086885	-5.32e-05	2.3248	0.0014235	612.542	105.95	0.62194	105.95	105.54	106.17	0					346	65	7	0	0	0	3.45e-09	2
HPQQPLVIVVGTSLAVYPFASLPEEIPR	28	Unmodified	_HPQQPLVIVVGTSLAVYPFASLPEEIPR_					0	0	0	0	P53686	P53686	P53686	HST2	NAD-dependent protein deacetylase HST2	MULTI-MSMS	20180712_Q2_U2_1-2_AB_SA_HN_20180706_I-pos-2	I-pos-2	1020.23	3	1019.9	3056.67	34579.7	3.2821	0.0033474	-0.7099	-0.00072402	2.5722	0.0026234	1020.23	107.79	0.78835	107.79	107.59	108.38	0					259	44	6	0	0	0	1.4e-13	2
HPQQPLVIVVGTSLAVYPFASLPEEIPR	28	Unmodified	_HPQQPLVIVVGTSLAVYPFASLPEEIPR_					0	0	0	0	P53686	P53686	P53686	HST2	NAD-dependent protein deacetylase HST2	MULTI-MSMS	20180712_Q2_U2_1-2_AB_SA_HN_20180706_I-pos-2	I-pos-2	765.677	4	765.175	3056.67	39642.9	2.7258	0.0020857	-0.4918	-0.00037631	2.234	0.0017094	765.675	107.79	0.92844	107.79	107.45	108.38	0					178	52	5	0	0	0	3.22e-09	1
HPQQPLVIVVGTSLAVYPFASLPEEIPR	28	Unmodified	_HPQQPLVIVVGTSLAVYPFASLPEEIPR_					0	0	0	0	P53686	P53686	P53686	HST2	NAD-dependent protein deacetylase HST2	MULTI-MSMS	20180712_Q2_U2_1-2_AB_SA_HN_20180706_I-pos-2	I-pos-2	765.429	4	765.175	3056.67	39642.9	4.8681	0.0037249	-0.15608	-0.00011943	4.712	0.0036055	765.675	108.6	1.435	108.6	108.35	109.78	0					358	111	5	0	0	0	1.99e-09	2
HPQQPLVIVVGTSLAVYPFASLPEEIPR	28	Unmodified	_HPQQPLVIVVGTSLAVYPFASLPEEIPR_					0	0	0	0	P53686	P53686	P53686	HST2	NAD-dependent protein deacetylase HST2	MULTI-MSMS	20180712_Q2_U2_1-2_AB_SA_HN_20180706_I-pos-2	I-pos-2	1020.24	3	1019.9	3056.67	34430.5	5.4358	0.0055439	-0.18262	-0.00018625	5.2532	0.0053577	1020.23	108.75	0.76408	108.75	108.36	109.13	0					262	53	5	0	0	0	1.99e-19	2
HPQQPLVIVVGTSLAVYPFASLPEEIPR	28	Unmodified	_HPQQPLVIVVGTSLAVYPFASLPEEIPR_					0	0	0	0	P53686	P53686	P53686	HST2	NAD-dependent protein deacetylase HST2	MULTI-MSMS	20180712_Q2_U2_1-2_AB_SA_HN_20180706_I-pos-2	I-pos-2	1020.24	3	1019.9	3056.67	34579.8	4.8755	0.0049725	-0.050627	-5.16e-05	4.8249	0.0049209	1020.23	109.2	3.2291	109.2	108.33	111.56	1.42e-14					928	299	6	0	0	0	8.98e-27	4
HPQQPLVIVVGTSLAVYPFASLPEEIPR	28	Unmodified	_HPQQPLVIVVGTSLAVYPFASLPEEIPR_					0	0	0	0	P53686	P53686	P53686	HST2	NAD-dependent protein deacetylase HST2	MULTI-MSMS	20180712_Q2_U2_1-2_AB_SA_HN_20180706_I-pos-2	I-pos-2	765.43	4	765.175	3056.67	39642.9	4.6277	0.003541	-0.13348	-0.00010214	4.4942	0.0034389	765.676	109.68	2.5147	109.68	109.13	111.64	0					684	254	5	0	0	0	1.8e-08	4
HPQQPLVIVVGTSLAVYPFASLPEEIPR	28	Unmodified	_HPQQPLVIVVGTSLAVYPFASLPEEIPR_					0	0	0	0	P53686	P53686	P53686	HST2	NAD-dependent protein deacetylase HST2	MULTI-MSMS	20180712_Q2_U2_1-2_AB_SA_HN_20180706_I-pos-2	I-pos-2	1529.85	2	1529.34	3056.67	28788.4	5.5296	0.0084567	-1.0706	-0.0016373	4.4591	0.0068194	1529.84	110.28	0.49109	110.28	110.12	110.61	1.42e-14					110	47	4	0	0	0	1.54e-09	1
HPQQPLVIVVGTSLAVYPFASLPEEIPR	28	Unmodified	_HPQQPLVIVVGTSLAVYPFASLPEEIPR_					0	0	0	0	P53686	P53686	P53686	HST2	NAD-dependent protein deacetylase HST2	MULTI-MSMS	20180712_Q2_U2_1-2_AB_SA_HN_20180706_I-pos-2	I-pos-2	1020.24	3	1019.9	3056.67	34579.8	5.5771	0.005688	-0.070213	-7.16e-05	5.5069	0.0056164	1020.23	110.51	0.6004	110.51	110.39	110.99	0					252	63	4	0	0	0	6.24e-27	2
HPQQPLVIVVGTSLAVYPFASLPEEIPR	28	Unmodified	_HPQQPLVIVVGTSLAVYPFASLPEEIPR_					0	0	0	0	P53686	P53686	P53686	HST2	NAD-dependent protein deacetylase HST2	MULTI-MSMS	20180712_Q2_U2_1-2_AB_SA_HN_20180706_I-pos-2	I-pos-2	1020.24	3	1019.9	3056.67	34579.7	4.7925	0.0048878	-0.47529	-0.00048475	4.3172	0.0044031	1020.23	111.05	1.2911	111.05	110.99	112.28	0					549	167	4	0	0	0	1.37e-09	3
HPQQPLVIVVGTSLAVYPFASLPEEIPR	28	Unmodified	_HPQQPLVIVVGTSLAVYPFASLPEEIPR_					0	0	0	0	P53686	P53686	P53686	HST2	NAD-dependent protein deacetylase HST2	MULTI-MSMS	20180712_Q2_U2_1-2_AB_SA_HN_20180706_I-pos-2	I-pos-2	1020.24	3	1019.9	3056.67	34866.5	5.9503	0.0060687	-0.86407	-0.00088126	5.0863	0.0051875	1020.23	118.78	2.7434	118.78	118.64	121.38	0					1374	294	6	0	0	0	1.05e-26	8
HPQQPLVIVVGTSLAVYPFASLPEEIPR	28	Unmodified	_HPQQPLVIVVGTSLAVYPFASLPEEIPR_					0	0	0	0	P53686	P53686	P53686	HST2	NAD-dependent protein deacetylase HST2	MULTI-MSMS	20180712_Q2_U2_1-2_AB_SA_HN_20180706_I-pos-2	I-pos-2	765.429	4	765.175	3056.67	40115.3	5.4918	0.0042022	-0.86206	-0.00065963	4.6298	0.0035426	765.425	118.88	2.1462	118.88	118.64	120.79	0					1045	208	6	0	0	0	1.71e-13	6
HPQQPLVIVVGTSLAVYPFASLPEEIPR	28	Unmodified	_HPQQPLVIVVGTSLAVYPFASLPEEIPR_					0	0	0	0	P53686	P53686	P53686	HST2	NAD-dependent protein deacetylase HST2	MULTI-MSMS	20180712_Q2_U2_1-2_AB_SA_HN_20180706_I-pos-2	I-pos-2	612.746	5	612.341	3056.67	45642.1	5.924	0.0036275	-0.4594	-0.00028131	5.4646	0.0033462	612.742	118.86	0.42097	118.86	118.65	119.07	-1.42e-14					82	27	4	0	0	0	0.0018118	1
HPQQPLVIVVGTSLAVYPFASLPEEIPR	28	Unmodified	_HPQQPLVIVVGTSLAVYPFASLPEEIPR_					0	0	0	0	P53686	P53686	P53686	HST2	NAD-dependent protein deacetylase HST2	MULTI-SECPEP	20180712_Q2_U2_1-2_AB_SA_HN_20180706_I-pos-2	I-pos-2	1020.84	3	1019.9	3056.67	34556.9	4.6782	0.0047713	-1.2396	-0.0012642	3.4386	0.0035071	1020.23	113.29	0.13767	113.29	113.25	113.38	0					27	7	6	0	0	0	0.090145	1
HPQQPLVIVVGTSLAVYPFASLPEEIPR	28	Unmodified	_HPQQPLVIVVGTSLAVYPFASLPEEIPR_					0	0	0	0	P53686	P53686	P53686	HST2	NAD-dependent protein deacetylase HST2	MULTI-MSMS	20180712_Q2_U2_1-10_AB_SA_HN_20180706_II-neg-1	II-neg-1	1020.24	3	1019.9	3056.67	35364.2	3.7874	0.0038627	0.19657	0.00020048	3.9839	0.0040632	1020.23	106.04	0.63353	106.04	105.56	106.19	-1.42e-14					250	66	5	0	0	0	2.17e-06	1
HPQQPLVIVVGTSLAVYPFASLPEEIPR	28	Unmodified	_HPQQPLVIVVGTSLAVYPFASLPEEIPR_					0	0	0	0	P53686	P53686	P53686	HST2	NAD-dependent protein deacetylase HST2	MULTI-MSMS	20180712_Q2_U2_1-10_AB_SA_HN_20180706_II-pos-1	II-pos-1	765.678	4	765.175	3056.67	40391.6	3.6759	0.0028127	-0.36173	-0.00027679	3.3142	0.0025359	765.426	88.837	0.72647	88.837	88.589	89.316	1.42e-14					189	46	6	0	0	0	0.00013754	1
HPQQPLVIVVGTSLAVYPFASLPEEIPR	28	Unmodified	_HPQQPLVIVVGTSLAVYPFASLPEEIPR_					0	0	0	0	P53686	P53686	P53686	HST2	NAD-dependent protein deacetylase HST2	MULTI-MSMS	20180712_Q2_U2_1-10_AB_SA_HN_20180706_II-pos-1	II-pos-1	765.43	4	765.175	3056.67	40356.3	3.7897	0.0028998	-0.49628	-0.00037974	3.2934	0.00252	765.425	90.832	1.2923	90.832	90.503	91.795	-1.42e-14					425	79	7	0	0	0	0.03359	1
HPQQPLVIVVGTSLAVYPFASLPEEIPR	28	Unmodified	_HPQQPLVIVVGTSLAVYPFASLPEEIPR_					0	0	0	0	P53686	P53686	P53686	HST2	NAD-dependent protein deacetylase HST2	MULTI-MSMS	20180712_Q2_U2_1-10_AB_SA_HN_20180706_II-pos-1	II-pos-1	1020.24	3	1019.9	3056.67	35217.2	3.8351	0.0039114	-0.43733	-0.00044603	3.3977	0.0034653	1020.23	90.862	1.0676	90.862	90.527	91.595	0					245	66	5	0	0	0	0.00024035	2
HPQQPLVIVVGTSLAVYPFASLPEEIPR	28	Unmodified	_HPQQPLVIVVGTSLAVYPFASLPEEIPR_					0	0	0	0	P53686	P53686	P53686	HST2	NAD-dependent protein deacetylase HST2	MULTI-MSMS	20180712_Q2_U2_1-10_AB_SA_HN_20180706_II-pos-1	II-pos-1	1020.24	3	1019.9	3056.67	35366.7	4.7958	0.0048912	0.31865	0.00032499	5.1144	0.0052162	1020.23	92.918	0.86972	92.918	92.423	93.293	0					193	53	4	0	0	0	1.39e-19	2
HPQQPLVIVVGTSLAVYPFASLPEEIPR	28	Unmodified	_HPQQPLVIVVGTSLAVYPFASLPEEIPR_					0	0	0	0	P53686	P53686	P53686	HST2	NAD-dependent protein deacetylase HST2	MULTI-MSMS	20180712_Q2_U2_1-10_AB_SA_HN_20180706_II-pos-1	II-pos-1	765.428	4	765.175	3056.67	40376	4.4084	0.0033732	-0.22565	-0.00017266	4.1827	0.0032005	765.425	92.92	1.7022	92.92	92.288	93.99	0					468	113	6	0	0	0	1.49e-06	3
HPQQPLVIVVGTSLAVYPFASLPEEIPR	28	Unmodified	_HPQQPLVIVVGTSLAVYPFASLPEEIPR_					0	0	0	0	P53686	P53686	P53686	HST2	NAD-dependent protein deacetylase HST2	MULTI-MSMS	20180712_Q2_U2_1-10_AB_SA_HN_20180706_II-pos-1	II-pos-1	1020.24	3	1019.9	3056.67	34771.3	2.0248	0.0020651	-0.011538	-1.18e-05	2.0133	0.0020533	1020.23	106.17	1.6619	106.17	105.28	106.94	0					771	135	9	0	0	0	2.2e-20	4
HPQQPLVIVVGTSLAVYPFASLPEEIPR	28	Unmodified	_HPQQPLVIVVGTSLAVYPFASLPEEIPR_					0	0	0	0	P53686	P53686	P53686	HST2	NAD-dependent protein deacetylase HST2	MULTI-MSMS	20180712_Q2_U2_1-10_AB_SA_HN_20180706_II-pos-1	II-pos-1	765.429	4	765.175	3056.67	40062.7	1.8748	0.0014346	-0.28265	-0.00021628	1.5922	0.0012183	765.425	106.19	1.4778	106.19	105.48	106.96	0					645	120	9	0	0	0	5e-10	2
HPQQPLVIVVGTSLAVYPFASLPEEIPR	28	Unmodified	_HPQQPLVIVVGTSLAVYPFASLPEEIPR_					0	0	0	0	P53686	P53686	P53686	HST2	NAD-dependent protein deacetylase HST2	MULTI-MSMS	20180712_Q2_U2_1-10_AB_SA_HN_20180706_II-pos-1	II-pos-1	1529.85	2	1529.34	3056.67	28781.5	2.5145	0.0038456	-0.25866	-0.00039558	2.2559	0.00345	1529.84	106.18	0.57972	106.18	105.82	106.4	0					270	58	7	0	0	0	1.31e-87	2
HPQQPLVIVVGTSLAVYPFASLPEEIPR	28	Unmodified	_HPQQPLVIVVGTSLAVYPFASLPEEIPR_					0	0	0	0	P53686	P53686	P53686	HST2	NAD-dependent protein deacetylase HST2	MULTI-MSMS	20180712_Q2_U2_1-10_AB_SA_HN_20180706_II-pos-1	II-pos-1	612.745	5	612.341	3056.67	44833.4	2.0696	0.0012673	-0.48525	-0.00029714	1.5843	0.00097016	612.542	106.19	0.66893	106.19	105.76	106.43	-1.42e-14					277	64	6	0	0	0	0.00068308	1
HPQQPLVIVVGTSLAVYPFASLPEEIPR	28	Unmodified	_HPQQPLVIVVGTSLAVYPFASLPEEIPR_					0	0	0	0	P53686	P53686	P53686	HST2	NAD-dependent protein deacetylase HST2	MULTI-MSMS	20180712_Q2_U2_1-10_AB_SA_HN_20180706_II-pos-1	II-pos-1	1020.24	3	1019.9	3056.67	34580.4	3.9757	0.0040549	-0.60219	-0.00061417	3.3736	0.0034407	1020.23	107.07	0.61705	107.07	106.71	107.33	1.42e-14					94	32	4	0	0	0	3.28e-06	1
HPQQPLVIVVGTSLAVYPFASLPEEIPR	28	Unmodified	_HPQQPLVIVVGTSLAVYPFASLPEEIPR_					0	0	0	0	P53686	P53686	P53686	HST2	NAD-dependent protein deacetylase HST2	MULTI-MSMS	20180712_Q2_U2_1-10_AB_SA_HN_20180706_II-pos-1	II-pos-1	1020.23	3	1019.9	3056.67	34599.4	2.5054	0.0025553	0.34403	0.00035087	2.8495	0.0029062	1020.23	107.44	1.3474	107.44	107.1	108.45	0					295	62	6	0	0	0	9.48e-27	4
HPQQPLVIVVGTSLAVYPFASLPEEIPR	28	Unmodified	_HPQQPLVIVVGTSLAVYPFASLPEEIPR_					0	0	0	0	P53686	P53686	P53686	HST2	NAD-dependent protein deacetylase HST2	MULTI-MSMS	20180712_Q2_U2_1-10_AB_SA_HN_20180706_II-pos-1	II-pos-1	765.427	4	765.175	3056.67	40042.9	2.3389	0.0017896	0.17174	0.00013141	2.5106	0.0019211	765.426	107.7	1.2633	107.7	107.16	108.42	1.42e-14					237	58	5	0	0	0	2.07e-07	2
HPQQPLVIVVGTSLAVYPFASLPEEIPR	28	Unmodified	_HPQQPLVIVVGTSLAVYPFASLPEEIPR_					0	0	0	0	P53686	P53686	P53686	HST2	NAD-dependent protein deacetylase HST2	MULTI-MSMS	20180712_Q2_U2_1-10_AB_SA_HN_20180706_II-pos-1	II-pos-1	1020.24	3	1019.9	3056.67	34599.4	4.7301	0.0048242	0.017202	1.75e-05	4.7473	0.0048417	1020.23	108.64	1.9047	108.64	108.4	110.31	0					787	194	6	0	0	0	2.08e-19	3
HPQQPLVIVVGTSLAVYPFASLPEEIPR	28	Unmodified	_HPQQPLVIVVGTSLAVYPFASLPEEIPR_					0	0	0	0	P53686	P53686	P53686	HST2	NAD-dependent protein deacetylase HST2	MULTI-MSMS	20180712_Q2_U2_1-10_AB_SA_HN_20180706_II-pos-1	II-pos-1	765.681	4	765.175	3056.67	40184.3	4.5536	0.0034843	-0.2231	-0.00017071	4.3305	0.0033136	765.425	108.68	1.2709	108.68	108.4	109.67	0					355	116	6	0	0	0	2e-13	2
HPQQPLVIVVGTSLAVYPFASLPEEIPR	28	Unmodified	_HPQQPLVIVVGTSLAVYPFASLPEEIPR_					0	0	0	0	P53686	P53686	P53686	HST2	NAD-dependent protein deacetylase HST2	MULTI-MSMS	20180712_Q2_U2_1-10_AB_SA_HN_20180706_II-pos-1	II-pos-1	1020.57	3	1019.9	3056.67	34524.4	4.5596	0.0046503	0.22481	0.00022929	4.7844	0.0048796	1020.23	109.81	2.4862	109.81	109.66	112.15	0					1231	345	5	0	0	0	4.07e-19	7
HPQQPLVIVVGTSLAVYPFASLPEEIPR	28	Unmodified	_HPQQPLVIVVGTSLAVYPFASLPEEIPR_					0	0	0	0	P53686	P53686	P53686	HST2	NAD-dependent protein deacetylase HST2	MULTI-MSMS	20180712_Q2_U2_1-10_AB_SA_HN_20180706_II-pos-1	II-pos-1	765.43	4	765.175	3056.67	39782.1	4.4612	0.0034136	-0.013476	-1.03e-05	4.4478	0.0034033	765.676	109.88	1.3059	109.88	109.66	110.97	1.42e-14					375	167	4	0	0	0	0.00019653	2
HPQQPLVIVVGTSLAVYPFASLPEEIPR	28	Unmodified	_HPQQPLVIVVGTSLAVYPFASLPEEIPR_					0	0	0	0	P53686	P53686	P53686	HST2	NAD-dependent protein deacetylase HST2	MULTI-MSMS	20180712_Q2_U2_1-10_AB_SA_HN_20180706_II-pos-1	II-pos-1	1529.85	2	1529.34	3056.67	29027.6	5.4123	0.0082773	-0.22617	-0.0003459	5.1861	0.0079314	1530.34	110.33	0.34447	110.33	110.12	110.46	1.42e-14					104	44	4	0	0	0	4.74e-06	1
HPQQPLVIVVGTSLAVYPFASLPEEIPR	28	Unmodified	_HPQQPLVIVVGTSLAVYPFASLPEEIPR_					0	0	0	0	P53686	P53686	P53686	HST2	NAD-dependent protein deacetylase HST2	MULTI-MSMS	20180712_Q2_U2_1-10_AB_SA_HN_20180706_II-pos-1	II-pos-1	765.68	4	765.175	3056.67	39782.1	4.4668	0.0034179	-0.10605	-8.12e-05	4.3608	0.0033368	765.676	111.11	0.46762	111.11	110.96	111.43	0					143	65	4	0	0	0	0.018309	1
HPQQPLVIVVGTSLAVYPFASLPEEIPR	28	Unmodified	_HPQQPLVIVVGTSLAVYPFASLPEEIPR_					0	0	0	0	P53686	P53686	P53686	HST2	NAD-dependent protein deacetylase HST2	MULTI-MSMS	20180712_Q2_U2_1-10_AB_SA_HN_20180706_II-pos-1	II-pos-1	1020.24	3	1019.9	3056.67	34890.6	6.9932	0.0071323	-0.21365	-0.00021791	6.7795	0.0069144	1020.23	118.92	2.4429	118.92	118.7	121.14	1.42e-14					729	301	3	0	0	0	2.2e-20	7
HPQQPLVIVVGTSLAVYPFASLPEEIPR	28	Unmodified	_HPQQPLVIVVGTSLAVYPFASLPEEIPR_					0	0	0	0	P53686	P53686	P53686	HST2	NAD-dependent protein deacetylase HST2	MULTI-MSMS	20180712_Q2_U2_1-10_AB_SA_HN_20180706_II-pos-1	II-pos-1	765.43	4	765.175	3056.67	40265.2	6.9151	0.0052912	-0.84611	-0.00064742	6.069	0.0046438	765.425	118.76	1.8737	118.76	118.7	120.57	0					1021	210	6	0	0	0	8.07e-14	6
HPQQPLVIVVGTSLAVYPFASLPEEIPR	28	Unmodified	_HPQQPLVIVVGTSLAVYPFASLPEEIPR_					0	0	0	0	P53686	P53686	P53686	HST2	NAD-dependent protein deacetylase HST2	MULTI-MSMS	20180712_Q2_U2_1-10_AB_SA_HN_20180706_II-pos-1	II-pos-1	612.748	5	612.341	3056.67	45518.9	7.1453	0.0043754	-0.50023	-0.00030631	6.6451	0.0040691	612.742	118.81	1.1899	118.81	118.7	119.88	0					305	112	5	0	0	0	0.0022899	3
HPQQPLVIVVGTSLAVYPFASLPEEIPR	28	Unmodified	_HPQQPLVIVVGTSLAVYPFASLPEEIPR_					0	0	0	0	P53686	P53686	P53686	HST2	NAD-dependent protein deacetylase HST2	MULTI-SECPEP	20180712_Q2_U2_1-10_AB_SA_HN_20180706_II-pos-1	II-pos-1	1020.51	3	1019.9	3056.67	35671.7	3.7235	0.0037975	-0.74859	-0.00076348	2.9749	0.0030341	1020.23	104.01	0.73147	104.01	103.6	104.33	0					99	48	4	0	0	0	0.029119	1
HPQQPLVIVVGTSLAVYPFASLPEEIPR	28	Unmodified	_HPQQPLVIVVGTSLAVYPFASLPEEIPR_					0	0	0	0	P53686	P53686	P53686	HST2	NAD-dependent protein deacetylase HST2	MULTI-MSMS	20180712_Q2_U2_1-10_AB_SA_HN_20180706_I-neg-1	I-neg-1	1020.24	3	1019.9	3056.67	36032.5	2.2651	0.0023102	0.53954	0.00055027	2.8047	0.0028605	1020.23	106.16	0.27717	106.16	105.97	106.25	0					80	25	5	0	0	0	0.00013595	1
HPQQPLVIVVGTSLAVYPFASLPEEIPR	28	Unmodified	_HPQQPLVIVVGTSLAVYPFASLPEEIPR_					0	0	0	0	P53686	P53686	P53686	HST2	NAD-dependent protein deacetylase HST2	MULTI-MSMS	20180712_Q2_U2_1-10_AB_SA_HN_20180706_I-pos-1	I-pos-1	765.428	4	765.175	3056.67	41103.9	2.6458	0.0020245	0.069184	5.29e-05	2.715	0.0020774	765.676	88.734	0.57676	88.734	88.505	89.082	0					180	44	6	0	0	0	7.2e-05	1
HPQQPLVIVVGTSLAVYPFASLPEEIPR	28	Unmodified	_HPQQPLVIVVGTSLAVYPFASLPEEIPR_					0	0	0	0	P53686	P53686	P53686	HST2	NAD-dependent protein deacetylase HST2	MULTI-MSMS	20180712_Q2_U2_1-10_AB_SA_HN_20180706_I-pos-1	I-pos-1	765.429	4	765.175	3056.67	40458.5	3.0522	0.0023355	-0.0014119	-1.08e-06	3.0508	0.0023344	765.426	90.742	1.2843	90.742	90.431	91.716	0					387	88	7	0	0	0	0.003105	1
HPQQPLVIVVGTSLAVYPFASLPEEIPR	28	Unmodified	_HPQQPLVIVVGTSLAVYPFASLPEEIPR_					0	0	0	0	P53686	P53686	P53686	HST2	NAD-dependent protein deacetylase HST2	MULTI-MSMS	20180712_Q2_U2_1-10_AB_SA_HN_20180706_I-pos-1	I-pos-1	1020.24	3	1019.9	3056.67	35289.7	3.6865	0.0037599	-0.39828	-0.0004062	3.2883	0.0033537	1020.23	90.766	0.64128	90.766	90.501	91.143	0					204	47	6	0	0	0	4.65e-05	1
HPQQPLVIVVGTSLAVYPFASLPEEIPR	28	Unmodified	_HPQQPLVIVVGTSLAVYPFASLPEEIPR_					0	0	0	0	P53686	P53686	P53686	HST2	NAD-dependent protein deacetylase HST2	MULTI-MSMS	20180712_Q2_U2_1-10_AB_SA_HN_20180706_I-pos-1	I-pos-1	1020.24	3	1019.9	3056.67	35407.9	2.6501	0.0027028	-0.0098583	-1.01e-05	2.6402	0.0026928	1020.23	92.864	0.75647	92.864	92.46	93.217	0					252	59	5	0	0	0	1e-13	2
HPQQPLVIVVGTSLAVYPFASLPEEIPR	28	Unmodified	_HPQQPLVIVVGTSLAVYPFASLPEEIPR_					0	0	0	0	P53686	P53686	P53686	HST2	NAD-dependent protein deacetylase HST2	MULTI-MSMS	20180712_Q2_U2_1-10_AB_SA_HN_20180706_I-pos-1	I-pos-1	765.676	4	765.175	3056.67	40676.6	1.965	0.0015036	-0.25318	-0.00019372	1.7119	0.0013099	765.425	92.869	1.0575	92.869	92.356	93.414	0					381	85	6	0	0	0	8.88e-05	2
HPQQPLVIVVGTSLAVYPFASLPEEIPR	28	Unmodified	_HPQQPLVIVVGTSLAVYPFASLPEEIPR_					0	0	0	0	P53686	P53686	P53686	HST2	NAD-dependent protein deacetylase HST2	MULTI-MSMS	20180712_Q2_U2_1-10_AB_SA_HN_20180706_I-pos-1	I-pos-1	1020.24	3	1019.9	3056.67	34750.5	2.7561	0.0028109	-0.24283	-0.00024766	2.5132	0.0025632	1020.23	106.14	1.2259	106.14	105.44	106.67	0					630	104	12	0	0	0	5.85e-20	2
HPQQPLVIVVGTSLAVYPFASLPEEIPR	28	Unmodified	_HPQQPLVIVVGTSLAVYPFASLPEEIPR_					0	0	0	0	P53686	P53686	P53686	HST2	NAD-dependent protein deacetylase HST2	MULTI-MSMS	20180712_Q2_U2_1-10_AB_SA_HN_20180706_I-pos-1	I-pos-1	765.428	4	765.175	3056.67	40226.8	2.0803	0.0015918	0.093838	7.18e-05	2.1742	0.0016636	765.426	106.14	1.1582	106.14	105.51	106.67	0					522	100	10	0	0	0	1.9e-13	2
HPQQPLVIVVGTSLAVYPFASLPEEIPR	28	Unmodified	_HPQQPLVIVVGTSLAVYPFASLPEEIPR_					0	0	0	0	P53686	P53686	P53686	HST2	NAD-dependent protein deacetylase HST2	MULTI-MSMS	20180712_Q2_U2_1-10_AB_SA_HN_20180706_I-pos-1	I-pos-1	1529.85	2	1529.34	3056.67	28750.3	2.9809	0.0045589	-0.087614	-0.00013399	2.8933	0.0044249	1529.84	106.16	0.52552	106.16	105.81	106.33	1.42e-14					226	52	6	0	0	0	1.22e-103	1
HPQQPLVIVVGTSLAVYPFASLPEEIPR	28	Unmodified	_HPQQPLVIVVGTSLAVYPFASLPEEIPR_					0	0	0	0	P53686	P53686	P53686	HST2	NAD-dependent protein deacetylase HST2	MULTI-MSMS	20180712_Q2_U2_1-10_AB_SA_HN_20180706_I-pos-1	I-pos-1	612.544	5	612.341	3056.67	44691.7	2.3733	0.0014532	-0.1678	-0.00010275	2.2055	0.0013505	612.742	106.13	0.59326	106.13	105.79	106.38	0					270	57	6	0	0	0	0.002053	1
HPQQPLVIVVGTSLAVYPFASLPEEIPR	28	Unmodified	_HPQQPLVIVVGTSLAVYPFASLPEEIPR_					0	0	0	0	P53686	P53686	P53686	HST2	NAD-dependent protein deacetylase HST2	MULTI-MSMS	20180712_Q2_U2_1-10_AB_SA_HN_20180706_I-pos-1	I-pos-1	765.679	4	765.175	3056.67	39833.9	2.4478	0.001873	-0.68199	-0.00052184	1.7658	0.0013511	765.425	108.1	0.62406	108.1	107.58	108.2	0					67	30	4	0	0	0	2.83e-09	2
HPQQPLVIVVGTSLAVYPFASLPEEIPR	28	Unmodified	_HPQQPLVIVVGTSLAVYPFASLPEEIPR_					0	0	0	0	P53686	P53686	P53686	HST2	NAD-dependent protein deacetylase HST2	MULTI-MSMS	20180712_Q2_U2_1-10_AB_SA_HN_20180706_I-pos-1	I-pos-1	765.429	4	765.175	3056.67	39878.7	4.2009	0.0032144	0.16154	0.00012361	4.3625	0.003338	765.426	108.68	2.5811	108.68	108.41	111	1.42e-14					442	208	3	0	0	0	1.1e-09	7
HPQQPLVIVVGTSLAVYPFASLPEEIPR	28	Unmodified	_HPQQPLVIVVGTSLAVYPFASLPEEIPR_					0	0	0	0	P53686	P53686	P53686	HST2	NAD-dependent protein deacetylase HST2	MULTI-MSMS	20180712_Q2_U2_1-10_AB_SA_HN_20180706_I-pos-1	I-pos-1	1020.57	3	1019.9	3056.67	34508	4.9941	0.0050934	-0.15173	-0.00015475	4.8423	0.0049387	1020.23	108.77	3.9265	108.77	108.37	112.3	0					1823	399	6	0	0	0	1.36e-19	10
HPQQPLVIVVGTSLAVYPFASLPEEIPR	28	Unmodified	_HPQQPLVIVVGTSLAVYPFASLPEEIPR_					0	0	0	0	P53686	P53686	P53686	HST2	NAD-dependent protein deacetylase HST2	MULTI-MSMS	20180712_Q2_U2_1-10_AB_SA_HN_20180706_I-pos-1	I-pos-1	1529.86	2	1529.34	3056.67	28809.1	5.0422	0.0077113	-1.8101	-0.0027682	3.2322	0.0049431	1529.84	109.78	0.42918	109.78	109.64	110.07	1.42e-14					43	29	3	0	0	0	2.73e-09	1
HPQQPLVIVVGTSLAVYPFASLPEEIPR	28	Unmodified	_HPQQPLVIVVGTSLAVYPFASLPEEIPR_					0	0	0	0	P53686	P53686	P53686	HST2	NAD-dependent protein deacetylase HST2	MULTI-MSMS	20180712_Q2_U2_1-10_AB_SA_HN_20180706_I-pos-1	I-pos-1	1529.85	2	1529.34	3056.67	28996.6	5.5871	0.0085446	-0.65532	-0.0010022	4.9318	0.0075424	1530.34	110.31	0.52272	110.31	110.16	110.69	-1.42e-14					146	58	4	0	0	0	1.88e-26	1
HPQQPLVIVVGTSLAVYPFASLPEEIPR	28	Unmodified	_HPQQPLVIVVGTSLAVYPFASLPEEIPR_					0	0	0	0	P53686	P53686	P53686	HST2	NAD-dependent protein deacetylase HST2	MULTI-MSMS	20180712_Q2_U2_1-10_AB_SA_HN_20180706_I-pos-1	I-pos-1	1020.24	3	1019.9	3056.67	34946.6	8.0544	0.0082147	-1.5463	-0.0015771	6.5081	0.0066376	1020.23	118.83	2.7119	118.83	118.7	121.42	0					1068	323	4	0	0	0	2.2e-20	8
HPQQPLVIVVGTSLAVYPFASLPEEIPR	28	Unmodified	_HPQQPLVIVVGTSLAVYPFASLPEEIPR_					0	0	0	0	P53686	P53686	P53686	HST2	NAD-dependent protein deacetylase HST2	MULTI-MSMS	20180712_Q2_U2_1-10_AB_SA_HN_20180706_I-pos-1	I-pos-1	765.429	4	765.175	3056.67	40254.5	7.4052	0.0056663	-1.2895	-0.00098672	6.1157	0.0046795	765.425	118.85	2.1149	118.85	118.7	120.82	1.42e-14					993	231	6	0	0	0	2.16e-14	6
HPQQPLVIVVGTSLAVYPFASLPEEIPR	28	Unmodified	_HPQQPLVIVVGTSLAVYPFASLPEEIPR_					0	0	0	0	P53686	P53686	P53686	HST2	NAD-dependent protein deacetylase HST2	MULTI-MSMS	20180712_Q2_U2_1-10_AB_SA_HN_20180706_I-pos-1	I-pos-1	612.747	5	612.341	3056.67	45455.7	7.7528	0.0047473	-1.8735	-0.0011472	5.8792	0.0036001	612.541	118.9	1.3281	118.9	118.7	120.03	0					192	121	2	0	0	0	0.0019405	1
HPQQPLVIVVGTSLAVYPFASLPEEIPR	28	Unmodified	_HPQQPLVIVVGTSLAVYPFASLPEEIPR_					0	0	0	0	P53686	P53686	P53686	HST2	NAD-dependent protein deacetylase HST2	MULTI-SECPEP	20180712_Q2_U2_1-10_AB_SA_HN_20180706_I-pos-1	I-pos-1	1020.23	3	1019.9	3056.67	34508.1	3.5856	0.0036569	0.7865	0.00080215	4.3721	0.0044591	1020.57	108.23	0.30627	108.23	108.09	108.39	-1.42e-14					58	16	6	0	0	0	5.14e-20	1
HPQQPLVIVVGTSLAVYPFASLPEEIPR	28	Unmodified	_HPQQPLVIVVGTSLAVYPFASLPEEIPR_					0	0	0	0	P53686	P53686	P53686	HST2	NAD-dependent protein deacetylase HST2	MULTI-SECPEP	20180712_Q2_U2_1-10_AB_SA_HN_20180706_I-pos-1	I-pos-1	1020.51	3	1019.9	3056.67	34367	6.3226	0.0064484	-1.1402	-0.0011628	5.1824	0.0052855	1020.56	112.42	0.29211	112.42	112.31	112.6	1.42e-14					59	32	3	0	0	0	0.016416	1
IAAHMKSNPNAK	12	Unmodified	_IAAHMKSNPNAK_					0	0	0	1	P53686	P53686	P53686	HST2	NAD-dependent protein deacetylase HST2	MULTI-MSMS	20180712_Q2_U2_1-2_AB_SA_HN_20180706_I-pos-2	I-pos-2	427.896	3	427.896	1280.67	55446.1	-2.0404	-0.00087306	0.92572	0.00039611	-1.1146	-0.00047695	427.896	16.557	0.21986	16.557	16.452	16.672	0					25	10	3	0	0	0	2.27e-07	1
IAAHMKSNPNAK	12	Unmodified	_IAAHMKSNPNAK_					0	0	0	1	P53686	P53686	P53686	HST2	NAD-dependent protein deacetylase HST2	MULTI-SECPEP	20180712_Q2_U2_1-2_AB_SA_HN_20180706_I-pos-2	I-pos-2	641.312	2	641.34	1280.67	45911.7	-2.0046	-0.0012856	0.85482	0.00054823	-1.1498	-0.00073739	641.341	16.546	0.31376	16.546	16.452	16.766	0					33	15	3	0	0	0	8.2e-06	1
ILTAQGGMGDNSK	13	Oxidation (M)	_ILTAQGGM(ox)GDNSK_	ILTAQGGM(1)GDNSK		ILTAQGGM(127.87)GDNSK		0	1	0	0	P53686	P53686	P53686	HST2	NAD-dependent protein deacetylase HST2	MULTI-MSMS	20180712_Q2_U2_1-2_AB_SA_HN_20180706_II-neg-2	II-neg-2	654.316	2	654.317	1306.62	43055.7	0.39816	0.00026052	-0.61425	-0.00040191	-0.21609	-0.00014139	654.317	22.619	0.60003	22.619	22.194	22.794	0					51	32	3	0	0	0	1.66e-07	1
ILTAQGGMGDNSK	13	Oxidation (M)	_ILTAQGGM(ox)GDNSK_	ILTAQGGM(1)GDNSK		ILTAQGGM(110.38)GDNSK		0	1	0	0	P53686	P53686	P53686	HST2	NAD-dependent protein deacetylase HST2	MULTI-MSMS	20180712_Q2_U2_1-2_AB_SA_HN_20180706_II-pos-2	II-pos-2	654.319	2	654.317	1306.62	43359.5	1.1726	0.00076726	-0.94747	-0.00061994	0.22515	0.00014732	654.317	17.708	0.27221	17.708	17.571	17.843	0					28	10	5	0	0	0	1.39e-05	1
ILTAQGGMGDNSK	13	Oxidation (M)	_ILTAQGGM(ox)GDNSK_	ILTAQGGM(1)GDNSK		ILTAQGGM(155.57)GDNSK		0	1	0	0	P53686	P53686	P53686	HST2	NAD-dependent protein deacetylase HST2	MULTI-MSMS	20180712_Q2_U2_1-2_AB_SA_HN_20180706_II-pos-2	II-pos-2	654.317	2	654.317	1306.62	42834.9	1.4782	0.00096724	-0.3429	-0.00022436	1.1353	0.00074288	654.316	18.813	0.55614	18.813	18.594	19.15	0					37	24	2	0	0	0	3.2e-11	1
ILTAQGGMGDNSK	13	Oxidation (M)	_ILTAQGGM(ox)GDNSK_	ILTAQGGM(1)GDNSK		ILTAQGGM(56.17)GDNSK		0	1	0	0	P53686	P53686	P53686	HST2	NAD-dependent protein deacetylase HST2	MULTI-MSMS	20180712_Q2_U2_1-2_AB_SA_HN_20180706_II-pos-2	II-pos-2	436.547	3	436.547	1306.62	53161.3	1.5157	0.00066169	1.4919	0.00065127	3.0076	0.001313	436.547	18.783	0.43322	18.783	18.547	18.98	0					44	18	4	0	0	0	0.00849	1
ILTAQGGMGDNSK	13	Oxidation (M)	_ILTAQGGM(ox)GDNSK_	ILTAQGGM(1)GDNSK		ILTAQGGM(79.82)GDNSK		0	1	0	0	P53686	P53686	P53686	HST2	NAD-dependent protein deacetylase HST2	MULTI-MSMS	20180712_Q2_U2_1-2_AB_SA_HN_20180706_II-pos-2	II-pos-2	655.313	2	654.317	1306.62	42677.6	2.074	0.001357	-0.56095	-0.00036704	1.513	0.00098999	654.317	19.861	0.62613	19.861	19.671	20.297	0					115	30	6	0	0	0	0.00095441	1
ILTAQGGMGDNSK	13	Oxidation (M)	_ILTAQGGM(ox)GDNSK_	ILTAQGGM(1)GDNSK		ILTAQGGM(192.5)GDNSK		0	1	0	0	P53686	P53686	P53686	HST2	NAD-dependent protein deacetylase HST2	MULTI-MSMS	20180712_Q2_U2_1-2_AB_SA_HN_20180706_II-pos-2	II-pos-2	654.318	2	654.317	1306.62	42178	1.548	0.0010129	-0.46933	-0.00030709	1.0787	0.00070582	654.317	22.646	1.9661	22.646	22.182	24.148	0					362	108	7	0	0	0	6.77e-22	5
ILTAQGGMGDNSK	13	Oxidation (M)	_ILTAQGGM(ox)GDNSK_	ILTAQGGM(1)GDNSK		ILTAQGGM(54.28)GDNSK		0	1	0	0	P53686	P53686	P53686	HST2	NAD-dependent protein deacetylase HST2	MULTI-MSMS	20180712_Q2_U2_1-2_AB_SA_HN_20180706_II-pos-2	II-pos-2	436.546	3	436.547	1306.62	62672.9	1.4813	0.00064665	-1.2288	-0.00053641	0.25251	0.00011023	436.546	22.636	0.44359	22.636	22.341	22.785	-3.55e-15					39	24	3	0	0	0	0.0094415	1
ILTAQGGMGDNSK	13	Oxidation (M)	_ILTAQGGM(ox)GDNSK_	ILTAQGGM(1)GDNSK		ILTAQGGM(110.84)GDNSK		0	1	0	0	P53686	P53686	P53686	HST2	NAD-dependent protein deacetylase HST2	MULTI-MSMS	20180712_Q2_U2_1-2_AB_SA_HN_20180706_II-pos-2	II-pos-2	654.316	2	654.317	1306.62	42446.3	2.5193	0.0016484	-2.4945	-0.0016322	0.024747	1.62e-05	654.315	26.179	0.63188	26.179	26.019	26.651	0					89	39	3	0	0	0	1.27e-05	1
ILTAQGGMGDNSK	13	Oxidation (M)	_ILTAQGGM(ox)GDNSK_	ILTAQGGM(1)GDNSK		ILTAQGGM(61.96)GDNSK		0	1	0	0	P53686	P53686	P53686	HST2	NAD-dependent protein deacetylase HST2	MULTI-MSMS	20180712_Q2_U2_1-2_AB_SA_HN_20180706_II-pos-2	II-pos-2	654.317	2	654.317	1306.62	42758.1	2.7746	0.0018155	-0.88982	-0.00058222	1.8848	0.0012333	654.316	28.348	1.2212	28.348	27.327	28.548	0					102	73	2	0	0	0	0.01309	1
ILTAQGGMGDNSK	13	Oxidation (M)	_ILTAQGGM(ox)GDNSK_	ILTAQGGM(1)GDNSK		ILTAQGGM(103.08)GDNSK		0	1	0	0	P53686	P53686	P53686	HST2	NAD-dependent protein deacetylase HST2	MULTI-SECPEP	20180712_Q2_U2_1-2_AB_SA_HN_20180706_II-pos-2	II-pos-2	655.311	2	654.317	1306.62	41708.8	2.3735	0.001553	-1.5577	-0.0010192	0.81582	0.0005338	654.317	24.705	0.98127	24.705	24.148	25.129	0					108	56	3	0	0	0	2.04e-05	1
ILTAQGGMGDNSK	13	Oxidation (M)	_ILTAQGGM(ox)GDNSK_	ILTAQGGM(1)GDNSK		ILTAQGGM(153.33)GDNSK		0	1	0	0	P53686	P53686	P53686	HST2	NAD-dependent protein deacetylase HST2	MULTI-SECPEP	20180712_Q2_U2_1-2_AB_SA_HN_20180706_II-pos-2	II-pos-2	654.358	2	654.317	1306.62	40646.7	2.6751	0.0017504	-0.2261	-0.00014794	2.449	0.0016024	654.317	25.43	0.55815	25.43	25.129	25.687	0					73	32	3	0	0	0	1.85e-13	1
ILTAQGGMGDNSK	13	Oxidation (M)	_ILTAQGGM(ox)GDNSK_	ILTAQGGM(1)GDNSK		ILTAQGGM(104.07)GDNSK		0	1	0	0	P53686	P53686	P53686	HST2	NAD-dependent protein deacetylase HST2	MSMS	20180712_Q2_U2_1-2_AB_SA_HN_20180706_I-neg-2	I-neg-2	654.317	2	654.317	1306.62	NaN	NaN	NaN	NaN	NaN	NaN	NaN	NaN	22.574	1	22.574	22.074	23.074	0								0	0	0	0.00018823	1
ILTAQGGMGDNSK	13	Oxidation (M)	_ILTAQGGM(ox)GDNSK_	ILTAQGGM(1)GDNSK		ILTAQGGM(160.53)GDNSK		0	1	0	0	P53686	P53686	P53686	HST2	NAD-dependent protein deacetylase HST2	MULTI-MSMS	20180712_Q2_U2_1-2_AB_SA_HN_20180706_I-pos-2	I-pos-2	654.318	2	654.317	1306.62	41575.7	1.216	0.00079565	-0.80152	-0.00052445	0.41449	0.00027121	654.317	19.044	0.69795	19.044	18.792	19.49	0					89	33	5	0	0	0	2.87e-15	1
ILTAQGGMGDNSK	13	Oxidation (M)	_ILTAQGGM(ox)GDNSK_	ILTAQGGM(1)GDNSK		ILTAQGGM(110.84)GDNSK		0	1	0	0	P53686	P53686	P53686	HST2	NAD-dependent protein deacetylase HST2	MULTI-MSMS	20180712_Q2_U2_1-2_AB_SA_HN_20180706_I-pos-2	I-pos-2	654.316	2	654.317	1306.62	42298.1	1.8328	0.0011993	-0.47297	-0.00030947	1.3599	0.00088978	654.317	20.128	0.80449	20.128	19.907	20.712	0					142	43	5	0	0	0	1.27e-05	2
ILTAQGGMGDNSK	13	Oxidation (M)	_ILTAQGGM(ox)GDNSK_	ILTAQGGM(1)GDNSK		ILTAQGGM(51.73)GDNSK		0	1	0	0	P53686	P53686	P53686	HST2	NAD-dependent protein deacetylase HST2	MULTI-MSMS	20180712_Q2_U2_1-2_AB_SA_HN_20180706_I-pos-2	I-pos-2	436.548	3	436.547	1306.62	51776.9	1.7397	0.00075948	-0.11381	-4.97e-05	1.6259	0.00070979	436.547	20.124	0.67411	20.124	19.93	20.604	0					86	36	4	0	0	0	0.01072	1
ILTAQGGMGDNSK	13	Oxidation (M)	_ILTAQGGM(ox)GDNSK_	ILTAQGGM(1)GDNSK		ILTAQGGM(199.68)GDNSK		0	1	0	0	P53686	P53686	P53686	HST2	NAD-dependent protein deacetylase HST2	MULTI-MSMS	20180712_Q2_U2_1-2_AB_SA_HN_20180706_I-pos-2	I-pos-2	654.317	2	654.317	1306.62	41635.2	1.1422	0.00074737	-0.69344	-0.00045373	0.44877	0.00029364	654.317	22.931	2.5319	22.931	22.452	24.984	0					449	165	7	0	0	0	2.35e-22	8
ILTAQGGMGDNSK	13	Oxidation (M)	_ILTAQGGM(ox)GDNSK_	ILTAQGGM(1)GDNSK		ILTAQGGM(42)GDNSK		0	1	0	0	P53686	P53686	P53686	HST2	NAD-dependent protein deacetylase HST2	MULTI-MSMS	20180712_Q2_U2_1-2_AB_SA_HN_20180706_I-pos-2	I-pos-2	436.547	3	436.547	1306.62	53958.6	0.97536	0.00042579	-1.8229	-0.00079579	-0.84756	-0.00037	436.546	22.944	0.51272	22.944	22.552	23.064	0					62	30	3	0	0	0	0.042173	1
ILTAQGGMGDNSK	13	Oxidation (M)	_ILTAQGGM(ox)GDNSK_	ILTAQGGM(1)GDNSK		ILTAQGGM(169.58)GDNSK		0	1	0	0	P53686	P53686	P53686	HST2	NAD-dependent protein deacetylase HST2	MULTI-MSMS	20180712_Q2_U2_1-2_AB_SA_HN_20180706_I-pos-2	I-pos-2	654.318	2	654.317	1306.62	41280.1	2.026	0.0013256	-0.87465	-0.0005723	1.1513	0.00075335	654.317	25.291	0.68327	25.291	24.984	25.667	0					154	44	4	0	0	0	1.63e-15	1
ILTAQGGMGDNSK	13	Oxidation (M)	_ILTAQGGM(ox)GDNSK_	ILTAQGGM(1)GDNSK		ILTAQGGM(136.94)GDNSK		0	1	0	0	P53686	P53686	P53686	HST2	NAD-dependent protein deacetylase HST2	MULTI-MSMS	20180712_Q2_U2_1-2_AB_SA_HN_20180706_I-pos-2	I-pos-2	654.318	2	654.317	1306.62	42318.9	1.921	0.001257	-1.8419	-0.0012052	0.079118	5.18e-05	654.316	26.016	0.5021	26.016	25.598	26.1	0					101	32	4	0	0	0	1.26e-08	2
ILTAQGGMGDNSK	13	Oxidation (M)	_ILTAQGGM(ox)GDNSK_	ILTAQGGM(1)GDNSK		ILTAQGGM(150.04)GDNSK		0	1	0	0	P53686	P53686	P53686	HST2	NAD-dependent protein deacetylase HST2	MULTI-MSMS	20180712_Q2_U2_1-2_AB_SA_HN_20180706_I-pos-2	I-pos-2	654.316	2	654.317	1306.62	41994.6	1.8986	0.0012423	-1.373	-0.00089835	0.52568	0.00034396	654.316	27.365	0.90295	27.365	26.75	27.653	0					170	65	3	0	0	0	7.58e-11	1
ILTAQGGMGDNSK	13	Oxidation (M)	_ILTAQGGM(ox)GDNSK_	ILTAQGGM(1)GDNSK		ILTAQGGM(124.39)GDNSK		0	1	0	0	P53686	P53686	P53686	HST2	NAD-dependent protein deacetylase HST2	MULTI-MSMS	20180712_Q2_U2_1-2_AB_SA_HN_20180706_I-pos-2	I-pos-2	654.317	2	654.317	1306.62	42513.4	1.5295	0.0010008	-0.94431	-0.00061788	0.58518	0.00038289	654.316	28.691	1.3333	28.691	27.605	28.938	0					177	104	2	0	0	0	2.25e-07	2
ILTAQGGMGDNSK	13	Oxidation (M)	_ILTAQGGM(ox)GDNSK_	ILTAQGGM(1)GDNSK		ILTAQGGM(170.02)GDNSK		0	1	0	0	P53686	P53686	P53686	HST2	NAD-dependent protein deacetylase HST2	MSMS	20180712_Q2_U2_1-2_AB_SA_HN_20180706_I-pos-2	I-pos-2	654.317	2	654.317	1306.62	NaN	NaN	NaN	NaN	NaN	NaN	NaN	NaN	28.807	1	28.807	28.307	29.307	0								0	0	0	2.4e-20	1
ILTAQGGMGDNSK	13	Oxidation (M)	_ILTAQGGM(ox)GDNSK_	ILTAQGGM(1)GDNSK		ILTAQGGM(141.71)GDNSK		0	1	0	0	P53686	P53686	P53686	HST2	NAD-dependent protein deacetylase HST2	MSMS	20180712_Q2_U2_1-2_AB_SA_HN_20180706_I-pos-2	I-pos-2	654.317	2	654.317	1306.62	NaN	NaN	NaN	NaN	NaN	NaN	NaN	NaN	29.436	1	29.436	28.936	29.936	0								0	0	0	6.03e-09	1
ILTAQGGMGDNSK	13	Oxidation (M)	_ILTAQGGM(ox)GDNSK_	ILTAQGGM(1)GDNSK		ILTAQGGM(162.38)GDNSK		0	1	0	0	P53686	P53686	P53686	HST2	NAD-dependent protein deacetylase HST2	MSMS	20180712_Q2_U2_1-2_AB_SA_HN_20180706_I-pos-2	I-pos-2	654.318	2	654.317	1306.62	NaN	NaN	NaN	NaN	NaN	NaN	NaN	NaN	29.791	1	29.791	29.291	30.291	0								0	0	0	4.9e-14	1
ILTAQGGMGDNSK	13	Oxidation (M)	_ILTAQGGM(ox)GDNSK_	ILTAQGGM(1)GDNSK		ILTAQGGM(91.31)GDNSK		0	1	0	0	P53686	P53686	P53686	HST2	NAD-dependent protein deacetylase HST2	MULTI-MSMS	20180712_Q2_U2_1-10_AB_SA_HN_20180706_II-neg-1	II-neg-1	654.319	2	654.317	1306.62	47092.7	0.78549	0.00051396	0.65004	0.00042534	1.4355	0.00093929	654.317	22.541	0.21718	22.541	22.415	22.633	0					17	11	2	0	0	0	0.0002153	1
ILTAQGGMGDNSK	13	Oxidation (M)	_ILTAQGGM(ox)GDNSK_	ILTAQGGM(1)GDNSK		ILTAQGGM(167.09)GDNSK		0	1	0	0	P53686	P53686	P53686	HST2	NAD-dependent protein deacetylase HST2	MULTI-MSMS	20180712_Q2_U2_1-10_AB_SA_HN_20180706_II-pos-1	II-pos-1	654.317	2	654.317	1306.62	42657.1	0.76898	0.00050316	-0.75862	-0.00049638	0.010365	6.78e-06	654.316	18.649	0.32655	18.649	18.495	18.822	0					24	13	2	0	0	0	1.97e-15	1
ILTAQGGMGDNSK	13	Oxidation (M)	_ILTAQGGM(ox)GDNSK_	ILTAQGGM(1)GDNSK		ILTAQGGM(127.51)GDNSK		0	1	0	0	P53686	P53686	P53686	HST2	NAD-dependent protein deacetylase HST2	MULTI-MSMS	20180712_Q2_U2_1-10_AB_SA_HN_20180706_II-pos-1	II-pos-1	654.317	2	654.317	1306.62	42847.8	0.87194	0.00057053	-0.73355	-0.00047998	0.13839	9.06e-05	654.317	19.737	0.67045	19.737	19.507	20.177	0					83	29	5	0	0	0	1.72e-07	1
ILTAQGGMGDNSK	13	Oxidation (M)	_ILTAQGGM(ox)GDNSK_	ILTAQGGM(1)GDNSK		ILTAQGGM(43.76)GDNSK		0	1	0	0	P53686	P53686	P53686	HST2	NAD-dependent protein deacetylase HST2	MULTI-MSMS	20180712_Q2_U2_1-10_AB_SA_HN_20180706_II-pos-1	II-pos-1	436.547	3	436.547	1306.62	51182.1	0.86187	0.00037625	-0.33819	-0.00014764	0.52368	0.00022861	436.547	19.744	0.38343	19.744	19.618	20.001	0					41	16	4	0	0	0	0.035366	1
ILTAQGGMGDNSK	13	Oxidation (M)	_ILTAQGGM(ox)GDNSK_	ILTAQGGM(1)GDNSK		ILTAQGGM(175.49)GDNSK		0	1	0	0	P53686	P53686	P53686	HST2	NAD-dependent protein deacetylase HST2	MULTI-MSMS	20180712_Q2_U2_1-10_AB_SA_HN_20180706_II-pos-1	II-pos-1	654.317	2	654.317	1306.62	42533.9	0.60365	0.00039498	-0.62374	-0.00040812	-0.020087	-1.31e-05	654.317	22.479	1.3187	22.479	22.011	23.33	3.55e-15					334	62	8	0	0	0	8.27e-16	4
ILTAQGGMGDNSK	13	Oxidation (M)	_ILTAQGGM(ox)GDNSK_	ILTAQGGM(1)GDNSK		ILTAQGGM(99.99)GDNSK		0	1	0	0	P53686	P53686	P53686	HST2	NAD-dependent protein deacetylase HST2	MULTI-MSMS	20180712_Q2_U2_1-10_AB_SA_HN_20180706_II-pos-1	II-pos-1	654.317	2	654.317	1306.62	41384.9	1.8451	0.0012072	-1.7363	-0.0011361	0.10872	7.11e-05	654.316	25.62	1.2671	25.62	25.428	26.695	0					127	64	2	0	0	0	4e-05	2
ILTAQGGMGDNSK	13	Oxidation (M)	_ILTAQGGM(ox)GDNSK_	ILTAQGGM(1)GDNSK		ILTAQGGM(104.79)GDNSK		0	1	0	0	P53686	P53686	P53686	HST2	NAD-dependent protein deacetylase HST2	MULTI-MSMS	20180712_Q2_U2_1-10_AB_SA_HN_20180706_II-pos-1	II-pos-1	654.316	2	654.317	1306.62	42889.6	2.2315	0.0014601	-1.2662	-0.00082848	0.96531	0.00063162	654.315	27.391	0.47896	27.391	27.087	27.565	3.55e-15					41	24	2	0	0	0	2.79e-05	1
ILTAQGGMGDNSK	13	Oxidation (M)	_ILTAQGGM(ox)GDNSK_	ILTAQGGM(1)GDNSK		ILTAQGGM(85.81)GDNSK		0	1	0	0	P53686	P53686	P53686	HST2	NAD-dependent protein deacetylase HST2	MULTI-MSMS	20180712_Q2_U2_1-10_AB_SA_HN_20180706_II-pos-1	II-pos-1	654.317	2	654.317	1306.62	42793.5	2.0095	0.0013148	0.18989	0.00012425	2.1994	0.0014391	654.316	27.979	0.77451	27.979	27.547	28.321	0					89	46	3	0	0	0	0.00056904	2
ILTAQGGMGDNSK	13	Oxidation (M)	_ILTAQGGM(ox)GDNSK_	ILTAQGGM(1)GDNSK		ILTAQGGM(156.58)GDNSK		0	1	0	0	P53686	P53686	P53686	HST2	NAD-dependent protein deacetylase HST2	MSMS	20180712_Q2_U2_1-10_AB_SA_HN_20180706_II-pos-1	II-pos-1	654.318	2	654.317	1306.62	NaN	NaN	NaN	NaN	NaN	NaN	NaN	NaN	23.539	1	23.539	23.039	24.039	0								0	0	0	1.26e-13	1
ILTAQGGMGDNSK	13	Oxidation (M)	_ILTAQGGM(ox)GDNSK_	ILTAQGGM(1)GDNSK		ILTAQGGM(195.83)GDNSK		0	1	0	0	P53686	P53686	P53686	HST2	NAD-dependent protein deacetylase HST2	MSMS	20180712_Q2_U2_1-10_AB_SA_HN_20180706_II-pos-1	II-pos-1	654.317	2	654.317	1306.62	NaN	NaN	NaN	NaN	NaN	NaN	NaN	NaN	24.235	1	24.235	23.735	24.735	0								0	0	0	4.23e-29	1
ILTAQGGMGDNSK	13	Oxidation (M)	_ILTAQGGM(ox)GDNSK_	ILTAQGGM(1)GDNSK		ILTAQGGM(177.57)GDNSK		0	1	0	0	P53686	P53686	P53686	HST2	NAD-dependent protein deacetylase HST2	MSMS	20180712_Q2_U2_1-10_AB_SA_HN_20180706_II-pos-1	II-pos-1	654.318	2	654.317	1306.62	NaN	NaN	NaN	NaN	NaN	NaN	NaN	NaN	24.595	1	24.595	24.095	25.095	0								0	0	0	1.39e-20	1
ILTAQGGMGDNSK	13	Oxidation (M)	_ILTAQGGM(ox)GDNSK_	ILTAQGGM(1)GDNSK		ILTAQGGM(54.19)GDNSK		0	1	0	0	P53686	P53686	P53686	HST2	NAD-dependent protein deacetylase HST2	MULTI-MSMS	20180712_Q2_U2_1-10_AB_SA_HN_20180706_I-pos-1	I-pos-1	654.316	2	654.317	1306.62	42350.8	1.9211	0.001257	-1.0915	-0.00071421	0.82961	0.00054283	654.316	18.728	0.45703	18.728	18.489	18.946	0					48	19	4	0	0	0	0.02221	1
ILTAQGGMGDNSK	13	Oxidation (M)	_ILTAQGGM(ox)GDNSK_	ILTAQGGM(1)GDNSK		ILTAQGGM(106.4)GDNSK		0	1	0	0	P53686	P53686	P53686	HST2	NAD-dependent protein deacetylase HST2	MULTI-MSMS	20180712_Q2_U2_1-10_AB_SA_HN_20180706_I-pos-1	I-pos-1	654.318	2	654.317	1306.62	42480.3	1.3451	0.00088009	-0.44519	-0.00029129	0.89987	0.0005888	654.316	19.826	0.31255	19.826	19.716	20.028	0					45	16	4	0	0	0	2.39e-05	1
ILTAQGGMGDNSK	13	Oxidation (M)	_ILTAQGGM(ox)GDNSK_	ILTAQGGM(1)GDNSK		ILTAQGGM(183.85)GDNSK		0	1	0	0	P53686	P53686	P53686	HST2	NAD-dependent protein deacetylase HST2	MULTI-MSMS	20180712_Q2_U2_1-10_AB_SA_HN_20180706_I-pos-1	I-pos-1	654.318	2	654.317	1306.62	42456.1	1.5742	0.00103	-0.68551	-0.00044854	0.88871	0.0005815	654.317	22.658	1.3229	22.658	22.231	23.554	0					353	75	7	0	0	0	1.21e-21	4
ILTAQGGMGDNSK	13	Oxidation (M)	_ILTAQGGM(ox)GDNSK_	ILTAQGGM(1)GDNSK		ILTAQGGM(181.4)GDNSK		0	1	0	0	P53686	P53686	P53686	HST2	NAD-dependent protein deacetylase HST2	MULTI-MSMS	20180712_Q2_U2_1-10_AB_SA_HN_20180706_I-pos-1	I-pos-1	654.318	2	654.317	1306.62	40718.1	1.5914	0.0010413	-1.3147	-0.00086025	0.2767	0.00018105	654.316	23.778	0.97289	23.778	23.466	24.439	0					130	59	4	0	0	0	2.05e-17	2
ILTAQGGMGDNSK	13	Oxidation (M)	_ILTAQGGM(ox)GDNSK_	ILTAQGGM(1)GDNSK		ILTAQGGM(183.85)GDNSK		0	1	0	0	P53686	P53686	P53686	HST2	NAD-dependent protein deacetylase HST2	MULTI-MSMS	20180712_Q2_U2_1-10_AB_SA_HN_20180706_I-pos-1	I-pos-1	654.318	2	654.317	1306.62	41291.8	2.5474	0.0016668	-1.3176	-0.00086214	1.2298	0.00080467	654.316	24.742	1.061	24.742	24.414	25.475	0					102	63	2	0	0	0	1.21e-21	2
ILTAQGGMGDNSK	13	Oxidation (M)	_ILTAQGGM(ox)GDNSK_	ILTAQGGM(1)GDNSK		ILTAQGGM(84.51)GDNSK		0	1	0	0	P53686	P53686	P53686	HST2	NAD-dependent protein deacetylase HST2	MULTI-MSMS	20180712_Q2_U2_1-10_AB_SA_HN_20180706_I-pos-1	I-pos-1	654.317	2	654.317	1306.62	43928.2	2.6549	0.0017372	-1.2071	-0.00078983	1.4478	0.00094733	654.317	28.96	0.95647	28.96	28.617	29.574	0					94	62	3	0	0	0	0.00065298	2
ILTAQGGMGDNSK	13	Oxidation (M)	_ILTAQGGM(ox)GDNSK_	ILTAQGGM(1)GDNSK		ILTAQGGM(87.57)GDNSK		0	1	0	0	P53686	P53686	P53686	HST2	NAD-dependent protein deacetylase HST2	MSMS	20180712_Q2_U2_1-10_AB_SA_HN_20180706_I-pos-1	I-pos-1	654.316	2	654.317	1306.62	NaN	NaN	NaN	NaN	NaN	NaN	NaN	NaN	27.507	1	27.507	27.007	28.007	0								0	0	0	0.012493	1
ILTAQGGMGDNSK	13	Oxidation (M)	_ILTAQGGM(ox)GDNSK_	ILTAQGGM(1)GDNSK		ILTAQGGM(101.93)GDNSK		0	1	0	0	P53686	P53686	P53686	HST2	NAD-dependent protein deacetylase HST2	MSMS	20180712_Q2_U2_1-10_AB_SA_HN_20180706_I-pos-1	I-pos-1	654.316	2	654.317	1306.62	NaN	NaN	NaN	NaN	NaN	NaN	NaN	NaN	28.101	1	28.101	27.601	28.601	0								0	0	0	0.00021048	1
ILTAQGGMGDNSK	13	Unmodified	_ILTAQGGMGDNSK_					0	0	0	0	P53686	P53686	P53686	HST2	NAD-dependent protein deacetylase HST2	MULTI-MSMS	20180712_Q2_U2_1-2_AB_SA_HN_20180706_II-neg-2	II-neg-2	646.319	2	646.319	1290.62	44361.3	1.837	0.0011873	-0.51323	-0.00033171	1.3238	0.0008556	646.319	29.99	0.27308	29.99	29.846	30.119	3.55e-15					33	16	3	0	0	0	9.07e-11	1
ILTAQGGMGDNSK	13	Unmodified	_ILTAQGGMGDNSK_					0	0	0	0	P53686	P53686	P53686	HST2	NAD-dependent protein deacetylase HST2	MULTI-MSMS	20180712_Q2_U2_1-2_AB_SA_HN_20180706_II-pos-2	II-pos-2	646.32	2	646.319	1290.62	42618.6	2.3865	0.0015425	-0.72583	-0.00046912	1.6607	0.0010733	646.319	29.901	1.5729	29.901	29.698	31.271	0					392	113	7	0	0	0	1.96e-22	2
ILTAQGGMGDNSK	13	Unmodified	_ILTAQGGMGDNSK_					0	0	0	0	P53686	P53686	P53686	HST2	NAD-dependent protein deacetylase HST2	MULTI-SECPEP	20180712_Q2_U2_1-2_AB_SA_HN_20180706_II-pos-2	II-pos-2	645.658	2	646.319	1290.62	43956.9	1.8881	0.0012203	3.3313	0.0021531	5.2193	0.0033733	646.323	23.484	0.28855	23.484	23.338	23.627	0					27	16	3	0	0	0	0.086228	1
ILTAQGGMGDNSK	13	Unmodified	_ILTAQGGMGDNSK_					0	0	0	0	P53686	P53686	P53686	HST2	NAD-dependent protein deacetylase HST2	MULTI-MSMS	20180712_Q2_U2_1-2_AB_SA_HN_20180706_I-neg-2	I-neg-2	646.319	2	646.319	1290.62	43022.7	1.5377	0.00099383	-0.53955	-0.00034872	0.99813	0.00064511	646.319	29.887	0.31657	29.887	29.721	30.038	3.55e-15					55	19	4	0	0	0	9.97e-11	1
ILTAQGGMGDNSK	13	Unmodified	_ILTAQGGMGDNSK_					0	0	0	0	P53686	P53686	P53686	HST2	NAD-dependent protein deacetylase HST2	MULTI-MSMS	20180712_Q2_U2_1-2_AB_SA_HN_20180706_I-pos-2	I-pos-2	431.216	3	431.215	1290.62	55015.7	1.1204	0.00048312	0.41408	0.00017856	1.5344	0.00066168	431.216	23.846	0.27239	23.846	23.694	23.967	0					40	18	3	0	0	0	0.0094771	1
ILTAQGGMGDNSK	13	Unmodified	_ILTAQGGMGDNSK_					0	0	0	0	P53686	P53686	P53686	HST2	NAD-dependent protein deacetylase HST2	MULTI-MSMS	20180712_Q2_U2_1-2_AB_SA_HN_20180706_I-pos-2	I-pos-2	646.321	2	646.319	1290.62	43066.3	2.5051	0.0016191	0.38519	0.00024896	2.8903	0.001868	646.319	25.417	0.41618	25.417	25.263	25.68	0					56	24	4	0	0	0	0.00086854	1
ILTAQGGMGDNSK	13	Unmodified	_ILTAQGGMGDNSK_					0	0	0	0	P53686	P53686	P53686	HST2	NAD-dependent protein deacetylase HST2	MULTI-MSMS	20180712_Q2_U2_1-2_AB_SA_HN_20180706_I-pos-2	I-pos-2	646.32	2	646.319	1290.62	42932.8	1.3133	0.00084881	-0.63901	-0.000413	0.67428	0.0004358	646.319	30.263	1.2963	30.263	29.999	31.295	3.55e-15					471	99	7	0	0	0	1.23e-36	3
ILTAQGGMGDNSK	13	Unmodified	_ILTAQGGMGDNSK_					0	0	0	0	P53686	P53686	P53686	HST2	NAD-dependent protein deacetylase HST2	MULTI-MSMS	20180712_Q2_U2_1-2_AB_SA_HN_20180706_I-pos-2	I-pos-2	646.32	2	646.319	1290.62	42961	0.59457	0.00038428	-0.17197	-0.00011115	0.42261	0.00027314	646.32	32.247	0.78046	32.247	32.044	32.824	0					153	67	4	0	0	0	1.65e-15	1
ILTAQGGMGDNSK	13	Unmodified	_ILTAQGGMGDNSK_					0	0	0	0	P53686	P53686	P53686	HST2	NAD-dependent protein deacetylase HST2	MSMS	20180712_Q2_U2_1-2_AB_SA_HN_20180706_I-pos-2	I-pos-2	646.319	2	646.319	1290.62	NaN	NaN	NaN	NaN	NaN	NaN	NaN	NaN	34.125	1	34.125	33.625	34.625	0								0	0	0	6.06e-06	1
ILTAQGGMGDNSK	13	Unmodified	_ILTAQGGMGDNSK_					0	0	0	0	P53686	P53686	P53686	HST2	NAD-dependent protein deacetylase HST2	MULTI-SECPEP	20180712_Q2_U2_1-2_AB_SA_HN_20180706_I-pos-2	I-pos-2	645.636	2	646.319	1290.62	44801.2	1.6306	0.0010539	-0.011665	-7.54e-06	1.619	0.0010464	646.819	35.812	0.34663	35.812	35.649	35.996	0					42	27	2	0	0	0	0.094747	1
ILTAQGGMGDNSK	13	Unmodified	_ILTAQGGMGDNSK_					0	0	0	0	P53686	P53686	P53686	HST2	NAD-dependent protein deacetylase HST2	MULTI-MSMS	20180712_Q2_U2_1-10_AB_SA_HN_20180706_II-neg-1	II-neg-1	646.32	2	646.319	1290.62	44690	1.9577	0.0012653	-0.3272	-0.00021148	1.6305	0.0010538	646.319	29.732	0.18575	29.732	29.63	29.816	0					26	13	3	0	0	0	2.39e-07	1
ILTAQGGMGDNSK	13	Unmodified	_ILTAQGGMGDNSK_					0	0	0	0	P53686	P53686	P53686	HST2	NAD-dependent protein deacetylase HST2	MULTI-MSMS	20180712_Q2_U2_1-10_AB_SA_HN_20180706_II-pos-1	II-pos-1	646.321	2	646.319	1290.62	43289.7	1.9316	0.0012484	-0.77599	-0.00050154	1.1556	0.0007469	646.319	29.69	2.2516	29.69	29.42	31.671	0					308	131	4	0	0	0	4.6e-29	4
ILTAQGGMGDNSK	13	Unmodified	_ILTAQGGMGDNSK_					0	0	0	0	P53686	P53686	P53686	HST2	NAD-dependent protein deacetylase HST2	MULTI-MSMS	20180712_Q2_U2_1-10_AB_SA_HN_20180706_II-pos-1	II-pos-1	646.321	2	646.319	1290.62	42918.1	0.97287	0.00062878	-0.21357	-0.00013803	0.7593	0.00049075	646.32	31.912	0.81499	31.912	31.671	32.486	3.55e-15					106	60	3	0	0	0	2.36e-15	1
ILTAQGGMGDNSK	13	Unmodified	_ILTAQGGMGDNSK_					0	0	0	0	P53686	P53686	P53686	HST2	NAD-dependent protein deacetylase HST2	MULTI-MSMS	20180712_Q2_U2_1-10_AB_SA_HN_20180706_I-pos-1	I-pos-1	646.321	2	646.319	1290.62	42357.3	1.5086	0.00097501	-0.65412	-0.00042277	0.85444	0.00055224	646.319	29.846	1.2621	29.846	29.544	30.806	0					357	88	7	0	0	0	3.43e-29	2
ILTAQGGMGDNSK	13	Unmodified	_ILTAQGGMGDNSK_					0	0	0	0	P53686	P53686	P53686	HST2	NAD-dependent protein deacetylase HST2	MULTI-MSMS	20180712_Q2_U2_1-10_AB_SA_HN_20180706_I-pos-1	I-pos-1	646.32	2	646.319	1290.62	41541.9	1.2613	0.00081519	-0.25209	-0.00016293	1.0092	0.00065226	646.32	32.054	0.7106	32.054	31.831	32.542	0					126	56	4	0	0	0	1.55e-16	1
ILTAQGGMGDNSKEQLLEIVHDLENLSLDQSEHESADKK	39	Oxidation (M)	_ILTAQGGM(ox)GDNSKEQLLEIVHDLENLSLDQSEHESADKK_	ILTAQGGM(1)GDNSKEQLLEIVHDLENLSLDQSEHESADKK		ILTAQGGM(54.63)GDNSKEQLLEIVHDLENLSLDQSEHESADKK		0	1	0	2	P53686	P53686	P53686	HST2	NAD-dependent protein deacetylase HST2	MULTI-MSMS	20180712_Q2_U2_1-2_AB_SA_HN_20180706_II-pos-2	II-pos-2	862.83	5	862.425	4307.09	38883.9	2.9977	0.0025853	0.047561	4.1e-05	3.0453	0.0026263	863.027	89.368	0.44207	89.368	89.12	89.562	0					143	38	5	0	0	0	0.00035132	1
ILTAQGGMGDNSKEQLLEIVHDLENLSLDQSEHESADKK	39	Oxidation (M)	_ILTAQGGM(ox)GDNSKEQLLEIVHDLENLSLDQSEHESADKK_	ILTAQGGM(1)GDNSKEQLLEIVHDLENLSLDQSEHESADKK		ILTAQGGM(54.75)GDNSKEQLLEIVHDLENLSLDQSEHESADKK		0	1	0	2	P53686	P53686	P53686	HST2	NAD-dependent protein deacetylase HST2	MULTI-MSMS	20180712_Q2_U2_1-2_AB_SA_HN_20180706_I-pos-2	I-pos-2	719.357	6	718.855	4307.09	41133	1.6105	0.0011577	-0.65022	-0.00046741	0.96026	0.00069029	719.189	89.461	0.76016	89.461	89.018	89.778	0					348	81	6	0	0	0	0.00034662	1
ILTAQGGMGDNSKEQLLEIVHDLENLSLDQSEHESADKK	39	Oxidation (M)	_ILTAQGGM(ox)GDNSKEQLLEIVHDLENLSLDQSEHESADKK_	ILTAQGGM(1)GDNSKEQLLEIVHDLENLSLDQSEHESADKK		ILTAQGGM(54.69)GDNSKEQLLEIVHDLENLSLDQSEHESADKK		0	1	0	2	P53686	P53686	P53686	HST2	NAD-dependent protein deacetylase HST2	MULTI-MSMS	20180712_Q2_U2_1-10_AB_SA_HN_20180706_II-pos-1	II-pos-1	862.828	5	862.425	4307.09	37897.8	2.7217	0.0023473	0.80377	0.00069319	3.5255	0.0030405	862.826	89.745	0.4668	89.745	89.449	89.915	0					143	32	6	0	0	0	0.0003501	1
ILTAQGGMGDNSKEQLLEIVHDLENLSLDQSEHESADKK	39	Unmodified	_ILTAQGGMGDNSKEQLLEIVHDLENLSLDQSEHESADKK_					0	0	0	2	P53686	P53686	P53686	HST2	NAD-dependent protein deacetylase HST2	MULTI-SECPEP	20180712_Q2_U2_1-2_AB_SA_HN_20180706_I-pos-2	I-pos-2	717.085	6	716.189	4291.09	41906.9	2.71	0.0019409	0.35635	0.00025521	3.0664	0.0021961	716.524	92.486	0.73291	92.486	92.175	92.908	0					199	58	6	0	0	0	0.057079	1
KIAAHMK	7	Unmodified	_KIAAHMK_					0	0	0	1	P53686	P53686	P53686	HST2	NAD-dependent protein deacetylase HST2	MULTI-MSMS	20180712_Q2_U2_1-2_AB_SA_HN_20180706_II-pos-2	II-pos-2	399.736	2	399.736	797.458	56294.8	-1.5499	-0.00061954	0.13789	5.51e-05	-1.412	-0.00056442	399.736	16.18	0.13652	16.18	16.101	16.237	0					15	7	3	0	0	0	0.02374	1
KIAAHMK	7	Unmodified	_KIAAHMK_					0	0	0	1	P53686	P53686	P53686	HST2	NAD-dependent protein deacetylase HST2	MSMS	20180712_Q2_U2_1-2_AB_SA_HN_20180706_I-pos-2	I-pos-2	399.736	2	399.736	797.458	NaN	NaN	NaN	NaN	NaN	NaN	NaN	NaN	16.237	1	16.237	15.737	16.737	0								0	0	0	1.31e-05	1
LAEHPIK	7	Unmodified	_LAEHPIK_					0	0	0	0	P53686	P53686	P53686	HST2	NAD-dependent protein deacetylase HST2	MULTI-MSMS	20180712_Q2_U2_1-2_AB_SA_HN_20180706_II-neg-2	II-neg-2	404.241	2	404.24	806.465	55914.6	1.8427	0.00074488	0.025746	1.04e-05	1.8684	0.00075529	404.24	18.828	0.3834	18.828	18.692	19.075	0					39	17	3	0	0	0	0.0034871	1
LAEHPIK	7	Unmodified	_LAEHPIK_					0	0	0	0	P53686	P53686	P53686	HST2	NAD-dependent protein deacetylase HST2	MULTI-MSMS	20180712_Q2_U2_1-2_AB_SA_HN_20180706_II-pos-2	II-pos-2	404.241	2	404.24	806.465	54769.3	1.5059	0.00060876	-0.24739	-0.0001	1.2586	0.00050876	404.24	19.142	0.96065	19.142	18.892	19.853	0					152	44	5	0	0	0	0.0033803	2
LAEHPIK	7	Unmodified	_LAEHPIK_					0	0	0	0	P53686	P53686	P53686	HST2	NAD-dependent protein deacetylase HST2	MULTI-MSMS	20180712_Q2_U2_1-2_AB_SA_HN_20180706_II-pos-2	II-pos-2	404.24	2	404.24	806.465	57693.5	2.0097	0.00081241	0.28785	0.00011636	2.2976	0.00092877	404.24	21.516	1.255	21.516	20.81	22.065	0					103	64	2	0	0	0	0.026	1
LAEHPIK	7	Unmodified	_LAEHPIK_					0	0	0	0	P53686	P53686	P53686	HST2	NAD-dependent protein deacetylase HST2	MULTI-SECPEP	20180712_Q2_U2_1-2_AB_SA_HN_20180706_II-pos-2	II-pos-2	404.228	2	404.24	806.465	56691.2	2.3323	0.0009428	-0.39664	-0.00016034	1.9356	0.00078246	404.24	20.396	0.97761	20.396	19.954	20.931	-3.55e-15					66	48	2	0	0	0	0.048437	1
LAEHPIK	7	Unmodified	_LAEHPIK_					0	0	0	0	P53686	P53686	P53686	HST2	NAD-dependent protein deacetylase HST2	MULTI-MSMS	20180712_Q2_U2_1-2_AB_SA_HN_20180706_I-neg-2	I-neg-2	404.24	2	404.24	806.465	54764.5	1.4681	0.00059348	-0.74644	-0.00030174	0.72169	0.00029173	404.24	18.806	0.466	18.806	18.593	19.059	0					48	18	5	0	0	0	0.0042012	1
LAEHPIK	7	Unmodified	_LAEHPIK_					0	0	0	0	P53686	P53686	P53686	HST2	NAD-dependent protein deacetylase HST2	MULTI-MSMS	20180712_Q2_U2_1-2_AB_SA_HN_20180706_I-pos-2	I-pos-2	404.24	2	404.24	806.465	54123.3	0.97154	0.00039274	-0.10424	-4.21e-05	0.8673	0.0003506	404.24	19.412	1.0339	19.412	19.116	20.15	0					164	51	5	0	0	0	0.0028829	3
LAEHPIK	7	Unmodified	_LAEHPIK_					0	0	0	0	P53686	P53686	P53686	HST2	NAD-dependent protein deacetylase HST2	MULTI-MSMS	20180712_Q2_U2_1-2_AB_SA_HN_20180706_I-pos-2	I-pos-2	404.24	2	404.24	806.465	55758.2	1.4313	0.00057861	0.32034	0.00012949	1.7517	0.0007081	404.24	20.267	0.52343	20.267	20.15	20.673	-3.55e-15					55	28	2	0	0	0	0.037371	1
LAEHPIK	7	Unmodified	_LAEHPIK_					0	0	0	0	P53686	P53686	P53686	HST2	NAD-dependent protein deacetylase HST2	MULTI-SECPEP	20180712_Q2_U2_1-2_AB_SA_HN_20180706_I-pos-2	I-pos-2	403.748	2	404.24	806.465	55758.1	1.3413	0.00054223	-1.7283	-0.00069864	-0.38693	-0.00015641	404.239	20.932	0.62857	20.932	20.673	21.302	0					60	37	2	0	0	0	0.021703	1
LAEHPIK	7	Unmodified	_LAEHPIK_					0	0	0	0	P53686	P53686	P53686	HST2	NAD-dependent protein deacetylase HST2	MULTI-MSMS	20180712_Q2_U2_1-10_AB_SA_HN_20180706_II-pos-1	II-pos-1	404.24	2	404.24	806.465	54425	0.041358	1.67e-05	-0.49666	-0.00020077	-0.45531	-0.00018405	404.24	18.989	0.89388	18.989	18.746	19.64	0					131	37	5	0	0	0	0.001904	2
LAEHPIK	7	Unmodified	_LAEHPIK_					0	0	0	0	P53686	P53686	P53686	HST2	NAD-dependent protein deacetylase HST2	MULTI-MSMS	20180712_Q2_U2_1-10_AB_SA_HN_20180706_II-pos-1	II-pos-1	404.24	2	404.24	806.465	56362.5	1.5555	0.0006288	0.3449	0.00013942	1.9004	0.00076822	404.24	21.325	0.9353	21.325	20.685	21.62	0					79	40	3	0	0	0	0.01374	1
LAEHPIK	7	Unmodified	_LAEHPIK_					0	0	0	0	P53686	P53686	P53686	HST2	NAD-dependent protein deacetylase HST2	MULTI-SECPEP	20180712_Q2_U2_1-10_AB_SA_HN_20180706_II-pos-1	II-pos-1	404.228	2	404.24	806.465	56175.3	2.2917	0.0009264	-0.33282	-0.00013454	1.9589	0.00079186	404.24	20.388	0.91044	20.388	19.817	20.727	-3.55e-15					55	39	2	0	0	0	0.046013	1
LAEHPIK	7	Unmodified	_LAEHPIK_					0	0	0	0	P53686	P53686	P53686	HST2	NAD-dependent protein deacetylase HST2	MULTI-MSMS	20180712_Q2_U2_1-10_AB_SA_HN_20180706_I-pos-1	I-pos-1	404.24	2	404.24	806.465	54817.3	1.0265	0.00041497	-0.3533	-0.00014282	0.67323	0.00027215	404.24	19.158	0.83045	19.158	18.903	19.734	0					149	40	6	0	0	0	0.0024462	2
LAEHPIKDFVK	11	Unmodified	_LAEHPIKDFVK_					0	0	0	1	P53686	P53686	P53686	HST2	NAD-dependent protein deacetylase HST2	MULTI-MSMS	20180712_Q2_U2_1-2_AB_SA_HN_20180706_II-neg-2	II-neg-2	648.871	2	648.869	1295.72	44113.6	2.366	0.0015352	-0.31594	-0.000205	2.0501	0.0013302	648.869	32.075	1.0466	32.075	31.808	32.854	0					149	60	4	0	0	0	0.00039291	2
LAEHPIKDFVK	11	Unmodified	_LAEHPIKDFVK_					0	0	0	1	P53686	P53686	P53686	HST2	NAD-dependent protein deacetylase HST2	MULTI-MSMS	20180712_Q2_U2_1-2_AB_SA_HN_20180706_II-neg-2	II-neg-2	324.939	4	324.938	1295.72	62172.3	1.9828	0.00064429	0.031988	1.04e-05	2.0148	0.00065469	324.938	32.078	0.87663	32.078	31.836	32.713	-7.11e-15					102	48	4	0	0	0	0.00053262	1
LAEHPIKDFVK	11	Unmodified	_LAEHPIKDFVK_					0	0	0	1	P53686	P53686	P53686	HST2	NAD-dependent protein deacetylase HST2	MULTI-MSMS	20180712_Q2_U2_1-2_AB_SA_HN_20180706_II-neg-2	II-neg-2	432.916	3	432.915	1295.72	54134.3	2.6297	0.0011384	-0.23334	-0.00010102	2.3964	0.0010374	432.915	32.086	1.4115	32.086	31.808	33.219	0					185	79	5	0	0	0	0.022776	1
LAEHPIKDFVK	11	Unmodified	_LAEHPIKDFVK_					0	0	0	1	P53686	P53686	P53686	HST2	NAD-dependent protein deacetylase HST2	MULTI-MSMS	20180712_Q2_U2_1-2_AB_SA_HN_20180706_II-pos-2	II-pos-2	648.871	2	648.869	1295.72	43839	1.6396	0.0010639	-0.71969	-0.00046699	0.91991	0.0005969	648.869	31.815	2.8993	31.815	31.574	34.474	-3.55e-15					922	211	8	0	0	0	4.46e-17	9
LAEHPIKDFVK	11	Unmodified	_LAEHPIKDFVK_					0	0	0	1	P53686	P53686	P53686	HST2	NAD-dependent protein deacetylase HST2	MULTI-MSMS	20180712_Q2_U2_1-2_AB_SA_HN_20180706_II-pos-2	II-pos-2	432.916	3	432.915	1295.72	53824.1	1.7136	0.00074183	-0.45294	-0.00019608	1.2606	0.00054574	432.915	31.825	2.9362	31.825	31.504	34.44	3.55e-15					1013	213	9	0	0	0	1.69e-05	9
LAEHPIKDFVK	11	Unmodified	_LAEHPIKDFVK_					0	0	0	1	P53686	P53686	P53686	HST2	NAD-dependent protein deacetylase HST2	MULTI-MSMS	20180712_Q2_U2_1-2_AB_SA_HN_20180706_II-pos-2	II-pos-2	324.939	4	324.938	1295.72	61975.1	1.3063	0.00042447	-0.20549	-6.68e-05	1.1008	0.0003577	324.938	31.818	2.8835	31.818	31.557	34.44	-3.55e-15					812	210	8	0	0	0	0.0001877	8
LAEHPIKDFVK	11	Unmodified	_LAEHPIKDFVK_					0	0	0	1	P53686	P53686	P53686	HST2	NAD-dependent protein deacetylase HST2	MULTI-MSMS	20180712_Q2_U2_1-2_AB_SA_HN_20180706_II-pos-2	II-pos-2	324.939	4	324.938	1295.72	61745.2	1.4733	0.00047874	0.14509	4.71e-05	1.6184	0.00052589	324.938	34.678	0.91506	34.678	34.41	35.325	0					155	64	3	0	0	0	0.003795	3
LAEHPIKDFVK	11	Unmodified	_LAEHPIKDFVK_					0	0	0	1	P53686	P53686	P53686	HST2	NAD-dependent protein deacetylase HST2	MULTI-MSMS	20180712_Q2_U2_1-2_AB_SA_HN_20180706_II-pos-2	II-pos-2	432.916	3	432.915	1295.72	52993.5	2.1178	0.00091682	0.29472	0.00012759	2.4125	0.0010444	432.915	34.731	1.933	34.731	34.343	36.276	0					437	139	4	0	0	0	0.00086805	4
LAEHPIKDFVK	11	Unmodified	_LAEHPIKDFVK_					0	0	0	1	P53686	P53686	P53686	HST2	NAD-dependent protein deacetylase HST2	MULTI-MSMS	20180712_Q2_U2_1-2_AB_SA_HN_20180706_II-pos-2	II-pos-2	648.87	2	648.869	1295.72	44222.5	2.0678	0.0013418	0.014771	9.58e-06	2.0826	0.0013513	648.869	34.701	1.8896	34.701	34.376	36.265	0					388	136	3	0	0	0	3.2e-13	3
LAEHPIKDFVK	11	Unmodified	_LAEHPIKDFVK_					0	0	0	1	P53686	P53686	P53686	HST2	NAD-dependent protein deacetylase HST2	MULTI-MSMS	20180712_Q2_U2_1-2_AB_SA_HN_20180706_II-pos-2	II-pos-2	324.939	4	324.938	1295.72	61745.2	2.1858	0.00071026	-0.18412	-5.98e-05	2.0017	0.00065043	324.938	35.49	0.55639	35.49	35.307	35.864	7.11e-15					80	38	3	0	0	0	0.033366	1
LAEHPIKDFVK	11	Unmodified	_LAEHPIKDFVK_					0	0	0	1	P53686	P53686	P53686	HST2	NAD-dependent protein deacetylase HST2	MULTI-MSMS	20180712_Q2_U2_1-2_AB_SA_HN_20180706_II-pos-2	II-pos-2	648.87	2	648.869	1295.72	44235.7	2.2165	0.0014382	-0.99078	-0.00064289	1.2257	0.00079531	648.868	36.438	1.321	36.438	36.229	37.55	-7.11e-15					196	105	2	0	0	0	0.0042191	2
LAEHPIKDFVK	11	Unmodified	_LAEHPIKDFVK_					0	0	0	1	P53686	P53686	P53686	HST2	NAD-dependent protein deacetylase HST2	MULTI-MSMS	20180712_Q2_U2_1-2_AB_SA_HN_20180706_II-pos-2	II-pos-2	432.917	3	432.915	1295.72	53283.4	2.3477	0.0010163	0.95112	0.00041176	3.2988	0.0014281	432.915	36.595	1.3124	36.595	36.237	37.55	0					268	104	3	0	0	0	0.012554	2
LAEHPIKDFVK	11	Unmodified	_LAEHPIKDFVK_					0	0	0	1	P53686	P53686	P53686	HST2	NAD-dependent protein deacetylase HST2	MULTI-MSMS	20180712_Q2_U2_1-2_AB_SA_HN_20180706_II-pos-2	II-pos-2	432.917	3	432.915	1295.72	53542.5	3.1632	0.0013694	0.26717	0.00011566	3.4304	0.0014851	433.25	38.579	4.7477	38.579	37.628	42.375	7.11e-15					703	341	3	0	0	0	0.0030711	10
LAEHPIKDFVK	11	Unmodified	_LAEHPIKDFVK_					0	0	0	1	P53686	P53686	P53686	HST2	NAD-dependent protein deacetylase HST2	MULTI-MSMS	20180712_Q2_U2_1-2_AB_SA_HN_20180706_II-pos-2	II-pos-2	432.918	3	432.915	1295.72	53774.5	6.5178	0.0028217	-0.067404	-2.92e-05	6.4504	0.0027925	432.915	118.74	0.69348	118.74	118.63	119.33	0					86	58	3	0	0	0	0.00065167	2
LAEHPIKDFVK	11	Unmodified	_LAEHPIKDFVK_					0	0	0	1	P53686	P53686	P53686	HST2	NAD-dependent protein deacetylase HST2	MULTI-MSMS	20180712_Q2_U2_1-2_AB_SA_HN_20180706_II-pos-2	II-pos-2	433.252	3	432.915	1295.72	54349.9	6.6538	0.0028805	-1.6643	-0.00072048	4.9895	0.00216	432.914	119.45	1.3583	119.45	119.26	120.62	-1.42e-14					241	162	2	0	0	0	0.055584	2
LAEHPIKDFVK	11	Unmodified	_LAEHPIKDFVK_					0	0	0	1	P53686	P53686	P53686	HST2	NAD-dependent protein deacetylase HST2	MSMS	20180712_Q2_U2_1-2_AB_SA_HN_20180706_II-pos-2	II-pos-2	432.916	3	432.915	1295.72	NaN	NaN	NaN	NaN	NaN	NaN	NaN	NaN	37.613	1	37.613	37.113	38.113	0								0	0	0	0.011895	1
LAEHPIKDFVK	11	Unmodified	_LAEHPIKDFVK_					0	0	0	1	P53686	P53686	P53686	HST2	NAD-dependent protein deacetylase HST2	MULTI-SECPEP	20180712_Q2_U2_1-2_AB_SA_HN_20180706_II-pos-2	II-pos-2	434.248	3	432.915	1295.72	55847.4	1.2393	0.00053649	0.53351	0.00023097	1.7728	0.00076746	432.915	44.948	0.28554	44.948	44.824	45.11	0					44	27	2	0	0	0	0.0014464	1
LAEHPIKDFVK	11	Unmodified	_LAEHPIKDFVK_					0	0	0	1	P53686	P53686	P53686	HST2	NAD-dependent protein deacetylase HST2	MULTI-MSMS	20180712_Q2_U2_1-2_AB_SA_HN_20180706_I-neg-2	I-neg-2	432.917	3	432.915	1295.72	52773.2	3.2895	0.0014241	-0.29263	-0.00012668	2.9968	0.0012974	432.915	31.966	1.3142	31.966	31.739	33.053	0					167	64	5	0	0	0	0.010555	2
LAEHPIKDFVK	11	Unmodified	_LAEHPIKDFVK_					0	0	0	1	P53686	P53686	P53686	HST2	NAD-dependent protein deacetylase HST2	MULTI-MSMS	20180712_Q2_U2_1-2_AB_SA_HN_20180706_I-neg-2	I-neg-2	648.872	2	648.869	1295.72	43147.5	3.3706	0.0021871	-0.19421	-0.00012602	3.1764	0.0020611	648.869	32.006	0.95567	32.006	31.739	32.694	0					118	45	4	0	0	0	0.0030112	1
LAEHPIKDFVK	11	Unmodified	_LAEHPIKDFVK_					0	0	0	1	P53686	P53686	P53686	HST2	NAD-dependent protein deacetylase HST2	MULTI-MSMS	20180712_Q2_U2_1-2_AB_SA_HN_20180706_I-neg-2	I-neg-2	324.939	4	324.938	1295.72	62093.4	2.9478	0.00095785	-0.27376	-8.9e-05	2.674	0.0008689	324.938	31.989	0.7729	31.989	31.789	32.562	0					84	36	4	0	0	0	0.003795	1
LAEHPIKDFVK	11	Unmodified	_LAEHPIKDFVK_					0	0	0	1	P53686	P53686	P53686	HST2	NAD-dependent protein deacetylase HST2	MULTI-MSMS	20180712_Q2_U2_1-2_AB_SA_HN_20180706_I-pos-2	I-pos-2	648.869	2	648.869	1295.72	43688.7	0.89019	0.00057762	-0.42914	-0.00027846	0.46105	0.00029916	648.869	32.141	3.5927	32.141	31.894	35.487	0					1110	288	6	0	0	0	3.73e-17	10
LAEHPIKDFVK	11	Unmodified	_LAEHPIKDFVK_					0	0	0	1	P53686	P53686	P53686	HST2	NAD-dependent protein deacetylase HST2	MULTI-MSMS	20180712_Q2_U2_1-2_AB_SA_HN_20180706_I-pos-2	I-pos-2	432.916	3	432.915	1295.72	53528	1.0239	0.00044328	-0.2449	-0.00010602	0.77904	0.00033726	432.915	32.148	3.5133	32.148	31.894	35.407	0					1117	280	8	0	0	0	9.6e-07	10
LAEHPIKDFVK	11	Unmodified	_LAEHPIKDFVK_					0	0	0	1	P53686	P53686	P53686	HST2	NAD-dependent protein deacetylase HST2	MULTI-MSMS	20180712_Q2_U2_1-2_AB_SA_HN_20180706_I-pos-2	I-pos-2	324.939	4	324.938	1295.72	62164.9	0.59885	0.00019459	0.097084	3.15e-05	0.69593	0.00022613	324.938	32.198	3.1539	32.198	31.928	35.082	0					758	245	7	0	0	0	3.06e-05	9
LAEHPIKDFVK	11	Unmodified	_LAEHPIKDFVK_					0	0	0	1	P53686	P53686	P53686	HST2	NAD-dependent protein deacetylase HST2	MULTI-MSMS	20180712_Q2_U2_1-2_AB_SA_HN_20180706_I-pos-2	I-pos-2	325.189	4	324.938	1295.72	62164.9	0.42029	0.00013657	-0.17591	-5.72e-05	0.24438	7.94e-05	324.938	35.242	0.44579	35.242	35.071	35.517	-7.11e-15					102	44	3	0	0	0	0.0078833	1
LAEHPIKDFVK	11	Unmodified	_LAEHPIKDFVK_					0	0	0	1	P53686	P53686	P53686	HST2	NAD-dependent protein deacetylase HST2	MULTI-MSMS	20180712_Q2_U2_1-2_AB_SA_HN_20180706_I-pos-2	I-pos-2	648.871	2	648.869	1295.72	44292.9	1.6125	0.0010463	0.026348	1.71e-05	1.6389	0.0010634	648.869	35.918	1.2442	35.918	35.367	36.611	0					269	102	3	0	0	0	5.59e-13	3
LAEHPIKDFVK	11	Unmodified	_LAEHPIKDFVK_					0	0	0	1	P53686	P53686	P53686	HST2	NAD-dependent protein deacetylase HST2	MULTI-MSMS	20180712_Q2_U2_1-2_AB_SA_HN_20180706_I-pos-2	I-pos-2	432.916	3	432.915	1295.72	52951.5	1.7395	0.00075304	0.35723	0.00015465	2.0967	0.00090769	432.915	36.011	1.1869	36.011	35.398	36.585	0					280	96	3	0	0	0	0.00081654	3
LAEHPIKDFVK	11	Unmodified	_LAEHPIKDFVK_					0	0	0	1	P53686	P53686	P53686	HST2	NAD-dependent protein deacetylase HST2	MULTI-MSMS	20180712_Q2_U2_1-2_AB_SA_HN_20180706_I-pos-2	I-pos-2	325.19	4	324.938	1295.72	62229.4	1.3863	0.00045047	0.29441	9.57e-05	1.6807	0.00054614	324.938	35.904	1.0624	35.904	35.497	36.56	0					161	83	2	0	0	0	0.0069871	2
LAEHPIKDFVK	11	Unmodified	_LAEHPIKDFVK_					0	0	0	1	P53686	P53686	P53686	HST2	NAD-dependent protein deacetylase HST2	MULTI-MSMS	20180712_Q2_U2_1-2_AB_SA_HN_20180706_I-pos-2	I-pos-2	648.869	2	648.869	1295.72	44349	1.1988	0.00077786	-1.6098	-0.0010445	-0.41099	-0.00026668	648.868	36.786	0.99519	36.786	36.568	37.564	7.11e-15					111	77	2	0	0	0	0.0030158	1
LAEHPIKDFVK	11	Unmodified	_LAEHPIKDFVK_					0	0	0	1	P53686	P53686	P53686	HST2	NAD-dependent protein deacetylase HST2	MULTI-MSMS	20180712_Q2_U2_1-2_AB_SA_HN_20180706_I-pos-2	I-pos-2	432.916	3	432.915	1295.72	53528	1.7226	0.00074576	0.45913	0.00019876	2.1818	0.00094452	432.915	36.721	1.3228	36.721	36.55	37.873	0					261	112	4	0	0	0	0.0042104	3
LAEHPIKDFVK	11	Unmodified	_LAEHPIKDFVK_					0	0	0	1	P53686	P53686	P53686	HST2	NAD-dependent protein deacetylase HST2	MULTI-MSMS	20180712_Q2_U2_1-2_AB_SA_HN_20180706_I-pos-2	I-pos-2	324.939	4	324.938	1295.72	62456.9	2.0293	0.00065938	0.33046	0.00010738	2.3597	0.00076676	324.938	37.334	0.34143	37.334	37.141	37.482	0					50	23	3	0	0	0	0.031302	1
LAEHPIKDFVK	11	Unmodified	_LAEHPIKDFVK_					0	0	0	1	P53686	P53686	P53686	HST2	NAD-dependent protein deacetylase HST2	MULTI-MSMS	20180712_Q2_U2_1-2_AB_SA_HN_20180706_I-pos-2	I-pos-2	432.917	3	432.915	1295.72	53528	1.0304	0.00044607	1.4036	0.00060765	2.434	0.0010537	432.916	38.255	0.64477	38.255	37.91	38.555	0					83	61	2	0	0	0	0.009896	2
LAEHPIKDFVK	11	Unmodified	_LAEHPIKDFVK_					0	0	0	1	P53686	P53686	P53686	HST2	NAD-dependent protein deacetylase HST2	MULTI-MSMS	20180712_Q2_U2_1-2_AB_SA_HN_20180706_I-pos-2	I-pos-2	432.916	3	432.915	1295.72	53575.2	1.9578	0.00084757	0.49025	0.00021224	2.4481	0.0010598	432.915	39.111	1.5231	39.111	38.495	40.018	7.11e-15					225	123	3	0	0	0	0.0057952	2
LAEHPIKDFVK	11	Unmodified	_LAEHPIKDFVK_					0	0	0	1	P53686	P53686	P53686	HST2	NAD-dependent protein deacetylase HST2	MULTI-MSMS	20180712_Q2_U2_1-2_AB_SA_HN_20180706_I-pos-2	I-pos-2	432.917	3	432.915	1295.72	53575.2	2.2689	0.00098224	0.68384	0.00029604	2.9527	0.0012783	432.915	40.107	1.2178	40.107	39.968	41.186	0					183	91	3	0	0	0	0.01062	2
LAEHPIKDFVK	11	Unmodified	_LAEHPIKDFVK_					0	0	0	1	P53686	P53686	P53686	HST2	NAD-dependent protein deacetylase HST2	MULTI-MSMS	20180712_Q2_U2_1-2_AB_SA_HN_20180706_I-pos-2	I-pos-2	432.916	3	432.915	1295.72	53527.8	1.4434	0.00062488	-2.3417	-0.0010138	-0.89829	-0.00038888	433.248	43.12	0.85833	43.12	42.634	43.492	0					119	72	2	0	0	0	0.088711	1
LAEHPIKDFVK	11	Unmodified	_LAEHPIKDFVK_					0	0	0	1	P53686	P53686	P53686	HST2	NAD-dependent protein deacetylase HST2	MULTI-MSMS	20180712_Q2_U2_1-2_AB_SA_HN_20180706_I-pos-2	I-pos-2	433.25	3	432.915	1295.72	53528	0.91687	0.00039693	0.0047894	2.07e-06	0.92166	0.000399	432.915	43.609	0.10291	43.609	43.547	43.65	0					18	10	2	0	0	0	0.063055	1
LAEHPIKDFVK	11	Unmodified	_LAEHPIKDFVK_					0	0	0	1	P53686	P53686	P53686	HST2	NAD-dependent protein deacetylase HST2	MULTI-MSMS	20180712_Q2_U2_1-2_AB_SA_HN_20180706_I-pos-2	I-pos-2	433.251	3	432.915	1295.72	50584	0.87639	0.0003794	0.56909	0.00024637	1.4455	0.00062577	433.25	45.151	0.26939	45.151	45.036	45.306	0					34	24	2	0	0	0	0.042873	1
LAEHPIKDFVK	11	Unmodified	_LAEHPIKDFVK_					0	0	0	1	P53686	P53686	P53686	HST2	NAD-dependent protein deacetylase HST2	MULTI-MSMS	20180712_Q2_U2_1-2_AB_SA_HN_20180706_I-pos-2	I-pos-2	432.916	3	432.915	1295.72	54125.9	1.5632	0.00067675	-1.1724	-0.00050753	0.39088	0.00016922	432.915	46.043	0.32774	46.043	45.898	46.225	0					43	31	2	0	0	0	0.034689	1
LAEHPIKDFVK	11	Unmodified	_LAEHPIKDFVK_					0	0	0	1	P53686	P53686	P53686	HST2	NAD-dependent protein deacetylase HST2	MULTI-MSMS	20180712_Q2_U2_1-2_AB_SA_HN_20180706_I-pos-2	I-pos-2	432.916	3	432.915	1295.72	57218.6	2.1116	0.00091415	0.66919	0.0002897	2.7808	0.0012038	433.25	51.246	0.31046	51.246	51.081	51.391	7.11e-15					39	25	2	0	0	0	0.064034	1
LAEHPIKDFVK	11	Unmodified	_LAEHPIKDFVK_					0	0	0	1	P53686	P53686	P53686	HST2	NAD-dependent protein deacetylase HST2	MULTI-MSMS	20180712_Q2_U2_1-2_AB_SA_HN_20180706_I-pos-2	I-pos-2	432.917	3	432.915	1295.72	53582.6	5.8661	0.0025395	-1.0327	-0.00044706	4.8335	0.0020925	433.249	118.77	0.568	118.77	118.65	119.22	0					103	40	4	0	0	0	0.017728	1
LAEHPIKDFVK	11	Unmodified	_LAEHPIKDFVK_					0	0	0	1	P53686	P53686	P53686	HST2	NAD-dependent protein deacetylase HST2	MSMS	20180712_Q2_U2_1-2_AB_SA_HN_20180706_I-pos-2	I-pos-2	432.916	3	432.915	1295.72	NaN	NaN	NaN	NaN	NaN	NaN	NaN	NaN	42.605	1	42.605	42.105	43.105	0								0	0	0	0.071817	1
LAEHPIKDFVK	11	Unmodified	_LAEHPIKDFVK_					0	0	0	1	P53686	P53686	P53686	HST2	NAD-dependent protein deacetylase HST2	MSMS	20180712_Q2_U2_1-2_AB_SA_HN_20180706_I-pos-2	I-pos-2	432.916	3	432.915	1295.72	NaN	NaN	NaN	NaN	NaN	NaN	NaN	NaN	119.25	1	119.25	118.75	119.75	0								0	0	0	0.080012	1
LAEHPIKDFVK	11	Unmodified	_LAEHPIKDFVK_					0	0	0	1	P53686	P53686	P53686	HST2	NAD-dependent protein deacetylase HST2	MULTI-MSMS	20180712_Q2_U2_1-10_AB_SA_HN_20180706_II-neg-1	II-neg-1	648.871	2	648.869	1295.72	44416.3	2.6708	0.001733	0.022505	1.46e-05	2.6933	0.0017476	648.869	31.816	0.71932	31.816	31.581	32.301	0					83	38	4	0	0	0	4.52e-05	1
LAEHPIKDFVK	11	Unmodified	_LAEHPIKDFVK_					0	0	0	1	P53686	P53686	P53686	HST2	NAD-dependent protein deacetylase HST2	MULTI-MSMS	20180712_Q2_U2_1-10_AB_SA_HN_20180706_II-neg-1	II-neg-1	324.939	4	324.938	1295.72	63263.3	2.3712	0.00077048	0.054998	1.79e-05	2.4262	0.00078835	324.938	31.807	0.49237	31.807	31.603	32.095	3.55e-15					64	26	3	0	0	0	0.00066404	1
LAEHPIKDFVK	11	Unmodified	_LAEHPIKDFVK_					0	0	0	1	P53686	P53686	P53686	HST2	NAD-dependent protein deacetylase HST2	MULTI-MSMS	20180712_Q2_U2_1-10_AB_SA_HN_20180706_II-pos-1	II-pos-1	432.916	3	432.915	1295.72	54274	2.5675	0.0011115	0.41311	0.00017884	2.9806	0.0012904	433.25	30.094	0.26515	30.094	29.951	30.216	3.55e-15					35	14	3	0	0	0	0.010274	1
LAEHPIKDFVK	11	Unmodified	_LAEHPIKDFVK_					0	0	0	1	P53686	P53686	P53686	HST2	NAD-dependent protein deacetylase HST2	MULTI-MSMS	20180712_Q2_U2_1-10_AB_SA_HN_20180706_II-pos-1	II-pos-1	648.869	2	648.869	1295.72	43863.1	0.94424	0.00061269	-0.60428	-0.0003921	0.33996	0.00022059	648.869	31.787	5.6853	31.787	31.449	37.135	3.55e-15					1149	356	8	0	0	0	3.2e-13	13
LAEHPIKDFVK	11	Unmodified	_LAEHPIKDFVK_					0	0	0	1	P53686	P53686	P53686	HST2	NAD-dependent protein deacetylase HST2	MULTI-MSMS	20180712_Q2_U2_1-10_AB_SA_HN_20180706_II-pos-1	II-pos-1	324.939	4	324.938	1295.72	61612.9	0.53935	0.00017526	0.025846	8.4e-06	0.5652	0.00018365	324.938	31.773	4.3574	31.773	31.492	35.85	-3.55e-15					897	271	6	0	0	0	0.0001262	12
LAEHPIKDFVK	11	Unmodified	_LAEHPIKDFVK_					0	0	0	1	P53686	P53686	P53686	HST2	NAD-dependent protein deacetylase HST2	MULTI-MSMS	20180712_Q2_U2_1-10_AB_SA_HN_20180706_II-pos-1	II-pos-1	432.916	3	432.915	1295.72	53451.5	1.1334	0.00049066	-0.38435	-0.00016639	0.74903	0.00032427	432.915	31.784	5.4696	31.784	31.238	36.707	0					933	340	3	0	0	0	1.35e-06	13
LAEHPIKDFVK	11	Unmodified	_LAEHPIKDFVK_					0	0	0	1	P53686	P53686	P53686	HST2	NAD-dependent protein deacetylase HST2	MULTI-MSMS	20180712_Q2_U2_1-10_AB_SA_HN_20180706_II-pos-1	II-pos-1	324.939	4	324.938	1295.72	62182.2	1.6969	0.00055138	0.45259	0.00014706	2.1495	0.00069844	324.938	36.05	0.78582	36.05	35.85	36.636	0					90	49	2	0	0	0	0.0045724	1
LAEHPIKDFVK	11	Unmodified	_LAEHPIKDFVK_					0	0	0	1	P53686	P53686	P53686	HST2	NAD-dependent protein deacetylase HST2	MULTI-MSMS	20180712_Q2_U2_1-10_AB_SA_HN_20180706_II-pos-1	II-pos-1	324.939	4	324.938	1295.72	63216.3	2.0373	0.00066199	0.28427	9.24e-05	2.3215	0.00075436	325.189	37.435	0.56256	37.435	37.234	37.797	0					54	32	2	0	0	0	0.031302	1
LAEHPIKDFVK	11	Unmodified	_LAEHPIKDFVK_					0	0	0	1	P53686	P53686	P53686	HST2	NAD-dependent protein deacetylase HST2	MULTI-MSMS	20180712_Q2_U2_1-10_AB_SA_HN_20180706_II-pos-1	II-pos-1	432.917	3	432.915	1295.72	54241.3	3.0152	0.0013053	0.050616	2.19e-05	3.0658	0.0013272	433.25	39.255	3.5182	39.255	38.195	41.713	0					495	205	4	0	0	0	0.0079996	8
LAEHPIKDFVK	11	Unmodified	_LAEHPIKDFVK_					0	0	0	1	P53686	P53686	P53686	HST2	NAD-dependent protein deacetylase HST2	MULTI-MSMS	20180712_Q2_U2_1-10_AB_SA_HN_20180706_II-pos-1	II-pos-1	433.252	3	432.915	1295.72	54267.2	7.1763	0.0031067	-1.1826	-0.00051198	5.9936	0.0025947	433.249	118.91	0.5789	118.91	118.71	119.29	0					89	47	2	0	0	0	0.013032	1
LAEHPIKDFVK	11	Unmodified	_LAEHPIKDFVK_					0	0	0	1	P53686	P53686	P53686	HST2	NAD-dependent protein deacetylase HST2	MULTI-SECPEP	20180712_Q2_U2_1-10_AB_SA_HN_20180706_II-pos-1	II-pos-1	650.339	2	648.869	1295.72	45515.8	1.8298	0.0011873	-0.24869	-0.00016137	1.5811	0.0010259	648.869	37.969	0.4955	37.969	37.527	38.023	0					46	31	2	0	0	0	0.053318	1
LAEHPIKDFVK	11	Unmodified	_LAEHPIKDFVK_					0	0	0	1	P53686	P53686	P53686	HST2	NAD-dependent protein deacetylase HST2	MULTI-MSMS	20180712_Q2_U2_1-10_AB_SA_HN_20180706_I-pos-1	I-pos-1	648.871	2	648.869	1295.72	43807.8	1.2067	0.00078297	-0.68787	-0.00044634	0.5188	0.00033663	648.869	31.854	3.958	31.854	31.61	35.568	0					1161	296	7	0	0	0	1.99e-17	12
LAEHPIKDFVK	11	Unmodified	_LAEHPIKDFVK_					0	0	0	1	P53686	P53686	P53686	HST2	NAD-dependent protein deacetylase HST2	MULTI-MSMS	20180712_Q2_U2_1-10_AB_SA_HN_20180706_I-pos-1	I-pos-1	324.939	4	324.938	1295.72	61877.7	0.76603	0.00024891	-0.0017867	-5.81e-07	0.76424	0.00024833	324.938	31.841	3.769	31.841	31.6	35.369	-3.55e-15					794	280	8	0	0	0	3.69e-05	8
LAEHPIKDFVK	11	Unmodified	_LAEHPIKDFVK_					0	0	0	1	P53686	P53686	P53686	HST2	NAD-dependent protein deacetylase HST2	MULTI-MSMS	20180712_Q2_U2_1-10_AB_SA_HN_20180706_I-pos-1	I-pos-1	432.917	3	432.915	1295.72	53587.2	1.2735	0.00055133	-0.38372	-0.00016612	0.88981	0.00038521	432.915	31.851	4.4089	31.851	31.23	35.639	0					1251	325	8	0	0	0	8.7e-07	12
LAEHPIKDFVK	11	Unmodified	_LAEHPIKDFVK_					0	0	0	1	P53686	P53686	P53686	HST2	NAD-dependent protein deacetylase HST2	MULTI-MSMS	20180712_Q2_U2_1-10_AB_SA_HN_20180706_I-pos-1	I-pos-1	324.939	4	324.938	1295.72	62275.5	1.2214	0.0003969	0.29293	9.52e-05	1.5144	0.00049208	324.938	35.878	0.77365	35.878	35.47	36.244	0					107	58	2	0	0	0	0.0050027	2
LAEHPIKDFVK	11	Unmodified	_LAEHPIKDFVK_					0	0	0	1	P53686	P53686	P53686	HST2	NAD-dependent protein deacetylase HST2	MULTI-MSMS	20180712_Q2_U2_1-10_AB_SA_HN_20180706_I-pos-1	I-pos-1	432.916	3	432.915	1295.72	53139.7	1.8377	0.00079556	0.22691	9.82e-05	2.0646	0.0008938	432.915	35.813	1.1629	35.813	35.507	36.67	0					194	86	3	0	0	0	0.00023244	2
LAEHPIKDFVK	11	Unmodified	_LAEHPIKDFVK_					0	0	0	1	P53686	P53686	P53686	HST2	NAD-dependent protein deacetylase HST2	MULTI-MSMS	20180712_Q2_U2_1-10_AB_SA_HN_20180706_I-pos-1	I-pos-1	648.87	2	648.869	1295.72	44335.8	1.8022	0.0011694	0.35812	0.00023237	2.1603	0.0014018	648.869	35.846	1.2061	35.846	35.507	36.713	0					226	90	3	0	0	0	4.52e-05	2
LAEHPIKDFVK	11	Unmodified	_LAEHPIKDFVK_					0	0	0	1	P53686	P53686	P53686	HST2	NAD-dependent protein deacetylase HST2	MULTI-MSMS	20180712_Q2_U2_1-10_AB_SA_HN_20180706_I-pos-1	I-pos-1	432.916	3	432.915	1295.72	53139.7	2.4997	0.0010821	0.41502	0.00017967	2.9147	0.0012618	432.915	36.972	1.3414	36.972	36.67	38.011	0					195	100	3	0	0	0	0.010484	2
LAEHPIKDFVK	11	Unmodified	_LAEHPIKDFVK_					0	0	0	1	P53686	P53686	P53686	HST2	NAD-dependent protein deacetylase HST2	MULTI-MSMS	20180712_Q2_U2_1-10_AB_SA_HN_20180706_I-pos-1	I-pos-1	324.939	4	324.938	1295.72	63190.8	2.1398	0.0006953	0.22874	7.43e-05	2.3685	0.00076963	324.938	37.477	0.71947	37.477	37.251	37.971	-7.11e-15					72	50	2	0	0	0	0.037206	1
LAEHPIKDFVK	11	Unmodified	_LAEHPIKDFVK_					0	0	0	1	P53686	P53686	P53686	HST2	NAD-dependent protein deacetylase HST2	MULTI-MSMS	20180712_Q2_U2_1-10_AB_SA_HN_20180706_I-pos-1	I-pos-1	432.917	3	432.915	1295.72	54247	1.7677	0.00076525	1.4306	0.00061931	3.1982	0.0013846	432.916	38.481	0.64109	38.481	38.229	38.87	0					93	49	3	0	0	0	0.012554	2
LAEHPIKDFVK	11	Unmodified	_LAEHPIKDFVK_					0	0	0	1	P53686	P53686	P53686	HST2	NAD-dependent protein deacetylase HST2	MULTI-MSMS	20180712_Q2_U2_1-10_AB_SA_HN_20180706_I-pos-1	I-pos-1	432.917	3	432.915	1295.72	54246.9	2.5005	0.0010825	0.78301	0.00033898	3.2835	0.0014215	432.916	39.119	1.1993	39.119	38.793	39.992	0					131	84	3	0	0	0	0.036254	1
LAEHPIKDFVK	11	Unmodified	_LAEHPIKDFVK_					0	0	0	1	P53686	P53686	P53686	HST2	NAD-dependent protein deacetylase HST2	MULTI-MSMS	20180712_Q2_U2_1-10_AB_SA_HN_20180706_I-pos-1	I-pos-1	432.916	3	432.915	1295.72	53876.8	2.8373	0.0012283	1.5423	0.00066768	4.3796	0.001896	432.915	40.713	1.3614	40.713	39.992	41.353	-7.11e-15					173	88	3	0	0	0	0.057078	1
LAEHPIKDFVK	11	Unmodified	_LAEHPIKDFVK_					0	0	0	1	P53686	P53686	P53686	HST2	NAD-dependent protein deacetylase HST2	MULTI-MSMS	20180712_Q2_U2_1-10_AB_SA_HN_20180706_I-pos-1	I-pos-1	432.919	3	432.915	1295.72	53712.8	7.8791	0.003411	-1.0465	-0.00045303	6.8326	0.0029579	432.915	118.82	0.44579	118.82	118.75	119.19	0					59	30	4	0	0	0	0.090615	1
LAEHPIKDFVK	11	Unmodified	_LAEHPIKDFVK_					0	0	0	1	P53686	P53686	P53686	HST2	NAD-dependent protein deacetylase HST2	MSMS	20180712_Q2_U2_1-10_AB_SA_HN_20180706_I-pos-1	I-pos-1	432.916	3	432.915	1295.72	NaN	NaN	NaN	NaN	NaN	NaN	NaN	NaN	36.856	1	36.856	36.356	37.356	0								0	0	0	0.086846	1
LAEHPIKDFVK	11	Unmodified	_LAEHPIKDFVK_					0	0	0	1	P53686	P53686	P53686	HST2	NAD-dependent protein deacetylase HST2	MSMS	20180712_Q2_U2_1-10_AB_SA_HN_20180706_I-pos-1	I-pos-1	648.871	2	648.869	1295.72	NaN	NaN	NaN	NaN	NaN	NaN	NaN	NaN	37.747	1	37.747	37.247	38.247	0								0	0	0	0.026621	1
LAEHPIKDFVK	11	Unmodified	_LAEHPIKDFVK_					0	0	0	1	P53686	P53686	P53686	HST2	NAD-dependent protein deacetylase HST2	MULTI-SECPEP	20180712_Q2_U2_1-10_AB_SA_HN_20180706_I-pos-1	I-pos-1	324.939	4	324.938	1295.72	63883.2	1.7196	0.00055877	-0.33733	-0.00010961	1.3823	0.00044916	324.938	36.898	0.5439	36.898	36.786	37.33	0					72	39	3	0	0	0	0.013164	1
LAEHPIKDFVK	11	Unmodified	_LAEHPIKDFVK_					0	0	0	1	P53686	P53686	P53686	HST2	NAD-dependent protein deacetylase HST2	MULTI-SECPEP	20180712_Q2_U2_1-10_AB_SA_HN_20180706_I-pos-1	I-pos-1	650.291	2	648.869	1295.72	44367	2.0688	0.0013424	-2.1488	-0.0013943	-0.079952	-5.19e-05	648.868	36.83	1.1184	36.83	36.713	37.831	0					113	81	2	0	0	0	0.024324	1
LFQDKDVLK	9	Unmodified	_LFQDKDVLK_					0	0	0	1	P53686	P53686	P53686	HST2	NAD-dependent protein deacetylase HST2	MULTI-MSMS	20180712_Q2_U2_1-2_AB_SA_HN_20180706_II-neg-2	II-neg-2	369.214	3	369.213	1104.62	58313.7	1.9466	0.00071872	0.098385	3.63e-05	2.045	0.00075504	369.213	36.375	0.53715	36.375	36.165	36.702	0					93	37	3	0	0	0	0.0046032	1
LFQDKDVLK	9	Unmodified	_LFQDKDVLK_					0	0	0	1	P53686	P53686	P53686	HST2	NAD-dependent protein deacetylase HST2	MULTI-MSMS	20180712_Q2_U2_1-2_AB_SA_HN_20180706_II-neg-2	II-neg-2	553.318	2	553.316	1104.62	47565	2.3315	0.00129	0.29467	0.00016305	2.6262	0.0014531	553.316	36.356	0.55944	36.356	36.178	36.738	0					121	39	5	0	0	0	0.00041058	1
LFQDKDVLK	9	Unmodified	_LFQDKDVLK_					0	0	0	1	P53686	P53686	P53686	HST2	NAD-dependent protein deacetylase HST2	MULTI-MSMS	20180712_Q2_U2_1-2_AB_SA_HN_20180706_II-pos-2	II-pos-2	553.318	2	553.316	1104.62	47351.3	1.8018	0.00099698	-0.64713	-0.00035807	1.1547	0.00063891	553.316	36.278	3.0745	36.278	36.036	39.11	0					728	247	6	0	0	0	8.86e-07	9
LFQDKDVLK	9	Unmodified	_LFQDKDVLK_					0	0	0	1	P53686	P53686	P53686	HST2	NAD-dependent protein deacetylase HST2	MULTI-MSMS	20180712_Q2_U2_1-2_AB_SA_HN_20180706_II-pos-2	II-pos-2	369.214	3	369.213	1104.62	57489.6	1.208	0.000446	0.18379	6.79e-05	1.3918	0.00051386	369.213	36.259	3.1291	36.259	35.994	39.123	7.11e-15					891	251	7	0	0	0	8.58e-05	8
LFQDKDVLK	9	Unmodified	_LFQDKDVLK_					0	0	0	1	P53686	P53686	P53686	HST2	NAD-dependent protein deacetylase HST2	MULTI-MSMS	20180712_Q2_U2_1-2_AB_SA_HN_20180706_II-pos-2	II-pos-2	553.318	2	553.316	1104.62	47660.4	3.9698	0.0021966	0.05694	3.15e-05	4.0267	0.0022281	553.316	39.483	1.3634	39.483	39.058	40.422	0					242	94	4	0	0	0	8e-05	2
LFQDKDVLK	9	Unmodified	_LFQDKDVLK_					0	0	0	1	P53686	P53686	P53686	HST2	NAD-dependent protein deacetylase HST2	MULTI-MSMS	20180712_Q2_U2_1-2_AB_SA_HN_20180706_II-pos-2	II-pos-2	369.214	3	369.213	1104.62	57504.7	3.3515	0.0012374	0.20123	7.43e-05	3.5528	0.0013117	369.213	39.477	1.9528	39.477	38.798	40.751	0					330	132	5	0	0	0	0.00016867	3
LFQDKDVLK	9	Unmodified	_LFQDKDVLK_					0	0	0	1	P53686	P53686	P53686	HST2	NAD-dependent protein deacetylase HST2	MULTI-MSMS	20180712_Q2_U2_1-2_AB_SA_HN_20180706_II-pos-2	II-pos-2	369.214	3	369.213	1104.62	57489.7	2.7602	0.0010191	0.57067	0.0002107	3.3309	0.0012298	369.213	41.243	1.1518	41.243	40.751	41.903	0					157	76	3	0	0	0	0.0018208	1
LFQDKDVLK	9	Unmodified	_LFQDKDVLK_					0	0	0	1	P53686	P53686	P53686	HST2	NAD-dependent protein deacetylase HST2	MULTI-MSMS	20180712_Q2_U2_1-2_AB_SA_HN_20180706_II-pos-2	II-pos-2	553.318	2	553.316	1104.62	46891.1	3.8167	0.0021118	0.96505	0.00053398	4.7817	0.0026458	553.317	41.393	0.65113	41.393	41.243	41.894	0					74	42	2	0	0	0	0.00735	1
LFQDKDVLK	9	Unmodified	_LFQDKDVLK_					0	0	0	1	P53686	P53686	P53686	HST2	NAD-dependent protein deacetylase HST2	MULTI-MSMS	20180712_Q2_U2_1-2_AB_SA_HN_20180706_II-pos-2	II-pos-2	369.214	3	369.213	1104.62	57489.7	1.6848	0.00062205	0.90724	0.00033496	2.592	0.00095701	369.213	42.811	0.76123	42.811	42.351	43.112	0					100	64	3	0	0	0	0.0079928	1
LFQDKDVLK	9	Unmodified	_LFQDKDVLK_					0	0	0	1	P53686	P53686	P53686	HST2	NAD-dependent protein deacetylase HST2	MULTI-MSMS	20180712_Q2_U2_1-2_AB_SA_HN_20180706_II-pos-2	II-pos-2	369.214	3	369.213	1104.62	58953.7	1.5477	0.00057142	0.053176	1.96e-05	1.6008	0.00059105	369.548	45.434	0.19103	45.434	45.291	45.482	0					32	19	2	0	0	0	0.00032322	1
LFQDKDVLK	9	Unmodified	_LFQDKDVLK_					0	0	0	1	P53686	P53686	P53686	HST2	NAD-dependent protein deacetylase HST2	MULTI-MSMS	20180712_Q2_U2_1-2_AB_SA_HN_20180706_II-pos-2	II-pos-2	369.214	3	369.213	1104.62	57928.4	2.1301	0.00078646	0.47425	0.0001751	2.6043	0.00096156	369.213	47.362	0.73552	47.362	46.787	47.523	0					101	61	2	0	0	0	0.00085627	1
LFQDKDVLK	9	Unmodified	_LFQDKDVLK_					0	0	0	1	P53686	P53686	P53686	HST2	NAD-dependent protein deacetylase HST2	MULTI-MSMS	20180712_Q2_U2_1-2_AB_SA_HN_20180706_II-pos-2	II-pos-2	369.213	3	369.213	1104.62	57928.4	2.4707	0.00091221	1.1468	0.0004234	3.6175	0.0013356	369.214	47.993	0.74189	47.993	47.701	48.443	0					81	58	2	0	0	0	0.0006962	2
LFQDKDVLK	9	Unmodified	_LFQDKDVLK_					0	0	0	1	P53686	P53686	P53686	HST2	NAD-dependent protein deacetylase HST2	MULTI-MSMS	20180712_Q2_U2_1-2_AB_SA_HN_20180706_II-pos-2	II-pos-2	369.216	3	369.213	1104.62	58869.3	6.3117	0.0023304	-1.1434	-0.00042215	5.1683	0.0019082	369.213	118.75	1.8645	118.75	118.65	120.52	1.42e-14					246	198	2	0	0	0	0.0018208	1
LFQDKDVLK	9	Unmodified	_LFQDKDVLK_					0	0	0	1	P53686	P53686	P53686	HST2	NAD-dependent protein deacetylase HST2	MULTI-MSMS	20180712_Q2_U2_1-2_AB_SA_HN_20180706_II-pos-2	II-pos-2	553.322	2	553.316	1104.62	47590.9	6.8825	0.0038082	0.34406	0.00019038	7.2265	0.0039986	553.316	118.75	0.89982	118.75	118.65	119.55	0					117	78	3	0	0	0	0.0042667	1
LFQDKDVLK	9	Unmodified	_LFQDKDVLK_					0	0	0	1	P53686	P53686	P53686	HST2	NAD-dependent protein deacetylase HST2	MSMS	20180712_Q2_U2_1-2_AB_SA_HN_20180706_II-pos-2	II-pos-2	369.214	3	369.213	1104.62	NaN	NaN	NaN	NaN	NaN	NaN	NaN	NaN	44.849	1	44.849	44.349	45.349	0								0	0	0	0.011235	1
LFQDKDVLK	9	Unmodified	_LFQDKDVLK_					0	0	0	1	P53686	P53686	P53686	HST2	NAD-dependent protein deacetylase HST2	MSMS	20180712_Q2_U2_1-2_AB_SA_HN_20180706_II-pos-2	II-pos-2	369.214	3	369.213	1104.62	NaN	NaN	NaN	NaN	NaN	NaN	NaN	NaN	45.853	1	45.853	45.353	46.353	0								0	0	0	0.011782	1
LFQDKDVLK	9	Unmodified	_LFQDKDVLK_					0	0	0	1	P53686	P53686	P53686	HST2	NAD-dependent protein deacetylase HST2	MSMS	20180712_Q2_U2_1-2_AB_SA_HN_20180706_II-pos-2	II-pos-2	369.214	3	369.213	1104.62	NaN	NaN	NaN	NaN	NaN	NaN	NaN	NaN	46.753	1	46.753	46.253	47.253	0								0	0	0	0.019796	1
LFQDKDVLK	9	Unmodified	_LFQDKDVLK_					0	0	0	1	P53686	P53686	P53686	HST2	NAD-dependent protein deacetylase HST2	MSMS	20180712_Q2_U2_1-2_AB_SA_HN_20180706_II-pos-2	II-pos-2	369.215	3	369.213	1104.62	NaN	NaN	NaN	NaN	NaN	NaN	NaN	NaN	49.183	1	49.183	48.683	49.683	0								0	0	0	0.01478	1
LFQDKDVLK	9	Unmodified	_LFQDKDVLK_					0	0	0	1	P53686	P53686	P53686	HST2	NAD-dependent protein deacetylase HST2	MSMS	20180712_Q2_U2_1-2_AB_SA_HN_20180706_II-pos-2	II-pos-2	369.214	3	369.213	1104.62	NaN	NaN	NaN	NaN	NaN	NaN	NaN	NaN	49.851	1	49.851	49.351	50.351	0								0	0	0	0.031	1
LFQDKDVLK	9	Unmodified	_LFQDKDVLK_					0	0	0	1	P53686	P53686	P53686	HST2	NAD-dependent protein deacetylase HST2	MSMS	20180712_Q2_U2_1-2_AB_SA_HN_20180706_II-pos-2	II-pos-2	369.214	3	369.213	1104.62	NaN	NaN	NaN	NaN	NaN	NaN	NaN	NaN	50.202	1	50.202	49.702	50.702	0								0	0	0	0.012809	1
LFQDKDVLK	9	Unmodified	_LFQDKDVLK_					0	0	0	1	P53686	P53686	P53686	HST2	NAD-dependent protein deacetylase HST2	MULTI-MSMS	20180712_Q2_U2_1-2_AB_SA_HN_20180706_I-neg-2	I-neg-2	369.214	3	369.213	1104.62	58373.8	1.8574	0.00068579	0.22866	8.44e-05	2.0861	0.00077021	369.213	36.322	0.54515	36.322	36.112	36.657	0					79	29	3	0	0	0	0.00076314	1
LFQDKDVLK	9	Unmodified	_LFQDKDVLK_					0	0	0	1	P53686	P53686	P53686	HST2	NAD-dependent protein deacetylase HST2	MULTI-MSMS	20180712_Q2_U2_1-2_AB_SA_HN_20180706_I-neg-2	I-neg-2	553.318	2	553.316	1104.62	47434.4	2.4353	0.0013475	-0.095517	-5.29e-05	2.3398	0.0012947	553.316	36.314	0.52444	36.314	36.132	36.657	0					73	28	3	0	0	0	0.0006154	1
LFQDKDVLK	9	Unmodified	_LFQDKDVLK_					0	0	0	1	P53686	P53686	P53686	HST2	NAD-dependent protein deacetylase HST2	MULTI-MSMS	20180712_Q2_U2_1-2_AB_SA_HN_20180706_I-pos-2	I-pos-2	553.317	2	553.316	1104.62	47301.2	1.1045	0.00061116	-0.39402	-0.00021802	0.71051	0.00039314	553.316	36.593	3.1189	36.593	36.356	39.475	0					789	270	5	0	0	0	3.7e-09	9
LFQDKDVLK	9	Unmodified	_LFQDKDVLK_					0	0	0	1	P53686	P53686	P53686	HST2	NAD-dependent protein deacetylase HST2	MULTI-MSMS	20180712_Q2_U2_1-2_AB_SA_HN_20180706_I-pos-2	I-pos-2	369.214	3	369.213	1104.62	57649.1	0.96522	0.00035637	0.053128	1.96e-05	1.0183	0.00037599	369.213	36.595	1.6399	36.595	36.344	37.984	0					611	140	5	0	0	0	8.21e-05	4
LFQDKDVLK	9	Unmodified	_LFQDKDVLK_					0	0	0	1	P53686	P53686	P53686	HST2	NAD-dependent protein deacetylase HST2	MULTI-MSMS	20180712_Q2_U2_1-2_AB_SA_HN_20180706_I-pos-2	I-pos-2	369.213	3	369.213	1104.62	58075.6	1.5818	0.00058401	2.1256	0.0007848	3.7074	0.0013688	369.214	38.943	1.7461	38.943	37.82	39.566	0					287	155	3	0	0	0	0.00077951	4
LFQDKDVLK	9	Unmodified	_LFQDKDVLK_					0	0	0	1	P53686	P53686	P53686	HST2	NAD-dependent protein deacetylase HST2	MULTI-MSMS	20180712_Q2_U2_1-2_AB_SA_HN_20180706_I-pos-2	I-pos-2	553.317	2	553.316	1104.62	47373.2	2.0478	0.0011331	0.11056	6.12e-05	2.1584	0.0011943	553.316	39.778	1.3345	39.778	39.424	40.759	0					278	100	4	0	0	0	8e-05	2
LFQDKDVLK	9	Unmodified	_LFQDKDVLK_					0	0	0	1	P53686	P53686	P53686	HST2	NAD-dependent protein deacetylase HST2	MULTI-MSMS	20180712_Q2_U2_1-2_AB_SA_HN_20180706_I-pos-2	I-pos-2	369.214	3	369.213	1104.62	58075.5	2.0015	0.00073898	-0.10649	-3.93e-05	1.895	0.00069966	369.213	39.79	2.2951	39.79	39.415	41.71	0					280	172	3	0	0	0	8.58e-05	5
LFQDKDVLK	9	Unmodified	_LFQDKDVLK_					0	0	0	1	P53686	P53686	P53686	HST2	NAD-dependent protein deacetylase HST2	MULTI-MSMS	20180712_Q2_U2_1-2_AB_SA_HN_20180706_I-pos-2	I-pos-2	553.317	2	553.316	1104.62	48111.3	1.5802	0.00087437	0.61563	0.00034064	2.1959	0.001215	553.317	43.031	0.93501	43.031	42.476	43.411	0					154	81	2	0	0	0	0.0033313	2
LFQDKDVLK	9	Unmodified	_LFQDKDVLK_					0	0	0	1	P53686	P53686	P53686	HST2	NAD-dependent protein deacetylase HST2	MULTI-MSMS	20180712_Q2_U2_1-2_AB_SA_HN_20180706_I-pos-2	I-pos-2	369.214	3	369.213	1104.62	57649.2	1.4562	0.00053766	0.30178	0.00011142	1.758	0.00064908	369.213	43.002	1.3072	43.002	42.249	43.557	0					208	113	3	0	0	0	0.00085627	2
LFQDKDVLK	9	Unmodified	_LFQDKDVLK_					0	0	0	1	P53686	P53686	P53686	HST2	NAD-dependent protein deacetylase HST2	MULTI-MSMS	20180712_Q2_U2_1-2_AB_SA_HN_20180706_I-pos-2	I-pos-2	369.214	3	369.213	1104.62	58433.5	1.0011	0.0003696	1.0005	0.00036938	2.0015	0.00073899	369.214	45.131	0.48681	45.131	44.83	45.317	0					82	46	2	0	0	0	0.024907	1
LFQDKDVLK	9	Unmodified	_LFQDKDVLK_					0	0	0	1	P53686	P53686	P53686	HST2	NAD-dependent protein deacetylase HST2	MULTI-MSMS	20180712_Q2_U2_1-2_AB_SA_HN_20180706_I-pos-2	I-pos-2	553.317	2	553.316	1104.62	50946.5	1.6713	0.00092477	0.44977	0.00024887	2.1211	0.0011736	553.316	45.864	0.35354	45.864	45.711	46.064	0					51	33	2	0	0	0	0.055486	1
LFQDKDVLK	9	Unmodified	_LFQDKDVLK_					0	0	0	1	P53686	P53686	P53686	HST2	NAD-dependent protein deacetylase HST2	MULTI-MSMS	20180712_Q2_U2_1-2_AB_SA_HN_20180706_I-pos-2	I-pos-2	369.548	3	369.213	1104.62	58948.6	1.5552	0.00057421	0.6055	0.00022356	2.1607	0.00079776	369.213	45.958	0.47024	45.958	45.798	46.268	7.11e-15					69	45	2	0	0	0	0.0031728	1
LFQDKDVLK	9	Unmodified	_LFQDKDVLK_					0	0	0	1	P53686	P53686	P53686	HST2	NAD-dependent protein deacetylase HST2	MULTI-MSMS	20180712_Q2_U2_1-2_AB_SA_HN_20180706_I-pos-2	I-pos-2	369.214	3	369.213	1104.62	59047	1.9319	0.0007133	0.12157	4.49e-05	2.0535	0.00075818	369.213	48.197	0.488	48.197	48.057	48.545	0					68	42	2	0	0	0	0.0046032	1
LFQDKDVLK	9	Unmodified	_LFQDKDVLK_					0	0	0	1	P53686	P53686	P53686	HST2	NAD-dependent protein deacetylase HST2	MULTI-MSMS	20180712_Q2_U2_1-2_AB_SA_HN_20180706_I-pos-2	I-pos-2	369.213	3	369.213	1104.62	59047	1.5126	0.00055846	0.25561	9.44e-05	1.7682	0.00065283	369.213	48.628	0.42578	48.628	48.507	48.933	0					56	38	2	0	0	0	0.00077951	1
LFQDKDVLK	9	Unmodified	_LFQDKDVLK_					0	0	0	1	P53686	P53686	P53686	HST2	NAD-dependent protein deacetylase HST2	MULTI-MSMS	20180712_Q2_U2_1-2_AB_SA_HN_20180706_I-pos-2	I-pos-2	369.214	3	369.213	1104.62	59047	1.6385	0.00060495	-0.177	-6.53e-05	1.4615	0.0005396	369.213	49.185	0.34024	49.185	48.933	49.273	0					39	28	2	0	0	0	0.0060142	1
LFQDKDVLK	9	Unmodified	_LFQDKDVLK_					0	0	0	1	P53686	P53686	P53686	HST2	NAD-dependent protein deacetylase HST2	MULTI-MSMS	20180712_Q2_U2_1-2_AB_SA_HN_20180706_I-pos-2	I-pos-2	369.214	3	369.213	1104.62	59558.5	1.732	0.00063949	0.16807	6.21e-05	1.9001	0.00070154	369.213	50.165	0.51838	50.165	50.05	50.568	7.11e-15					60	45	2	0	0	0	0.0059229	1
LFQDKDVLK	9	Unmodified	_LFQDKDVLK_					0	0	0	1	P53686	P53686	P53686	HST2	NAD-dependent protein deacetylase HST2	MSMS	20180712_Q2_U2_1-2_AB_SA_HN_20180706_I-pos-2	I-pos-2	369.214	3	369.213	1104.62	NaN	NaN	NaN	NaN	NaN	NaN	NaN	NaN	49.685	1	49.685	49.185	50.185	0								0	0	0	0.048448	1
LFQDKDVLK	9	Unmodified	_LFQDKDVLK_					0	0	0	1	P53686	P53686	P53686	HST2	NAD-dependent protein deacetylase HST2	MULTI-MSMS	20180712_Q2_U2_1-10_AB_SA_HN_20180706_II-neg-1	II-neg-1	369.214	3	369.213	1104.62	58279.7	2.078	0.00076724	0.47198	0.00017426	2.55	0.0009415	369.213	36.581	0.45033	36.581	36.383	36.834	0					63	26	3	0	0	0	0.0071716	1
LFQDKDVLK	9	Unmodified	_LFQDKDVLK_					0	0	0	1	P53686	P53686	P53686	HST2	NAD-dependent protein deacetylase HST2	MULTI-MSMS	20180712_Q2_U2_1-10_AB_SA_HN_20180706_II-neg-1	II-neg-1	553.318	2	553.316	1104.62	48418.2	2.4046	0.0013305	0.35394	0.00019584	2.7586	0.0015264	553.316	36.606	0.45972	36.606	36.4	36.859	0					60	27	3	0	0	0	7.13e-06	1
LFQDKDVLK	9	Unmodified	_LFQDKDVLK_					0	0	0	1	P53686	P53686	P53686	HST2	NAD-dependent protein deacetylase HST2	MULTI-MSMS	20180712_Q2_U2_1-10_AB_SA_HN_20180706_II-pos-1	II-pos-1	369.214	3	369.213	1104.62	57696.7	1.2425	0.00045874	0.080561	2.97e-05	1.323	0.00048848	369.213	36.674	3.6344	36.674	36.24	39.875	0					837	240	6	0	0	0	5.33e-05	9
LFQDKDVLK	9	Unmodified	_LFQDKDVLK_					0	0	0	1	P53686	P53686	P53686	HST2	NAD-dependent protein deacetylase HST2	MULTI-MSMS	20180712_Q2_U2_1-10_AB_SA_HN_20180706_II-pos-1	II-pos-1	553.317	2	553.316	1104.62	47198.4	1.7453	0.00096571	-0.64516	-0.00035697	1.1002	0.00060874	553.316	36.677	3.5003	36.677	36.351	39.851	0					895	233	6	0	0	0	1.66e-09	9
LFQDKDVLK	9	Unmodified	_LFQDKDVLK_					0	0	0	1	P53686	P53686	P53686	HST2	NAD-dependent protein deacetylase HST2	MULTI-MSMS	20180712_Q2_U2_1-10_AB_SA_HN_20180706_II-pos-1	II-pos-1	553.318	2	553.316	1104.62	47603.5	3.4105	0.0018871	0.22264	0.00012319	3.6332	0.0020103	553.316	40.103	1.3158	40.103	39.796	41.112	-7.11e-15					162	66	4	0	0	0	0.0010818	1
LFQDKDVLK	9	Unmodified	_LFQDKDVLK_					0	0	0	1	P53686	P53686	P53686	HST2	NAD-dependent protein deacetylase HST2	MULTI-MSMS	20180712_Q2_U2_1-10_AB_SA_HN_20180706_II-pos-1	II-pos-1	369.214	3	369.213	1104.62	57779	2.8299	0.0010448	0.2776	0.00010249	3.1075	0.0011473	369.213	40.115	2.1629	40.115	39.757	41.92	-7.11e-15					248	118	5	0	0	0	0.00016867	5
LFQDKDVLK	9	Unmodified	_LFQDKDVLK_					0	0	0	1	P53686	P53686	P53686	HST2	NAD-dependent protein deacetylase HST2	MULTI-MSMS	20180712_Q2_U2_1-10_AB_SA_HN_20180706_II-pos-1	II-pos-1	369.217	3	369.213	1104.62	57962.1	6.8552	0.002531	-1.1931	-0.00044049	5.6622	0.0020906	369.213	118.85	1.2612	118.85	118.71	119.97	1.42e-14					162	123	2	0	0	0	0.0010183	1
LFQDKDVLK	9	Unmodified	_LFQDKDVLK_					0	0	0	1	P53686	P53686	P53686	HST2	NAD-dependent protein deacetylase HST2	MULTI-MSMS	20180712_Q2_U2_1-10_AB_SA_HN_20180706_I-neg-1	I-neg-1	553.318	2	553.316	1104.62	50101	3.8786	0.0021461	0.22535	0.00012469	4.1039	0.0022708	553.317	36.654	0.40765	36.654	36.46	36.868	0					50	17	4	0	0	0	0.0061496	1
LFQDKDVLK	9	Unmodified	_LFQDKDVLK_					0	0	0	1	P53686	P53686	P53686	HST2	NAD-dependent protein deacetylase HST2	MULTI-MSMS	20180712_Q2_U2_1-10_AB_SA_HN_20180706_I-pos-1	I-pos-1	369.214	3	369.213	1104.62	57460.6	1.5004	0.00055397	-0.083452	-3.08e-05	1.417	0.00052316	369.213	36.745	1.7361	36.745	36.483	38.219	0					705	136	7	0	0	0	0.00012048	5
LFQDKDVLK	9	Unmodified	_LFQDKDVLK_					0	0	0	1	P53686	P53686	P53686	HST2	NAD-dependent protein deacetylase HST2	MULTI-MSMS	20180712_Q2_U2_1-10_AB_SA_HN_20180706_I-pos-1	I-pos-1	553.318	2	553.316	1104.62	47524.8	1.7995	0.00099568	-0.71078	-0.00039328	1.0887	0.0006024	553.316	36.755	3.2759	36.755	36.439	39.715	0					823	252	6	0	0	0	7.23e-09	10
LFQDKDVLK	9	Unmodified	_LFQDKDVLK_					0	0	0	1	P53686	P53686	P53686	HST2	NAD-dependent protein deacetylase HST2	MULTI-MSMS	20180712_Q2_U2_1-10_AB_SA_HN_20180706_I-pos-1	I-pos-1	369.214	3	369.213	1104.62	57876.1	1.8751	0.00069232	0.061674	2.28e-05	1.9368	0.00071509	369.213	38.5	1.696	38.5	38.123	39.819	0					316	130	3	0	0	0	0.00085627	2
LFQDKDVLK	9	Unmodified	_LFQDKDVLK_					0	0	0	1	P53686	P53686	P53686	HST2	NAD-dependent protein deacetylase HST2	MULTI-MSMS	20180712_Q2_U2_1-10_AB_SA_HN_20180706_I-pos-1	I-pos-1	369.214	3	369.213	1104.62	57598.6	2.6524	0.0009793	0.13818	5.1e-05	2.7906	0.0010303	369.213	40.031	2.241	40.031	39.656	41.897	0					277	148	4	0	0	0	0.00030928	7
LFQDKDVLK	9	Unmodified	_LFQDKDVLK_					0	0	0	1	P53686	P53686	P53686	HST2	NAD-dependent protein deacetylase HST2	MULTI-MSMS	20180712_Q2_U2_1-10_AB_SA_HN_20180706_I-pos-1	I-pos-1	553.317	2	553.316	1104.62	47470.1	2.9896	0.0016542	0.18392	0.00010177	3.1735	0.0017559	553.316	40.019	1.368	40.019	39.64	41.008	0					260	90	5	0	0	0	5.85e-05	1
LFQDKDVLK	9	Unmodified	_LFQDKDVLK_					0	0	0	1	P53686	P53686	P53686	HST2	NAD-dependent protein deacetylase HST2	MULTI-MSMS	20180712_Q2_U2_1-10_AB_SA_HN_20180706_I-pos-1	I-pos-1	553.319	2	553.316	1104.62	47648.1	2.9518	0.0016333	0.90606	0.00050134	3.8579	0.0021346	553.317	42.181	0.74148	42.181	41.932	42.673	0					98	52	2	0	0	0	0.020902	1
LFQDKDVLK	9	Unmodified	_LFQDKDVLK_					0	0	0	1	P53686	P53686	P53686	HST2	NAD-dependent protein deacetylase HST2	MULTI-MSMS	20180712_Q2_U2_1-10_AB_SA_HN_20180706_I-pos-1	I-pos-1	369.214	3	369.213	1104.62	58433.9	1.8034	0.00066583	0.50183	0.00018528	2.3052	0.00085111	369.214	43.233	0.3364	43.233	43.066	43.402	0					44	27	3	0	0	0	0.010513	1
LFQDKDVLK	9	Unmodified	_LFQDKDVLK_					0	0	0	1	P53686	P53686	P53686	HST2	NAD-dependent protein deacetylase HST2	MULTI-MSMS	20180712_Q2_U2_1-10_AB_SA_HN_20180706_I-pos-1	I-pos-1	369.214	3	369.213	1104.62	63473.8	0.87811	0.00032421	1.139	0.00042054	2.0171	0.00074475	369.214	45.604	0.24723	45.604	45.416	45.663	0					30	22	2	0	0	0	0.0034935	1
LFQDKDVLKR	10	Unmodified	_LFQDKDVLKR_					0	0	0	2	P53686	P53686	P53686	HST2	NAD-dependent protein deacetylase HST2	MULTI-MSMS	20180712_Q2_U2_1-2_AB_SA_HN_20180706_II-neg-2	II-neg-2	631.368	2	631.367	1260.72	45093	2.3758	0.0015	-0.048474	-3.06e-05	2.3273	0.0014694	631.367	30.953	0.43898	30.953	30.834	31.273	0					70	27	4	0	0	0	1.5e-05	1
LFQDKDVLKR	10	Unmodified	_LFQDKDVLKR_					0	0	0	2	P53686	P53686	P53686	HST2	NAD-dependent protein deacetylase HST2	MULTI-MSMS	20180712_Q2_U2_1-2_AB_SA_HN_20180706_II-neg-2	II-neg-2	421.248	3	421.247	1260.72	54672.8	1.8908	0.00079651	0.27033	0.00011388	2.1612	0.00091038	421.247	30.953	0.66333	30.953	30.809	31.472	0					110	41	5	0	0	0	4.56e-05	1
LFQDKDVLKR	10	Unmodified	_LFQDKDVLKR_					0	0	0	2	P53686	P53686	P53686	HST2	NAD-dependent protein deacetylase HST2	MULTI-MSMS	20180712_Q2_U2_1-2_AB_SA_HN_20180706_II-neg-2	II-neg-2	316.439	4	316.187	1260.72	61895	2.1211	0.00067065	0.27138	8.58e-05	2.3924	0.00075646	316.187	30.947	0.47723	30.947	30.796	31.273	0					70	30	4	0	0	0	0.0077955	1
LFQDKDVLKR	10	Unmodified	_LFQDKDVLKR_					0	0	0	2	P53686	P53686	P53686	HST2	NAD-dependent protein deacetylase HST2	MULTI-MSMS	20180712_Q2_U2_1-2_AB_SA_HN_20180706_II-pos-2	II-pos-2	421.582	3	421.247	1260.72	53763.9	1.2313	0.0005187	-0.14867	-6.26e-05	1.0827	0.00045607	421.247	30.809	3.0943	30.809	30.594	33.688	0					800	230	6	0	0	0	5.26e-07	9
LFQDKDVLKR	10	Unmodified	_LFQDKDVLKR_					0	0	0	2	P53686	P53686	P53686	HST2	NAD-dependent protein deacetylase HST2	MULTI-MSMS	20180712_Q2_U2_1-2_AB_SA_HN_20180706_II-pos-2	II-pos-2	631.368	2	631.367	1260.72	44738.1	1.5382	0.00097114	-0.33596	-0.00021211	1.2022	0.00075903	631.367	30.826	3.0336	30.826	30.594	33.628	3.55e-15					713	226	6	0	0	0	4.18e-14	7
LFQDKDVLKR	10	Unmodified	_LFQDKDVLKR_					0	0	0	2	P53686	P53686	P53686	HST2	NAD-dependent protein deacetylase HST2	MULTI-MSMS	20180712_Q2_U2_1-2_AB_SA_HN_20180706_II-pos-2	II-pos-2	316.187	4	316.187	1260.72	62252.6	1.224	0.000387	0.19617	6.2e-05	1.4201	0.00044903	316.187	30.803	2.0268	30.803	30.576	32.603	-3.55e-15					542	152	6	0	0	0	5.78e-05	6
LFQDKDVLKR	10	Unmodified	_LFQDKDVLKR_					0	0	0	2	P53686	P53686	P53686	HST2	NAD-dependent protein deacetylase HST2	MULTI-MSMS	20180712_Q2_U2_1-2_AB_SA_HN_20180706_II-pos-2	II-pos-2	316.188	4	316.187	1260.72	62648.8	2.7241	0.00086132	0.78637	0.00024864	3.5104	0.00111	316.187	33.889	1.0375	33.889	33.613	34.65	0					128	67	5	0	0	0	0.012583	1
LFQDKDVLKR	10	Unmodified	_LFQDKDVLKR_					0	0	0	2	P53686	P53686	P53686	HST2	NAD-dependent protein deacetylase HST2	MULTI-MSMS	20180712_Q2_U2_1-2_AB_SA_HN_20180706_II-pos-2	II-pos-2	421.248	3	421.247	1260.72	53194.6	2.0055	0.00084482	0.16269	6.85e-05	2.1682	0.00091335	421.247	34.458	1.7361	34.458	34.22	35.956	0					156	119	2	0	0	0	0.00057243	5
LFQDKDVLKR	10	Unmodified	_LFQDKDVLKR_					0	0	0	2	P53686	P53686	P53686	HST2	NAD-dependent protein deacetylase HST2	MULTI-MSMS	20180712_Q2_U2_1-2_AB_SA_HN_20180706_II-pos-2	II-pos-2	631.868	2	631.367	1260.72	43896.5	2.2082	0.0013942	-1.1831	-0.00074699	1.0251	0.00064719	631.366	35.009	1.0186	35.009	34.861	35.879	0					125	70	2	0	0	0	0.0016491	2
LFQDKDVLKR	10	Unmodified	_LFQDKDVLKR_					0	0	0	2	P53686	P53686	P53686	HST2	NAD-dependent protein deacetylase HST2	MULTI-MSMS	20180712_Q2_U2_1-2_AB_SA_HN_20180706_II-pos-2	II-pos-2	421.249	3	421.247	1260.72	54887.8	6.1011	0.0025701	-0.14766	-6.22e-05	5.9534	0.0025079	421.247	118.74	0.37012	118.74	118.65	119.02	0					61	28	3	0	0	0	0.0028805	1
LFQDKDVLKR	10	Unmodified	_LFQDKDVLKR_					0	0	0	2	P53686	P53686	P53686	HST2	NAD-dependent protein deacetylase HST2	MULTI-MSMS	20180712_Q2_U2_1-2_AB_SA_HN_20180706_II-pos-2	II-pos-2	421.249	3	421.247	1260.72	55127	6.2451	0.0026307	-1.7006	-0.00071639	4.5444	0.0019143	421.246	119.15	1.2705	119.15	119.02	120.29	0					264	138	2	0	0	0	0.014291	4
LFQDKDVLKR	10	Unmodified	_LFQDKDVLKR_					0	0	0	2	P53686	P53686	P53686	HST2	NAD-dependent protein deacetylase HST2	MULTI-MSMS	20180712_Q2_U2_1-2_AB_SA_HN_20180706_II-pos-2	II-pos-2	316.189	4	316.187	1260.72	62991.8	6.2894	0.0019886	-1.5199	-0.00048058	4.7695	0.0015081	316.437	119.4	0.87004	119.4	119.24	120.11	1.42e-14					173	94	3	0	0	0	0.0099448	2
LFQDKDVLKR	10	Unmodified	_LFQDKDVLKR_					0	0	0	2	P53686	P53686	P53686	HST2	NAD-dependent protein deacetylase HST2	MSMS	20180712_Q2_U2_1-2_AB_SA_HN_20180706_II-pos-2	II-pos-2	631.369	2	631.367	1260.72	NaN	NaN	NaN	NaN	NaN	NaN	NaN	NaN	33.86	1	33.86	33.36	34.36	0								0	0	0	7.68e-09	1
LFQDKDVLKR	10	Unmodified	_LFQDKDVLKR_					0	0	0	2	P53686	P53686	P53686	HST2	NAD-dependent protein deacetylase HST2	MSMS	20180712_Q2_U2_1-2_AB_SA_HN_20180706_II-pos-2	II-pos-2	421.248	3	421.247	1260.72	NaN	NaN	NaN	NaN	NaN	NaN	NaN	NaN	33.889	1	33.889	33.389	34.389	0								0	0	0	0.00040052	1
LFQDKDVLKR	10	Unmodified	_LFQDKDVLKR_					0	0	0	2	P53686	P53686	P53686	HST2	NAD-dependent protein deacetylase HST2	MULTI-SECPEP	20180712_Q2_U2_1-2_AB_SA_HN_20180706_II-pos-2	II-pos-2	315.184	4	316.187	1260.72	61556.1	2.0351	0.00064347	0.97594	0.00030858	3.011	0.00095205	316.187	36.156	0.4625	36.156	35.756	36.219	0					65	33	3	0	0	0	0.079558	1
LFQDKDVLKR	10	Unmodified	_LFQDKDVLKR_					0	0	0	2	P53686	P53686	P53686	HST2	NAD-dependent protein deacetylase HST2	MULTI-SECPEP	20180712_Q2_U2_1-2_AB_SA_HN_20180706_II-pos-2	II-pos-2	631.29	2	631.367	1260.72	47003.9	2.2372	0.0014125	-0.26417	-0.00016679	1.9731	0.0012457	631.367	36.41	0.67548	36.41	36.276	36.952	0					61	48	2	0	0	0	0.0173	1
LFQDKDVLKR	10	Unmodified	_LFQDKDVLKR_					0	0	0	2	P53686	P53686	P53686	HST2	NAD-dependent protein deacetylase HST2	MULTI-MSMS	20180712_Q2_U2_1-2_AB_SA_HN_20180706_I-neg-2	I-neg-2	631.367	2	631.367	1260.72	44833.5	1.7179	0.0010846	0.032268	2.04e-05	1.7502	0.001105	631.366	30.804	0.54633	30.804	30.652	31.199	3.55e-15					78	32	4	0	0	0	1.59e-05	1
LFQDKDVLKR	10	Unmodified	_LFQDKDVLKR_					0	0	0	2	P53686	P53686	P53686	HST2	NAD-dependent protein deacetylase HST2	MULTI-MSMS	20180712_Q2_U2_1-2_AB_SA_HN_20180706_I-neg-2	I-neg-2	316.188	4	316.187	1260.72	62392	1.2483	0.0003947	0.58308	0.00018436	1.8314	0.00057906	316.187	30.814	0.3439	30.814	30.652	30.996	3.55e-15					60	21	4	0	0	0	0.00075706	1
LFQDKDVLKR	10	Unmodified	_LFQDKDVLKR_					0	0	0	2	P53686	P53686	P53686	HST2	NAD-dependent protein deacetylase HST2	MULTI-MSMS	20180712_Q2_U2_1-2_AB_SA_HN_20180706_I-pos-2	I-pos-2	421.247	3	421.247	1260.72	53463.4	0.71688	0.00030198	-0.089026	-3.75e-05	0.62785	0.00026448	421.247	31.276	1.9762	31.276	31.03	33.006	0					612	162	6	0	0	0	4.9e-06	6
LFQDKDVLKR	10	Unmodified	_LFQDKDVLKR_					0	0	0	2	P53686	P53686	P53686	HST2	NAD-dependent protein deacetylase HST2	MULTI-MSMS	20180712_Q2_U2_1-2_AB_SA_HN_20180706_I-pos-2	I-pos-2	631.367	2	631.367	1260.72	44275.2	1.3278	0.00083835	-0.64802	-0.00040914	0.67981	0.00042921	631.366	31.287	2.0129	31.287	31.037	33.05	3.55e-15					600	166	6	0	0	0	6.57e-14	6
LFQDKDVLKR	10	Unmodified	_LFQDKDVLKR_					0	0	0	2	P53686	P53686	P53686	HST2	NAD-dependent protein deacetylase HST2	MULTI-MSMS	20180712_Q2_U2_1-2_AB_SA_HN_20180706_I-pos-2	I-pos-2	316.187	4	316.187	1260.72	62133.2	0.90841	0.00028723	0.029501	9.33e-06	0.93791	0.00029655	316.187	31.299	2.3067	31.299	31.03	33.337	0					537	189	6	0	0	0	2.74e-06	4
LFQDKDVLKR	10	Unmodified	_LFQDKDVLKR_					0	0	0	2	P53686	P53686	P53686	HST2	NAD-dependent protein deacetylase HST2	MULTI-MSMS	20180712_Q2_U2_1-2_AB_SA_HN_20180706_I-pos-2	I-pos-2	421.248	3	421.247	1260.72	53570.6	0.9105	0.00038355	0.80503	0.00033912	1.7155	0.00072266	421.247	33.295	0.78825	33.295	32.88	33.668	0					165	61	3	0	0	0	2.09e-05	2
LFQDKDVLKR	10	Unmodified	_LFQDKDVLKR_					0	0	0	2	P53686	P53686	P53686	HST2	NAD-dependent protein deacetylase HST2	MULTI-MSMS	20180712_Q2_U2_1-2_AB_SA_HN_20180706_I-pos-2	I-pos-2	631.369	2	631.367	1260.72	44623	1.6556	0.0010453	0.64564	0.00040764	2.3013	0.0014529	631.367	33.262	0.74561	33.262	32.923	33.668	0					134	57	3	0	0	0	0.00017535	2
LFQDKDVLKR	10	Unmodified	_LFQDKDVLKR_					0	0	0	2	P53686	P53686	P53686	HST2	NAD-dependent protein deacetylase HST2	MULTI-MSMS	20180712_Q2_U2_1-2_AB_SA_HN_20180706_I-pos-2	I-pos-2	316.187	4	316.187	1260.72	62586.4	1.4625	0.00046242	0.52703	0.00016664	1.9895	0.00062905	316.187	34.083	1.3467	34.083	33.714	35.06	0					166	96	2	0	0	0	0.018241	1
LFQDKDVLKR	10	Unmodified	_LFQDKDVLKR_					0	0	0	2	P53686	P53686	P53686	HST2	NAD-dependent protein deacetylase HST2	MULTI-MSMS	20180712_Q2_U2_1-2_AB_SA_HN_20180706_I-pos-2	I-pos-2	631.368	2	631.367	1260.72	43718	1.8511	0.0011687	-0.66988	-0.00042294	1.1812	0.00074576	631.366	34.055	1.3424	34.055	33.668	35.011	0					158	96	2	0	0	0	0.082476	1
LFQDKDVLKR	10	Unmodified	_LFQDKDVLKR_					0	0	0	2	P53686	P53686	P53686	HST2	NAD-dependent protein deacetylase HST2	MULTI-MSMS	20180712_Q2_U2_1-2_AB_SA_HN_20180706_I-pos-2	I-pos-2	631.367	2	631.367	1260.72	45855.4	0.69682	0.00043995	-0.26358	-0.00016641	0.43324	0.00027353	631.367	35.26	0.15267	35.26	35.166	35.319	0					25	14	2	0	0	0	0.0011873	1
LFQDKDVLKR	10	Unmodified	_LFQDKDVLKR_					0	0	0	2	P53686	P53686	P53686	HST2	NAD-dependent protein deacetylase HST2	MULTI-MSMS	20180712_Q2_U2_1-2_AB_SA_HN_20180706_I-pos-2	I-pos-2	316.188	4	316.187	1260.72	63568.7	1.4889	0.00047077	0.49782	0.0001574	1.9867	0.00062818	316.187	36.232	0.64612	36.232	35.895	36.541	0					78	51	2	0	0	0	0.00069471	1
LFQDKDVLKR	10	Unmodified	_LFQDKDVLKR_					0	0	0	2	P53686	P53686	P53686	HST2	NAD-dependent protein deacetylase HST2	MULTI-MSMS	20180712_Q2_U2_1-2_AB_SA_HN_20180706_I-pos-2	I-pos-2	421.249	3	421.247	1260.72	54801.5	5.2656	0.0022181	-0.78219	-0.0003295	4.4834	0.0018886	421.247	118.78	0.55518	118.78	118.66	119.22	0					95	39	3	0	0	0	3.24e-05	1
LFQDKDVLKR	10	Unmodified	_LFQDKDVLKR_					0	0	0	2	P53686	P53686	P53686	HST2	NAD-dependent protein deacetylase HST2	MSMS	20180712_Q2_U2_1-2_AB_SA_HN_20180706_I-pos-2	I-pos-2	421.249	3	421.247	1260.72	NaN	NaN	NaN	NaN	NaN	NaN	NaN	NaN	119.64	1	119.64	119.14	120.14	0								0	0	0	0.00052945	1
LFQDKDVLKR	10	Unmodified	_LFQDKDVLKR_					0	0	0	2	P53686	P53686	P53686	HST2	NAD-dependent protein deacetylase HST2	MSMS	20180712_Q2_U2_1-2_AB_SA_HN_20180706_I-pos-2	I-pos-2	421.249	3	421.247	1260.72	NaN	NaN	NaN	NaN	NaN	NaN	NaN	NaN	119.98	1	119.98	119.48	120.48	0								0	0	0	0.0014545	1
LFQDKDVLKR	10	Unmodified	_LFQDKDVLKR_					0	0	0	2	P53686	P53686	P53686	HST2	NAD-dependent protein deacetylase HST2	MSMS	20180712_Q2_U2_1-2_AB_SA_HN_20180706_I-pos-2	I-pos-2	421.248	3	421.247	1260.72	NaN	NaN	NaN	NaN	NaN	NaN	NaN	NaN	120.32	1	120.32	119.82	120.82	0								0	0	0	0.023951	1
LFQDKDVLKR	10	Unmodified	_LFQDKDVLKR_					0	0	0	2	P53686	P53686	P53686	HST2	NAD-dependent protein deacetylase HST2	MSMS	20180712_Q2_U2_1-2_AB_SA_HN_20180706_I-pos-2	I-pos-2	421.248	3	421.247	1260.72	NaN	NaN	NaN	NaN	NaN	NaN	NaN	NaN	120.67	1	120.67	120.17	121.17	0								0	0	0	0.03414	1
LFQDKDVLKR	10	Unmodified	_LFQDKDVLKR_					0	0	0	2	P53686	P53686	P53686	HST2	NAD-dependent protein deacetylase HST2	MULTI-SECPEP	20180712_Q2_U2_1-2_AB_SA_HN_20180706_I-pos-2	I-pos-2	317.209	4	316.187	1260.72	65074.7	1.5248	0.00048214	0.16176	5.11e-05	1.6866	0.00053328	316.187	38.701	0.60148	38.701	38.459	39.06	0					79	49	2	0	0	0	0.0070886	1
LFQDKDVLKR	10	Unmodified	_LFQDKDVLKR_					0	0	0	2	P53686	P53686	P53686	HST2	NAD-dependent protein deacetylase HST2	MULTI-SECPEP	20180712_Q2_U2_1-2_AB_SA_HN_20180706_I-pos-2	I-pos-2	422.556	3	421.247	1260.72	53289.8	1.1114	0.00046817	-0.02921	-1.23e-05	1.0822	0.00045587	421.247	35.612	1.2051	35.612	35.389	36.594	0					194	98	2	0	0	0	0.023077	1
LFQDKDVLKR	10	Unmodified	_LFQDKDVLKR_					0	0	0	2	P53686	P53686	P53686	HST2	NAD-dependent protein deacetylase HST2	MULTI-SECPEP	20180712_Q2_U2_1-2_AB_SA_HN_20180706_I-pos-2	I-pos-2	421.759	3	421.247	1260.72	55125.9	1.9297	0.00081287	0.18171	7.65e-05	2.1114	0.00088941	421.247	40.799	1.4192	40.799	40.304	41.723	0					195	103	2	0	0	0	0.035879	1
LFQDKDVLKR	10	Unmodified	_LFQDKDVLKR_					0	0	0	2	P53686	P53686	P53686	HST2	NAD-dependent protein deacetylase HST2	MULTI-SECPEP	20180712_Q2_U2_1-2_AB_SA_HN_20180706_I-pos-2	I-pos-2	631.336	2	631.367	1260.72	45170.3	1.6778	0.0010593	-1.0057	-0.00063495	0.67212	0.00042436	631.366	35.842	0.47086	35.842	35.525	35.996	0					64	36	2	0	0	0	0.0084798	1
LFQDKDVLKR	10	Unmodified	_LFQDKDVLKR_					0	0	0	2	P53686	P53686	P53686	HST2	NAD-dependent protein deacetylase HST2	MULTI-SECPEP	20180712_Q2_U2_1-2_AB_SA_HN_20180706_I-pos-2	I-pos-2	630.817	2	631.367	1260.72	47024.1	1.8125	0.0011444	0.068171	4.3e-05	1.8807	0.0011874	631.367	36.866	0.25254	36.866	36.773	37.025	0					30	18	2	0	0	0	0.021557	1
LFQDKDVLKR	10	Unmodified	_LFQDKDVLKR_					0	0	0	2	P53686	P53686	P53686	HST2	NAD-dependent protein deacetylase HST2	MULTI-SECPEP	20180712_Q2_U2_1-2_AB_SA_HN_20180706_I-pos-2	I-pos-2	632.646	2	631.367	1260.72	47024.1	2.1467	0.0013554	-0.47248	-0.00029831	1.6743	0.0010571	631.366	37.054	0.10986	37.054	37.015	37.125	0					15	9	2	0	0	0	0.038372	1
LFQDKDVLKR	10	Unmodified	_LFQDKDVLKR_					0	0	0	2	P53686	P53686	P53686	HST2	NAD-dependent protein deacetylase HST2	MULTI-MSMS	20180712_Q2_U2_1-10_AB_SA_HN_20180706_II-neg-1	II-neg-1	421.248	3	421.247	1260.72	54282.7	1.8717	0.00078846	0.1009	4.25e-05	1.9726	0.00083096	421.247	30.688	0.44236	30.688	30.549	30.992	-3.55e-15					77	27	4	0	0	0	9.52e-05	1
LFQDKDVLKR	10	Unmodified	_LFQDKDVLKR_					0	0	0	2	P53686	P53686	P53686	HST2	NAD-dependent protein deacetylase HST2	MULTI-MSMS	20180712_Q2_U2_1-10_AB_SA_HN_20180706_II-neg-1	II-neg-1	316.188	4	316.187	1260.72	61904.6	2.033	0.00064282	0.57472	0.00018172	2.6078	0.00082454	316.187	30.724	0.38383	30.724	30.549	30.933	3.55e-15					52	24	4	0	0	0	0.00061386	1
LFQDKDVLKR	10	Unmodified	_LFQDKDVLKR_					0	0	0	2	P53686	P53686	P53686	HST2	NAD-dependent protein deacetylase HST2	MULTI-MSMS	20180712_Q2_U2_1-10_AB_SA_HN_20180706_II-neg-1	II-neg-1	631.367	2	631.367	1260.72	44595.3	2.5162	0.0015886	-0.42738	-0.00026983	2.0888	0.0013188	631.366	30.701	0.23067	30.701	30.574	30.805	0					31	13	3	0	0	0	1.5e-05	1
LFQDKDVLKR	10	Unmodified	_LFQDKDVLKR_					0	0	0	2	P53686	P53686	P53686	HST2	NAD-dependent protein deacetylase HST2	MULTI-MSMS	20180712_Q2_U2_1-10_AB_SA_HN_20180706_II-pos-1	II-pos-1	631.368	2	631.367	1260.72	44445.9	1.3011	0.0008215	-0.39059	-0.0002466	0.91056	0.00057489	631.367	30.598	3.4265	30.598	30.397	33.823	3.55e-15					624	218	6	0	0	0	9.92e-14	7
LFQDKDVLKR	10	Unmodified	_LFQDKDVLKR_					0	0	0	2	P53686	P53686	P53686	HST2	NAD-dependent protein deacetylase HST2	MULTI-MSMS	20180712_Q2_U2_1-10_AB_SA_HN_20180706_II-pos-1	II-pos-1	316.187	4	316.187	1260.72	61548	0.93408	0.00029534	0.1653	5.23e-05	1.0994	0.00034761	316.187	30.592	2.2686	30.592	30.283	32.551	0					506	148	6	0	0	0	2.47e-05	6
LFQDKDVLKR	10	Unmodified	_LFQDKDVLKR_					0	0	0	2	P53686	P53686	P53686	HST2	NAD-dependent protein deacetylase HST2	MULTI-MSMS	20180712_Q2_U2_1-10_AB_SA_HN_20180706_II-pos-1	II-pos-1	421.248	3	421.247	1260.72	53659.9	1.1438	0.00048183	-0.39438	-0.00016613	0.74944	0.0003157	421.247	30.601	3.5408	30.601	30.283	33.823	-3.55e-15					772	226	6	0	0	0	3.55e-06	9
LFQDKDVLKR	10	Unmodified	_LFQDKDVLKR_					0	0	0	2	P53686	P53686	P53686	HST2	NAD-dependent protein deacetylase HST2	MULTI-MSMS	20180712_Q2_U2_1-10_AB_SA_HN_20180706_II-pos-1	II-pos-1	316.188	4	316.187	1260.72	62557.8	1.059	0.00033484	0.52804	0.00016696	1.587	0.0005018	316.187	32.719	0.81142	32.719	32.525	33.336	0					96	53	3	0	0	0	0.00023854	2
LFQDKDVLKR	10	Unmodified	_LFQDKDVLKR_					0	0	0	2	P53686	P53686	P53686	HST2	NAD-dependent protein deacetylase HST2	MULTI-MSMS	20180712_Q2_U2_1-10_AB_SA_HN_20180706_II-pos-1	II-pos-1	631.369	2	631.367	1260.72	43709.9	2.6007	0.001642	-0.32645	-0.00020611	2.2742	0.0014359	631.367	34.045	0.98672	34.045	33.823	34.81	0					101	51	4	0	0	0	3.88e-06	1
LFQDKDVLKR	10	Unmodified	_LFQDKDVLKR_					0	0	0	2	P53686	P53686	P53686	HST2	NAD-dependent protein deacetylase HST2	MULTI-MSMS	20180712_Q2_U2_1-10_AB_SA_HN_20180706_II-pos-1	II-pos-1	421.248	3	421.247	1260.72	53152	2.0876	0.00087938	0.28313	0.00011927	2.3707	0.00099865	421.247	34.061	2.8306	34.061	33.823	36.654	-7.11e-15					354	167	5	0	0	0	0.0011293	4
LFQDKDVLKR	10	Unmodified	_LFQDKDVLKR_					0	0	0	2	P53686	P53686	P53686	HST2	NAD-dependent protein deacetylase HST2	MULTI-MSMS	20180712_Q2_U2_1-10_AB_SA_HN_20180706_II-pos-1	II-pos-1	316.188	4	316.187	1260.72	62566.9	2.2159	0.00070065	0.60579	0.00019154	2.8217	0.00089219	316.187	34.077	1.1782	34.077	33.784	34.962	0					183	61	5	0	0	0	0.00069814	1
LFQDKDVLKR	10	Unmodified	_LFQDKDVLKR_					0	0	0	2	P53686	P53686	P53686	HST2	NAD-dependent protein deacetylase HST2	MULTI-MSMS	20180712_Q2_U2_1-10_AB_SA_HN_20180706_II-pos-1	II-pos-1	421.249	3	421.247	1260.72	54898.5	6.7923	0.0028612	-1.3803	-0.00058144	5.412	0.0022798	421.246	118.9	1.5522	118.9	118.71	120.27	0					223	163	3	0	0	0	0.0010488	4
LFQDKDVLKR	10	Unmodified	_LFQDKDVLKR_					0	0	0	2	P53686	P53686	P53686	HST2	NAD-dependent protein deacetylase HST2	MULTI-MSMS	20180712_Q2_U2_1-10_AB_SA_HN_20180706_I-pos-1	I-pos-1	421.248	3	421.247	1260.72	53620.9	0.8129	0.00034243	-0.1022	-4.31e-05	0.7107	0.00029938	421.247	30.808	3.3222	30.808	30.62	33.942	3.55e-15					675	246	6	0	0	0	1.67e-06	9
LFQDKDVLKR	10	Unmodified	_LFQDKDVLKR_					0	0	0	2	P53686	P53686	P53686	HST2	NAD-dependent protein deacetylase HST2	MULTI-MSMS	20180712_Q2_U2_1-10_AB_SA_HN_20180706_I-pos-1	I-pos-1	631.368	2	631.367	1260.72	44545.9	1.2936	0.00081674	-0.43612	-0.00027535	0.85748	0.00054139	631.367	30.808	1.2591	30.808	30.62	31.879	0					393	88	6	0	0	0	4.73e-10	4
LFQDKDVLKR	10	Unmodified	_LFQDKDVLKR_					0	0	0	2	P53686	P53686	P53686	HST2	NAD-dependent protein deacetylase HST2	MULTI-MSMS	20180712_Q2_U2_1-10_AB_SA_HN_20180706_I-pos-1	I-pos-1	316.188	4	316.187	1260.72	61766.9	0.73825	0.00023342	0.25934	8.2e-05	0.99758	0.00031542	316.187	30.803	1.4202	30.803	30.62	32.04	-3.55e-15					391	104	6	0	0	0	3.79e-05	3
LFQDKDVLKR	10	Unmodified	_LFQDKDVLKR_					0	0	0	2	P53686	P53686	P53686	HST2	NAD-dependent protein deacetylase HST2	MULTI-MSMS	20180712_Q2_U2_1-10_AB_SA_HN_20180706_I-pos-1	I-pos-1	316.188	4	316.187	1260.72	62599.4	1.6457	0.00052035	0.43753	0.00013834	2.0832	0.00065869	316.187	33.487	0.74129	33.487	33.171	33.912	0					114	50	4	0	0	0	0.00069471	1
LFQDKDVLKR	10	Unmodified	_LFQDKDVLKR_					0	0	0	2	P53686	P53686	P53686	HST2	NAD-dependent protein deacetylase HST2	MULTI-MSMS	20180712_Q2_U2_1-10_AB_SA_HN_20180706_I-pos-1	I-pos-1	631.368	2	631.367	1260.72	44747.8	2.2607	0.0014273	-0.93755	-0.00059194	1.3231	0.00083537	631.366	34.138	1.1219	34.138	33.871	34.993	0					169	73	4	0	0	0	0.00012822	1
LFQDKDVLKR	10	Unmodified	_LFQDKDVLKR_					0	0	0	2	P53686	P53686	P53686	HST2	NAD-dependent protein deacetylase HST2	MULTI-MSMS	20180712_Q2_U2_1-10_AB_SA_HN_20180706_I-pos-1	I-pos-1	316.188	4	316.187	1260.72	61669	1.7462	0.00055211	0.37491	0.00011854	2.1211	0.00067065	316.187	34.136	0.99339	34.136	33.912	34.905	0					140	64	4	0	0	0	0.0073687	2
LFQDKDVLKR	10	Unmodified	_LFQDKDVLKR_					0	0	0	2	P53686	P53686	P53686	HST2	NAD-dependent protein deacetylase HST2	MULTI-MSMS	20180712_Q2_U2_1-10_AB_SA_HN_20180706_I-pos-1	I-pos-1	421.248	3	421.247	1260.72	52946.6	1.7361	0.00073132	0.4727	0.00019912	2.2088	0.00093044	421.247	34.133	1.1612	34.133	33.942	35.103	0					214	78	3	0	0	0	0.00027742	2
LFQDKDVLKR	10	Unmodified	_LFQDKDVLKR_					0	0	0	2	P53686	P53686	P53686	HST2	NAD-dependent protein deacetylase HST2	MULTI-MSMS	20180712_Q2_U2_1-10_AB_SA_HN_20180706_I-pos-1	I-pos-1	421.248	3	421.247	1260.72	54590.1	1.0919	0.00045998	-0.1194	-5.03e-05	0.97254	0.00040968	421.247	35.558	1.1693	35.558	35.103	36.273	0					163	90	3	0	0	0	0.0011293	1
LFQDKDVLKR	10	Unmodified	_LFQDKDVLKR_					0	0	0	2	P53686	P53686	P53686	HST2	NAD-dependent protein deacetylase HST2	MULTI-MSMS	20180712_Q2_U2_1-10_AB_SA_HN_20180706_I-pos-1	I-pos-1	421.25	3	421.247	1260.72	54973.7	7.3115	0.00308	-1.6493	-0.00069475	5.6622	0.0023852	421.246	118.9	0.4667	118.9	118.75	119.21	0					60	33	2	0	0	0	0.0086498	1
LFQDKDVLKR	10	Unmodified	_LFQDKDVLKR_					0	0	0	2	P53686	P53686	P53686	HST2	NAD-dependent protein deacetylase HST2	MULTI-MSMS	20180712_Q2_U2_1-10_AB_SA_HN_20180706_I-pos-1	I-pos-1	421.248	3	421.247	1260.72	54973.7	7.1912	0.0030293	-2.4731	-0.0010418	4.7181	0.0019875	421.246	119.38	0.92824	119.38	119.21	120.14	0					171	99	2	0	0	0	0.0086498	3
LFQDKDVLKR	10	Unmodified	_LFQDKDVLKR_					0	0	0	2	P53686	P53686	P53686	HST2	NAD-dependent protein deacetylase HST2	MULTI-MSMS	20180712_Q2_U2_1-10_AB_SA_HN_20180706_I-pos-1	I-pos-1	316.188	4	316.187	1260.72	62292.7	7.1876	0.0022726	-2.4914	-0.00078774	4.6962	0.0014849	316.186	119.54	0.25239	119.54	119.35	119.6	-1.42e-14					41	23	3	0	0	0	0.077088	1
LFQDKDVLKR	10	Unmodified	_LFQDKDVLKR_					0	0	0	2	P53686	P53686	P53686	HST2	NAD-dependent protein deacetylase HST2	MULTI-SECPEP	20180712_Q2_U2_1-10_AB_SA_HN_20180706_I-pos-1	I-pos-1	631.329	2	631.367	1260.72	48711.9	2.191	0.0013833	-0.73951	-0.0004669	1.4515	0.0009164	631.366	36.173	0.22252	36.173	36.064	36.287	0					21	15	2	0	0	0	0.023893	1
LKLPYPEAVFDVDFFQSDPLPFYTLAK	27	Unmodified	_LKLPYPEAVFDVDFFQSDPLPFYTLAK_					0	0	0	1	P53686	P53686	P53686	HST2	NAD-dependent protein deacetylase HST2	MULTI-MSMS	20180712_Q2_U2_1-2_AB_SA_HN_20180706_II-neg-2	II-neg-2	1054.55	3	1054.21	3159.62	34436	4.7309	0.0049874	0.25799	0.00027198	4.9889	0.0052594	1054.55	106.44	0.14593	106.44	106.37	106.52	-1.42e-14					39	8	6	0	0	0	0.00010936	1
LKLPYPEAVFDVDFFQSDPLPFYTLAK	27	Unmodified	_LKLPYPEAVFDVDFFQSDPLPFYTLAK_					0	0	0	1	P53686	P53686	P53686	HST2	NAD-dependent protein deacetylase HST2	MULTI-MSMS	20180712_Q2_U2_1-2_AB_SA_HN_20180706_II-pos-2	II-pos-2	633.336	5	632.931	3159.62	44240	4.6	0.0029115	-0.049344	-3.12e-05	4.5506	0.0028802	633.333	101.4	0.62376	101.4	101.15	101.77	1.42e-14					161	44	5	0	0	0	0.084809	1
LKLPYPEAVFDVDFFQSDPLPFYTLAK	27	Unmodified	_LKLPYPEAVFDVDFFQSDPLPFYTLAK_					0	0	0	1	P53686	P53686	P53686	HST2	NAD-dependent protein deacetylase HST2	MULTI-MSMS	20180712_Q2_U2_1-2_AB_SA_HN_20180706_II-pos-2	II-pos-2	791.413	4	790.912	3159.62	39631.2	2.132	0.0016862	-0.42341	-0.00033488	1.7086	0.0013513	791.163	106.08	0.4984	106.08	105.81	106.31	1.42e-14					235	47	8	0	0	0	0.00082657	1
LKLPYPEAVFDVDFFQSDPLPFYTLAK	27	Unmodified	_LKLPYPEAVFDVDFFQSDPLPFYTLAK_					0	0	0	1	P53686	P53686	P53686	HST2	NAD-dependent protein deacetylase HST2	MULTI-MSMS	20180712_Q2_U2_1-2_AB_SA_HN_20180706_II-pos-2	II-pos-2	1054.55	3	1054.21	3159.62	34521.3	2.2421	0.0023636	-0.19826	-0.00020901	2.0438	0.0021546	1054.55	106.05	0.27127	106.05	105.95	106.22	0					134	28	6	0	0	0	6e-19	1
LKLPYPEAVFDVDFFQSDPLPFYTLAK	27	Unmodified	_LKLPYPEAVFDVDFFQSDPLPFYTLAK_					0	0	0	1	P53686	P53686	P53686	HST2	NAD-dependent protein deacetylase HST2	MULTI-MSMS	20180712_Q2_U2_1-2_AB_SA_HN_20180706_II-pos-2	II-pos-2	1054.88	3	1054.21	3159.62	33971.8	2.8495	0.0030039	-0.18392	-0.00019389	2.6655	0.00281	1054.55	106.45	2.1522	106.45	106.26	108.41	-1.42e-14					677	115	9	0	0	0	9.22e-13	5
LKLPYPEAVFDVDFFQSDPLPFYTLAK	27	Unmodified	_LKLPYPEAVFDVDFFQSDPLPFYTLAK_					0	0	0	1	P53686	P53686	P53686	HST2	NAD-dependent protein deacetylase HST2	MULTI-MSMS	20180712_Q2_U2_1-2_AB_SA_HN_20180706_II-pos-2	II-pos-2	791.166	4	790.912	3159.62	39681.1	2.64	0.002088	-0.31165	-0.00024649	2.3284	0.0018415	791.163	106.44	0.61898	106.44	106.26	106.88	0					166	36	8	0	0	0	2.1e-06	1
LKLPYPEAVFDVDFFQSDPLPFYTLAK	27	Unmodified	_LKLPYPEAVFDVDFFQSDPLPFYTLAK_					0	0	0	1	P53686	P53686	P53686	HST2	NAD-dependent protein deacetylase HST2	MULTI-MSMS	20180712_Q2_U2_1-2_AB_SA_HN_20180706_II-pos-2	II-pos-2	1581.33	2	1580.82	3159.62	27872	3.7278	0.005893	0.36159	0.0005716	4.0894	0.0064646	1581.82	106.45	0.21713	106.45	106.33	106.55	0					62	12	7	0	0	0	1.99e-72	1
LKLPYPEAVFDVDFFQSDPLPFYTLAK	27	Unmodified	_LKLPYPEAVFDVDFFQSDPLPFYTLAK_					0	0	0	1	P53686	P53686	P53686	HST2	NAD-dependent protein deacetylase HST2	MULTI-MSMS	20180712_Q2_U2_1-2_AB_SA_HN_20180706_II-pos-2	II-pos-2	633.334	5	632.931	3159.62	44207.2	2.6935	0.0017048	-0.25948	-0.00016424	2.4341	0.0015406	633.332	106.44	0.21221	106.44	106.35	106.56	0					48	12	6	0	0	0	0.0016504	1
LKLPYPEAVFDVDFFQSDPLPFYTLAK	27	Unmodified	_LKLPYPEAVFDVDFFQSDPLPFYTLAK_					0	0	0	1	P53686	P53686	P53686	HST2	NAD-dependent protein deacetylase HST2	MULTI-MSMS	20180712_Q2_U2_1-2_AB_SA_HN_20180706_II-pos-2	II-pos-2	1054.55	3	1054.21	3159.62	33979.3	4.5269	0.0047723	0.73233	0.00077204	5.2592	0.0055443	1054.55	108.78	1.8878	108.78	108.39	110.28	0					823	220	6	0	0	0	3.39e-13	4
LKLPYPEAVFDVDFFQSDPLPFYTLAK	27	Unmodified	_LKLPYPEAVFDVDFFQSDPLPFYTLAK_					0	0	0	1	P53686	P53686	P53686	HST2	NAD-dependent protein deacetylase HST2	MULTI-MSMS	20180712_Q2_U2_1-2_AB_SA_HN_20180706_II-pos-2	II-pos-2	1054.55	3	1054.21	3159.62	33979.3	3.617	0.0038131	0.46365	0.00048879	4.0806	0.0043019	1054.88	110.46	0.56454	110.46	110.25	110.81	-1.42e-14					349	82	6	0	0	0	1.26e-08	1
LKLPYPEAVFDVDFFQSDPLPFYTLAK	27	Unmodified	_LKLPYPEAVFDVDFFQSDPLPFYTLAK_					0	0	0	1	P53686	P53686	P53686	HST2	NAD-dependent protein deacetylase HST2	MULTI-MSMS	20180712_Q2_U2_1-2_AB_SA_HN_20180706_II-pos-2	II-pos-2	1054.56	3	1054.21	3159.62	33882.7	4.4287	0.0046688	-0.54948	-0.00057927	3.8793	0.0040896	1054.55	111.06	0.99361	111.06	110.76	111.75	0					523	152	5	0	0	0	8.3e-06	2
LKLPYPEAVFDVDFFQSDPLPFYTLAK	27	Unmodified	_LKLPYPEAVFDVDFFQSDPLPFYTLAK_					0	0	0	1	P53686	P53686	P53686	HST2	NAD-dependent protein deacetylase HST2	MULTI-MSMS	20180712_Q2_U2_1-2_AB_SA_HN_20180706_II-pos-2	II-pos-2	1054.55	3	1054.21	3159.62	34170.4	6.5557	0.0069111	-0.2814	-0.00029666	6.2743	0.0066144	1054.55	118.77	1.716	118.77	118.62	120.34	0					964	176	8	0	0	0	3.27e-13	5
LKLPYPEAVFDVDFFQSDPLPFYTLAK	27	Unmodified	_LKLPYPEAVFDVDFFQSDPLPFYTLAK_					0	0	0	1	P53686	P53686	P53686	HST2	NAD-dependent protein deacetylase HST2	MULTI-MSMS	20180712_Q2_U2_1-2_AB_SA_HN_20180706_I-neg-2	I-neg-2	1054.89	3	1054.21	3159.62	33612.3	4.418	0.0046575	0.035287	3.72e-05	4.4533	0.0046947	1054.55	106.45	0.2102	106.45	106.34	106.55	0					52	11	6	0	0	0	5.32e-06	1
LKLPYPEAVFDVDFFQSDPLPFYTLAK	27	Unmodified	_LKLPYPEAVFDVDFFQSDPLPFYTLAK_					0	0	0	1	P53686	P53686	P53686	HST2	NAD-dependent protein deacetylase HST2	MULTI-MSMS	20180712_Q2_U2_1-2_AB_SA_HN_20180706_I-pos-2	I-pos-2	791.164	4	790.912	3159.62	39668.9	1.339	0.001059	-0.2864	-0.00022652	1.0526	0.00083249	791.413	106.04	0.31252	106.04	105.88	106.19	0					185	35	8	0	0	0	5.23e-06	1
LKLPYPEAVFDVDFFQSDPLPFYTLAK	27	Unmodified	_LKLPYPEAVFDVDFFQSDPLPFYTLAK_					0	0	0	1	P53686	P53686	P53686	HST2	NAD-dependent protein deacetylase HST2	MULTI-MSMS	20180712_Q2_U2_1-2_AB_SA_HN_20180706_I-pos-2	I-pos-2	1054.55	3	1054.21	3159.62	33728.2	2.0445	0.0021554	0.26643	0.00028087	2.3109	0.0024362	1054.55	106.48	1.2392	106.48	106.36	107.59	1.42e-14					383	71	10	0	0	0	1.18e-18	3
LKLPYPEAVFDVDFFQSDPLPFYTLAK	27	Unmodified	_LKLPYPEAVFDVDFFQSDPLPFYTLAK_					0	0	0	1	P53686	P53686	P53686	HST2	NAD-dependent protein deacetylase HST2	MULTI-MSMS	20180712_Q2_U2_1-2_AB_SA_HN_20180706_I-pos-2	I-pos-2	791.165	4	790.912	3159.62	39819.8	1.5749	0.0012456	0.48632	0.00038463	2.0612	0.0016303	791.414	106.48	0.43987	106.48	106.36	106.8	0					104	25	8	0	0	0	1.26e-06	1
LKLPYPEAVFDVDFFQSDPLPFYTLAK	27	Unmodified	_LKLPYPEAVFDVDFFQSDPLPFYTLAK_					0	0	0	1	P53686	P53686	P53686	HST2	NAD-dependent protein deacetylase HST2	MULTI-MSMS	20180712_Q2_U2_1-2_AB_SA_HN_20180706_I-pos-2	I-pos-2	1581.83	2	1580.82	3159.62	28041.6	2.4781	0.0039174	1.6597	0.0026236	4.1378	0.0065411	1581.32	106.48	0.15165	106.48	106.39	106.54	-1.42e-14					36	8	6	0	0	0	1.04e-58	1
LKLPYPEAVFDVDFFQSDPLPFYTLAK	27	Unmodified	_LKLPYPEAVFDVDFFQSDPLPFYTLAK_					0	0	0	1	P53686	P53686	P53686	HST2	NAD-dependent protein deacetylase HST2	MULTI-MSMS	20180712_Q2_U2_1-2_AB_SA_HN_20180706_I-pos-2	I-pos-2	1054.55	3	1054.21	3159.62	33816.4	3.1634	0.0033349	0.87512	0.00092257	4.0385	0.0042574	1054.88	107.8	1.1175	107.8	107.44	108.56	0					289	60	6	0	0	0	1.29e-08	3
LKLPYPEAVFDVDFFQSDPLPFYTLAK	27	Unmodified	_LKLPYPEAVFDVDFFQSDPLPFYTLAK_					0	0	0	1	P53686	P53686	P53686	HST2	NAD-dependent protein deacetylase HST2	MULTI-MSMS	20180712_Q2_U2_1-2_AB_SA_HN_20180706_I-pos-2	I-pos-2	1054.89	3	1054.21	3159.62	33816.4	5.0585	0.0053328	0.62455	0.00065841	5.6831	0.0059912	1054.55	108.66	3.7419	108.66	108.36	112.11	0					975	373	6	0	0	0	7.11e-13	7
LKLPYPEAVFDVDFFQSDPLPFYTLAK	27	Unmodified	_LKLPYPEAVFDVDFFQSDPLPFYTLAK_					0	0	0	1	P53686	P53686	P53686	HST2	NAD-dependent protein deacetylase HST2	MULTI-MSMS	20180712_Q2_U2_1-2_AB_SA_HN_20180706_I-pos-2	I-pos-2	1054.56	3	1054.21	3159.62	34178.6	5.8515	0.0061687	-0.60294	-0.00063563	5.2485	0.0055331	1054.55	118.79	1.8463	118.79	118.64	120.49	-1.42e-14					798	170	7	0	0	0	7.89e-13	5
LKLPYPEAVFDVDFFQSDPLPFYTLAK	27	Unmodified	_LKLPYPEAVFDVDFFQSDPLPFYTLAK_					0	0	0	1	P53686	P53686	P53686	HST2	NAD-dependent protein deacetylase HST2	MULTI-MSMS	20180712_Q2_U2_1-10_AB_SA_HN_20180706_II-pos-1	II-pos-1	791.164	4	790.912	3159.62	40001	1.2394	0.00098027	-0.83351	-0.00065923	0.40591	0.00032104	791.413	106.21	0.25861	106.21	106.1	106.36	1.42e-14					150	27	7	0	0	0	5.59e-06	1
LKLPYPEAVFDVDFFQSDPLPFYTLAK	27	Unmodified	_LKLPYPEAVFDVDFFQSDPLPFYTLAK_					0	0	0	1	P53686	P53686	P53686	HST2	NAD-dependent protein deacetylase HST2	MULTI-MSMS	20180712_Q2_U2_1-10_AB_SA_HN_20180706_II-pos-1	II-pos-1	1054.56	3	1054.21	3159.62	33774.2	2.3647	0.0024929	-0.014737	-1.55e-05	2.35	0.0024774	1054.55	106.55	2.0491	106.55	106.4	108.45	0					612	104	10	0	0	0	9.39e-13	6
LKLPYPEAVFDVDFFQSDPLPFYTLAK	27	Unmodified	_LKLPYPEAVFDVDFFQSDPLPFYTLAK_					0	0	0	1	P53686	P53686	P53686	HST2	NAD-dependent protein deacetylase HST2	MULTI-MSMS	20180712_Q2_U2_1-10_AB_SA_HN_20180706_II-pos-1	II-pos-1	791.417	4	790.912	3159.62	39714.4	1.8454	0.0014595	0.20944	0.00016565	2.0548	0.0016252	791.163	106.55	0.58253	106.55	106.4	106.98	-1.42e-14					137	35	8	0	0	0	9.22e-05	1
LKLPYPEAVFDVDFFQSDPLPFYTLAK	27	Unmodified	_LKLPYPEAVFDVDFFQSDPLPFYTLAK_					0	0	0	1	P53686	P53686	P53686	HST2	NAD-dependent protein deacetylase HST2	MULTI-MSMS	20180712_Q2_U2_1-10_AB_SA_HN_20180706_II-pos-1	II-pos-1	1581.83	2	1580.82	3159.62	28117.7	2.6678	0.0042173	0.93696	0.0014812	3.6048	0.0056985	1581.82	106.55	0.19778	106.55	106.45	106.65	0					62	11	7	0	0	0	3.15e-58	1
LKLPYPEAVFDVDFFQSDPLPFYTLAK	27	Unmodified	_LKLPYPEAVFDVDFFQSDPLPFYTLAK_					0	0	0	1	P53686	P53686	P53686	HST2	NAD-dependent protein deacetylase HST2	MULTI-MSMS	20180712_Q2_U2_1-10_AB_SA_HN_20180706_II-pos-1	II-pos-1	633.133	5	632.931	3159.62	44390.6	1.9521	0.0012355	-0.030248	-1.91e-05	1.9218	0.0012164	633.132	106.54	0.21502	106.54	106.45	106.67	0					46	12	5	0	0	0	0.0026279	1
LKLPYPEAVFDVDFFQSDPLPFYTLAK	27	Unmodified	_LKLPYPEAVFDVDFFQSDPLPFYTLAK_					0	0	0	1	P53686	P53686	P53686	HST2	NAD-dependent protein deacetylase HST2	MULTI-MSMS	20180712_Q2_U2_1-10_AB_SA_HN_20180706_II-pos-1	II-pos-1	1054.56	3	1054.21	3159.62	33969.7	5.0352	0.0053082	-0.064188	-6.77e-05	4.971	0.0052405	1054.55	108.87	1.3415	108.87	108.42	109.77	0					620	127	6	0	0	0	5.02e-09	4
LKLPYPEAVFDVDFFQSDPLPFYTLAK	27	Unmodified	_LKLPYPEAVFDVDFFQSDPLPFYTLAK_					0	0	0	1	P53686	P53686	P53686	HST2	NAD-dependent protein deacetylase HST2	MULTI-MSMS	20180712_Q2_U2_1-10_AB_SA_HN_20180706_II-pos-1	II-pos-1	1054.89	3	1054.21	3159.62	33969.7	4.7999	0.0050602	0.018829	1.99e-05	4.8188	0.00508	1054.55	109.79	1.8422	109.79	109.3	111.14	-1.42e-14					686	228	6	0	0	0	8.58e-09	2
LKLPYPEAVFDVDFFQSDPLPFYTLAK	27	Unmodified	_LKLPYPEAVFDVDFFQSDPLPFYTLAK_					0	0	0	1	P53686	P53686	P53686	HST2	NAD-dependent protein deacetylase HST2	MULTI-MSMS	20180712_Q2_U2_1-10_AB_SA_HN_20180706_II-pos-1	II-pos-1	1054.89	3	1054.21	3159.62	33796.8	4.7207	0.0049766	-0.41735	-0.00043997	4.3033	0.0045366	1054.55	111.23	1.152	111.23	111.14	112.29	0					373	175	3	0	0	0	1.33e-05	2
LKLPYPEAVFDVDFFQSDPLPFYTLAK	27	Unmodified	_LKLPYPEAVFDVDFFQSDPLPFYTLAK_					0	0	0	1	P53686	P53686	P53686	HST2	NAD-dependent protein deacetylase HST2	MULTI-MSMS	20180712_Q2_U2_1-10_AB_SA_HN_20180706_II-pos-1	II-pos-1	1054.56	3	1054.21	3159.62	34253.5	7.2458	0.0076387	-0.59026	-0.00062226	6.6556	0.0070164	1054.55	118.93	1.6717	118.93	118.7	120.37	1.42e-14					938	180	8	0	0	0	7.09e-09	4
LKLPYPEAVFDVDFFQSDPLPFYTLAK	27	Unmodified	_LKLPYPEAVFDVDFFQSDPLPFYTLAK_					0	0	0	1	P53686	P53686	P53686	HST2	NAD-dependent protein deacetylase HST2	MULTI-MSMS	20180712_Q2_U2_1-10_AB_SA_HN_20180706_I-pos-1	I-pos-1	791.164	4	790.912	3159.62	39828	1.8852	0.001491	-0.67934	-0.0005373	1.2059	0.00095372	791.664	106.2	0.30964	106.2	106.09	106.4	0					134	28	8	0	0	0	5.86e-06	1
LKLPYPEAVFDVDFFQSDPLPFYTLAK	27	Unmodified	_LKLPYPEAVFDVDFFQSDPLPFYTLAK_					0	0	0	1	P53686	P53686	P53686	HST2	NAD-dependent protein deacetylase HST2	MULTI-MSMS	20180712_Q2_U2_1-10_AB_SA_HN_20180706_I-pos-1	I-pos-1	1054.55	3	1054.21	3159.62	33841	2.7346	0.0028829	-0.42666	-0.00044979	2.3079	0.0024331	1054.55	106.56	1.8069	106.56	106.4	108.2	0					420	96	10	0	0	0	4.45e-19	4
LKLPYPEAVFDVDFFQSDPLPFYTLAK	27	Unmodified	_LKLPYPEAVFDVDFFQSDPLPFYTLAK_					0	0	0	1	P53686	P53686	P53686	HST2	NAD-dependent protein deacetylase HST2	MULTI-MSMS	20180712_Q2_U2_1-10_AB_SA_HN_20180706_I-pos-1	I-pos-1	1581.32	2	1580.82	3159.62	27771.3	3.2246	0.0050974	0.51052	0.00080703	3.7351	0.0059045	1581.82	106.56	0.18848	106.56	106.45	106.64	0					54	10	7	0	0	0	2.45e-58	1
LKLPYPEAVFDVDFFQSDPLPFYTLAK	27	Unmodified	_LKLPYPEAVFDVDFFQSDPLPFYTLAK_					0	0	0	1	P53686	P53686	P53686	HST2	NAD-dependent protein deacetylase HST2	MULTI-MSMS	20180712_Q2_U2_1-10_AB_SA_HN_20180706_I-pos-1	I-pos-1	791.164	4	790.912	3159.62	39879.5	2.2579	0.0017858	-0.21282	-0.00016832	2.0451	0.0016175	791.414	106.54	0.52524	106.54	106.34	106.87	-1.42e-14					123	31	9	0	0	0	1.04e-08	1
LKLPYPEAVFDVDFFQSDPLPFYTLAK	27	Unmodified	_LKLPYPEAVFDVDFFQSDPLPFYTLAK_					0	0	0	1	P53686	P53686	P53686	HST2	NAD-dependent protein deacetylase HST2	MULTI-MSMS	20180712_Q2_U2_1-10_AB_SA_HN_20180706_I-pos-1	I-pos-1	633.133	5	632.931	3159.62	42978.1	2.5542	0.0016166	-0.76026	-0.00048119	1.7939	0.0011354	633.132	106.55	0.15387	106.55	106.46	106.62	0					40	8	6	0	0	0	0.08387	1
LKLPYPEAVFDVDFFQSDPLPFYTLAK	27	Unmodified	_LKLPYPEAVFDVDFFQSDPLPFYTLAK_					0	0	0	1	P53686	P53686	P53686	HST2	NAD-dependent protein deacetylase HST2	MULTI-MSMS	20180712_Q2_U2_1-10_AB_SA_HN_20180706_I-pos-1	I-pos-1	1054.89	3	1054.21	3159.62	33858.6	3.54	0.0037319	1.0255	0.0010811	4.5655	0.004813	1054.88	108.24	0.21124	108.24	108.2	108.41	0					50	10	5	0	0	0	6.2e-09	1
LKLPYPEAVFDVDFFQSDPLPFYTLAK	27	Unmodified	_LKLPYPEAVFDVDFFQSDPLPFYTLAK_					0	0	0	1	P53686	P53686	P53686	HST2	NAD-dependent protein deacetylase HST2	MULTI-MSMS	20180712_Q2_U2_1-10_AB_SA_HN_20180706_I-pos-1	I-pos-1	1054.56	3	1054.21	3159.62	33937.8	4.6855	0.0049396	0.42812	0.00045133	5.1137	0.0053909	1054.55	108.78	1.8871	108.78	108.41	110.3	1.42e-14					731	131	6	0	0	0	5.51e-13	6
LKLPYPEAVFDVDFFQSDPLPFYTLAK	27	Unmodified	_LKLPYPEAVFDVDFFQSDPLPFYTLAK_					0	0	0	1	P53686	P53686	P53686	HST2	NAD-dependent protein deacetylase HST2	MULTI-MSMS	20180712_Q2_U2_1-10_AB_SA_HN_20180706_I-pos-1	I-pos-1	1054.56	3	1054.21	3159.62	33937.7	5.547	0.0058477	-0.071908	-7.58e-05	5.4751	0.0057719	1054.55	110.5	1.6595	110.5	110.29	111.95	0					722	214	6	0	0	0	5.02e-09	3
LKLPYPEAVFDVDFFQSDPLPFYTLAK	27	Unmodified	_LKLPYPEAVFDVDFFQSDPLPFYTLAK_					0	0	0	1	P53686	P53686	P53686	HST2	NAD-dependent protein deacetylase HST2	MULTI-MSMS	20180712_Q2_U2_1-10_AB_SA_HN_20180706_I-pos-1	I-pos-1	1054.55	3	1054.21	3159.62	33858.5	6.1066	0.0064376	-1.5688	-0.0016538	4.5378	0.0047838	1054.55	112.01	0.3761	112.01	111.93	112.31	-1.42e-14					98	55	3	0	0	0	0.003603	1
LKLPYPEAVFDVDFFQSDPLPFYTLAK	27	Unmodified	_LKLPYPEAVFDVDFFQSDPLPFYTLAK_					0	0	0	1	P53686	P53686	P53686	HST2	NAD-dependent protein deacetylase HST2	MULTI-MSMS	20180712_Q2_U2_1-10_AB_SA_HN_20180706_I-pos-1	I-pos-1	1054.56	3	1054.21	3159.62	34171.5	8.0077	0.0084419	-1.2959	-0.0013661	6.7119	0.0070757	1054.55	118.86	1.462	118.86	118.7	120.17	0					792	140	8	0	0	0	9.41e-13	4
LNGHDSDEDGASNSSSSQK	19	Unmodified	_LNGHDSDEDGASNSSSSQK_					0	0	0	0	P53686	P53686	P53686	HST2	NAD-dependent protein deacetylase HST2	MULTI-MSMS	20180712_Q2_U2_1-2_AB_SA_HN_20180706_II-pos-2	II-pos-2	645.939	3	645.603	1933.79	42386.5	2.3888	0.0015422	-0.13847	-8.94e-05	2.2504	0.0014528	645.938	21.574	0.32639	21.574	21.421	21.747	-3.55e-15					40	14	4	0	0	0	0.022101	1
LNGHDSDEDGASNSSSSQK	19	Unmodified	_LNGHDSDEDGASNSSSSQK_					0	0	0	0	P53686	P53686	P53686	HST2	NAD-dependent protein deacetylase HST2	MULTI-MSMS	20180712_Q2_U2_1-2_AB_SA_HN_20180706_I-pos-2	I-pos-2	645.938	3	645.603	1933.79	42673.2	1.2882	0.00083164	0.00041343	2.67e-07	1.2886	0.0008319	645.604	21.821	0.54634	21.821	21.589	22.135	0					77	30	4	0	0	0	0.0087426	1
LNGHDSDEDGASNSSSSQK	19	Unmodified	_LNGHDSDEDGASNSSSSQK_					0	0	0	0	P53686	P53686	P53686	HST2	NAD-dependent protein deacetylase HST2	MULTI-MSMS	20180712_Q2_U2_1-10_AB_SA_HN_20180706_II-pos-1	II-pos-1	645.604	3	645.603	1933.79	41864.5	2.3304	0.0015045	-0.36443	-0.00023528	1.966	0.0012693	645.603	21.517	0.46797	21.517	21.335	21.803	0					55	19	5	0	0	0	0.0074118	1
LNGHDSDEDGASNSSSSQK	19	Unmodified	_LNGHDSDEDGASNSSSSQK_					0	0	0	0	P53686	P53686	P53686	HST2	NAD-dependent protein deacetylase HST2	MULTI-MSMS	20180712_Q2_U2_1-10_AB_SA_HN_20180706_I-pos-1	I-pos-1	645.268	3	645.603	1933.79	42135.5	2.0502	0.0013236	-0.33096	-0.00021367	1.7192	0.0011099	645.603	21.704	0.47061	21.704	21.479	21.95	0					62	21	5	0	0	0	0.034734	1
LNGHDSDEDGASNSSSSQKAAKE	23	2 Phospho (STY)	_LNGHDS(ph)DEDGASNSSS(ph)SQKAAKE_		LNGHDS(1)DEDGAS(0.001)NS(0.005)S(0.356)S(0.552)S(0.087)QKAAKE		LNGHDS(54.6)DEDGAS(-29.97)NS(-20.5)S(-1.9)S(1.9)S(-8.04)QKAAKE	0	0	2	2	P53686	P53686	P53686	HST2	NAD-dependent protein deacetylase HST2	MULTI-MSMS	20180712_Q2_U2_1-2_AB_SA_HN_20180706_II-pos-2	II-pos-2	832.319	3	831.985	2492.93	38653.4	0.73788	0.00061391	-0.34737	-0.00028901	0.39051	0.0003249	832.319	17.895	0.58296	17.895	17.571	18.154	0					93	24	5	0	0	0	8.13e-06	1
LPYPEAVFDVDFFQSDPLPFYTLAK	25	Unmodified	_LPYPEAVFDVDFFQSDPLPFYTLAK_					0	0	0	0	P53686	P53686	P53686	HST2	NAD-dependent protein deacetylase HST2	MULTI-MSMS	20180712_Q2_U2_1-2_AB_SA_HN_20180706_II-pos-2	II-pos-2	974.162	3	973.821	2918.44	35416.5	3.5177	0.0034256	-0.2603	-0.00025348	3.2574	0.0031722	974.156	106.41	0.45107	106.41	106.24	106.69	0					81	26	5	0	0	0	1.58e-18	1
LPYPEAVFDVDFFQSDPLPFYTLAK	25	Unmodified	_LPYPEAVFDVDFFQSDPLPFYTLAK_					0	0	0	0	P53686	P53686	P53686	HST2	NAD-dependent protein deacetylase HST2	MULTI-MSMS	20180712_Q2_U2_1-2_AB_SA_HN_20180706_II-pos-2	II-pos-2	1460.74	2	1460.23	2918.44	29187.3	5.2145	0.0076143	-0.14242	-0.00020796	5.0721	0.0074064	1460.73	106.83	0.49094	106.83	106.71	107.2	0					136	26	8	0	0	0	5.82e-72	1
LPYPEAVFDVDFFQSDPLPFYTLAK	25	Unmodified	_LPYPEAVFDVDFFQSDPLPFYTLAK_					0	0	0	0	P53686	P53686	P53686	HST2	NAD-dependent protein deacetylase HST2	MULTI-MSMS	20180712_Q2_U2_1-2_AB_SA_HN_20180706_II-pos-2	II-pos-2	730.873	4	730.618	2918.44	40387.4	4.2817	0.0031283	0.056391	4.12e-05	4.3381	0.0031695	730.869	106.83	0.31424	106.83	106.71	107.02	0					74	17	7	0	0	0	6.2e-09	1
LPYPEAVFDVDFFQSDPLPFYTLAK	25	Unmodified	_LPYPEAVFDVDFFQSDPLPFYTLAK_					0	0	0	0	P53686	P53686	P53686	HST2	NAD-dependent protein deacetylase HST2	MULTI-MSMS	20180712_Q2_U2_1-2_AB_SA_HN_20180706_II-pos-2	II-pos-2	974.493	3	973.821	2918.44	35252	4.5323	0.0044137	0.76429	0.00074428	5.2966	0.005158	974.157	106.83	1.3034	106.83	106.69	107.99	0					319	67	8	0	0	0	2.03e-06	3
LPYPEAVFDVDFFQSDPLPFYTLAK	25	Unmodified	_LPYPEAVFDVDFFQSDPLPFYTLAK_					0	0	0	0	P53686	P53686	P53686	HST2	NAD-dependent protein deacetylase HST2	MULTI-MSMS	20180712_Q2_U2_1-2_AB_SA_HN_20180706_II-pos-2	II-pos-2	974.155	3	973.821	2918.44	35490.5	3.6763	0.0035801	-1.2651	-0.001232	2.4112	0.0023481	974.154	108.11	0.73304	108.11	107.66	108.39	0					136	38	6	0	0	0	0.042779	1
LPYPEAVFDVDFFQSDPLPFYTLAK	25	Unmodified	_LPYPEAVFDVDFFQSDPLPFYTLAK_					0	0	0	0	P53686	P53686	P53686	HST2	NAD-dependent protein deacetylase HST2	MULTI-MSMS	20180712_Q2_U2_1-2_AB_SA_HN_20180706_II-pos-2	II-pos-2	1461.24	2	1460.23	2918.44	29856.8	4.5223	0.0066036	0.84531	0.0012343	5.3676	0.0078379	1461.23	108.55	0.21642	108.55	108.37	108.59	0					22	10	4	0	0	0	1.44e-25	1
LPYPEAVFDVDFFQSDPLPFYTLAK	25	Unmodified	_LPYPEAVFDVDFFQSDPLPFYTLAK_					0	0	0	0	P53686	P53686	P53686	HST2	NAD-dependent protein deacetylase HST2	MULTI-MSMS	20180712_Q2_U2_1-2_AB_SA_HN_20180706_II-pos-2	II-pos-2	1461.24	2	1460.23	2918.44	29456.6	6.2396	0.0091113	0.60351	0.00088126	6.8431	0.0099926	1460.73	108.96	0.32796	108.96	108.79	109.12	0					105	34	4	0	0	0	3.8e-18	1
LPYPEAVFDVDFFQSDPLPFYTLAK	25	Unmodified	_LPYPEAVFDVDFFQSDPLPFYTLAK_					0	0	0	0	P53686	P53686	P53686	HST2	NAD-dependent protein deacetylase HST2	MULTI-MSMS	20180712_Q2_U2_1-2_AB_SA_HN_20180706_II-pos-2	II-pos-2	974.162	3	973.821	2918.44	35392.4	5.3449	0.005205	0.33574	0.00032695	5.6806	0.0055319	974.156	108.79	0.58474	108.79	108.59	109.18	1.42e-14					214	68	6	0	0	0	1.1e-05	1
LPYPEAVFDVDFFQSDPLPFYTLAK	25	Unmodified	_LPYPEAVFDVDFFQSDPLPFYTLAK_					0	0	0	0	P53686	P53686	P53686	HST2	NAD-dependent protein deacetylase HST2	MULTI-MSMS	20180712_Q2_U2_1-2_AB_SA_HN_20180706_II-pos-2	II-pos-2	974.161	3	973.821	2918.44	35392.4	4.8559	0.0047288	0.32591	0.00031738	5.1818	0.0050462	974.156	109.27	0.73851	109.27	109	109.74	0					346	89	6	0	0	0	1.05e-05	1
LPYPEAVFDVDFFQSDPLPFYTLAK	25	Unmodified	_LPYPEAVFDVDFFQSDPLPFYTLAK_					0	0	0	0	P53686	P53686	P53686	HST2	NAD-dependent protein deacetylase HST2	MULTI-MSMS	20180712_Q2_U2_1-2_AB_SA_HN_20180706_II-pos-2	II-pos-2	1460.73	2	1460.23	2918.44	29391.8	5.5534	0.0081092	-0.25438	-0.00037146	5.299	0.0077378	1460.73	109.27	0.46327	109.27	109.1	109.56	0					159	55	4	0	0	0	4.39e-18	1
LPYPEAVFDVDFFQSDPLPFYTLAK	25	Unmodified	_LPYPEAVFDVDFFQSDPLPFYTLAK_					0	0	0	0	P53686	P53686	P53686	HST2	NAD-dependent protein deacetylase HST2	MULTI-MSMS	20180712_Q2_U2_1-2_AB_SA_HN_20180706_II-pos-2	II-pos-2	1460.74	2	1460.23	2918.44	29484.3	4.6271	0.0067566	-1.0044	-0.0014666	3.6227	0.00529	1461.23	109.82	0.25089	109.82	109.76	110.01	0					77	32	4	0	0	0	5.81e-18	1
LPYPEAVFDVDFFQSDPLPFYTLAK	25	Unmodified	_LPYPEAVFDVDFFQSDPLPFYTLAK_					0	0	0	0	P53686	P53686	P53686	HST2	NAD-dependent protein deacetylase HST2	MULTI-MSMS	20180712_Q2_U2_1-2_AB_SA_HN_20180706_II-pos-2	II-pos-2	1460.74	2	1460.23	2918.44	29377.1	4.3874	0.0064067	-0.98657	-0.0014406	3.4009	0.004966	1460.73	110.29	0.53523	110.29	110.25	110.78	1.42e-14					113	77	3	0	0	0	3.55e-18	2
LPYPEAVFDVDFFQSDPLPFYTLAK	25	Unmodified	_LPYPEAVFDVDFFQSDPLPFYTLAK_					0	0	0	0	P53686	P53686	P53686	HST2	NAD-dependent protein deacetylase HST2	MULTI-MSMS	20180712_Q2_U2_1-2_AB_SA_HN_20180706_II-pos-2	II-pos-2	974.16	3	973.821	2918.44	35139.5	3.9499	0.0038465	0.80374	0.0007827	4.7537	0.0046292	974.157	110.51	0.45889	110.51	110.31	110.77	-1.42e-14					236	64	5	0	0	0	0.0022394	2
LPYPEAVFDVDFFQSDPLPFYTLAK	25	Unmodified	_LPYPEAVFDVDFFQSDPLPFYTLAK_					0	0	0	0	P53686	P53686	P53686	HST2	NAD-dependent protein deacetylase HST2	MULTI-MSMS	20180712_Q2_U2_1-2_AB_SA_HN_20180706_II-pos-2	II-pos-2	974.159	3	973.821	2918.44	35669.2	4.7542	0.0046298	-0.36047	-0.00035103	4.3938	0.0042787	974.155	111.17	0.69735	111.17	110.98	111.68	1.42e-14					208	107	3	0	0	0	0.0024805	2
LPYPEAVFDVDFFQSDPLPFYTLAK	25	Unmodified	_LPYPEAVFDVDFFQSDPLPFYTLAK_					0	0	0	0	P53686	P53686	P53686	HST2	NAD-dependent protein deacetylase HST2	MULTI-MSMS	20180712_Q2_U2_1-2_AB_SA_HN_20180706_II-pos-2	II-pos-2	1460.74	2	1460.23	2918.44	29976.4	5.3961	0.0078795	0.08481	0.00012384	5.4809	0.0080033	1461.23	111.25	0.24248	111.25	111.13	111.37	0					76	35	3	0	0	0	3.92e-09	1
LPYPEAVFDVDFFQSDPLPFYTLAK	25	Unmodified	_LPYPEAVFDVDFFQSDPLPFYTLAK_					0	0	0	0	P53686	P53686	P53686	HST2	NAD-dependent protein deacetylase HST2	MULTI-MSMS	20180712_Q2_U2_1-2_AB_SA_HN_20180706_I-pos-2	I-pos-2	974.159	3	973.821	2918.44	35656.3	1.9952	0.0019429	-0.053966	-5.26e-05	1.9412	0.0018904	974.155	106.47	0.1687	106.47	106.37	106.54	0					34	9	4	0	0	0	2.77e-09	1
LPYPEAVFDVDFFQSDPLPFYTLAK	25	Unmodified	_LPYPEAVFDVDFFQSDPLPFYTLAK_					0	0	0	0	P53686	P53686	P53686	HST2	NAD-dependent protein deacetylase HST2	MULTI-MSMS	20180712_Q2_U2_1-2_AB_SA_HN_20180706_I-pos-2	I-pos-2	1460.74	2	1460.23	2918.44	29110.5	3.7124	0.005421	-0.099387	-0.00014513	3.613	0.0052758	1460.73	106.82	0.83853	106.82	106.57	107.41	0					169	47	7	0	0	0	9.19e-103	1
LPYPEAVFDVDFFQSDPLPFYTLAK	25	Unmodified	_LPYPEAVFDVDFFQSDPLPFYTLAK_					0	0	0	0	P53686	P53686	P53686	HST2	NAD-dependent protein deacetylase HST2	MULTI-MSMS	20180712_Q2_U2_1-2_AB_SA_HN_20180706_I-pos-2	I-pos-2	730.872	4	730.618	2918.44	41141.8	2.9328	0.0021427	0.13405	9.79e-05	3.0668	0.0022407	730.869	106.81	0.19624	106.81	106.71	106.91	0					47	11	5	0	0	0	2.32e-09	1
LPYPEAVFDVDFFQSDPLPFYTLAK	25	Unmodified	_LPYPEAVFDVDFFQSDPLPFYTLAK_					0	0	0	0	P53686	P53686	P53686	HST2	NAD-dependent protein deacetylase HST2	MULTI-MSMS	20180712_Q2_U2_1-2_AB_SA_HN_20180706_I-pos-2	I-pos-2	974.16	3	973.821	2918.44	35089.6	3.1888	0.0031054	0.29074	0.00028313	3.4796	0.0033885	974.156	106.82	0.92083	106.82	106.67	107.59	0					260	52	6	0	0	0	2.79e-18	1
LPYPEAVFDVDFFQSDPLPFYTLAK	25	Unmodified	_LPYPEAVFDVDFFQSDPLPFYTLAK_					0	0	0	0	P53686	P53686	P53686	HST2	NAD-dependent protein deacetylase HST2	MULTI-MSMS	20180712_Q2_U2_1-10_AB_SA_HN_20180706_II-pos-1	II-pos-1	974.159	3	973.821	2918.44	35528.2	2.6359	0.0025669	0.29123	0.00028361	2.9271	0.0028505	974.49	106.53	0.25024	106.53	106.4	106.65	0					52	14	4	0	0	0	9.99e-06	1
LPYPEAVFDVDFFQSDPLPFYTLAK	25	Unmodified	_LPYPEAVFDVDFFQSDPLPFYTLAK_					0	0	0	0	P53686	P53686	P53686	HST2	NAD-dependent protein deacetylase HST2	MULTI-MSMS	20180712_Q2_U2_1-10_AB_SA_HN_20180706_II-pos-1	II-pos-1	1460.74	2	1460.23	2918.44	28992.2	4.3788	0.0063941	-0.42259	-0.00061708	3.9562	0.005777	1460.73	106.9	0.48232	106.9	106.78	107.27	0					127	25	8	0	0	0	1.06e-102	1
LPYPEAVFDVDFFQSDPLPFYTLAK	25	Unmodified	_LPYPEAVFDVDFFQSDPLPFYTLAK_					0	0	0	0	P53686	P53686	P53686	HST2	NAD-dependent protein deacetylase HST2	MULTI-MSMS	20180712_Q2_U2_1-10_AB_SA_HN_20180706_II-pos-1	II-pos-1	730.872	4	730.618	2918.44	41486.9	3.5168	0.0025694	-0.23968	-0.00017511	3.2771	0.0023943	730.868	106.9	0.25097	106.9	106.81	107.06	-1.42e-14					63	13	7	0	0	0	1.1e-12	1
LPYPEAVFDVDFFQSDPLPFYTLAK	25	Unmodified	_LPYPEAVFDVDFFQSDPLPFYTLAK_					0	0	0	0	P53686	P53686	P53686	HST2	NAD-dependent protein deacetylase HST2	MULTI-MSMS	20180712_Q2_U2_1-10_AB_SA_HN_20180706_II-pos-1	II-pos-1	974.159	3	973.821	2918.44	35721	3.6465	0.003551	-0.62624	-0.00060985	3.0202	0.0029412	974.155	108.57	0.24001	108.57	108.38	108.62	0					35	12	4	0	0	0	0.00013951	1
LPYPEAVFDVDFFQSDPLPFYTLAK	25	Unmodified	_LPYPEAVFDVDFFQSDPLPFYTLAK_					0	0	0	0	P53686	P53686	P53686	HST2	NAD-dependent protein deacetylase HST2	MULTI-MSMS	20180712_Q2_U2_1-10_AB_SA_HN_20180706_II-pos-1	II-pos-1	974.159	3	973.821	2918.44	35105.2	5.0218	0.0048903	-0.29413	-0.00028643	4.7277	0.0046039	974.156	109.52	0.39306	109.52	109.28	109.67	0					211	40	6	0	0	0	1.35e-05	1
LPYPEAVFDVDFFQSDPLPFYTLAK	25	Unmodified	_LPYPEAVFDVDFFQSDPLPFYTLAK_					0	0	0	0	P53686	P53686	P53686	HST2	NAD-dependent protein deacetylase HST2	MULTI-MSMS	20180712_Q2_U2_1-10_AB_SA_HN_20180706_II-pos-1	II-pos-1	974.161	3	973.821	2918.44	35318.1	4.6355	0.0045141	0.18144	0.00017669	4.8169	0.0046908	974.49	109.88	1.0582	109.88	109.66	110.72	0					357	135	5	0	0	0	0.00029574	2
LPYPEAVFDVDFFQSDPLPFYTLAK	25	Unmodified	_LPYPEAVFDVDFFQSDPLPFYTLAK_					0	0	0	0	P53686	P53686	P53686	HST2	NAD-dependent protein deacetylase HST2	MULTI-MSMS	20180712_Q2_U2_1-10_AB_SA_HN_20180706_II-pos-1	II-pos-1	1460.74	2	1460.23	2918.44	29401.2	5.4497	0.0079578	-0.40454	-0.00059072	5.0451	0.0073671	1460.73	110.3	0.52716	110.3	110.14	110.67	0					136	70	3	0	0	0	1.94e-08	2
LPYPEAVFDVDFFQSDPLPFYTLAK	25	Unmodified	_LPYPEAVFDVDFFQSDPLPFYTLAK_					0	0	0	0	P53686	P53686	P53686	HST2	NAD-dependent protein deacetylase HST2	MULTI-MSMS	20180712_Q2_U2_1-10_AB_SA_HN_20180706_II-pos-1	II-pos-1	974.161	3	973.821	2918.44	35591.4	4.6302	0.0045089	0.2191	0.00021336	4.8493	0.0047223	974.156	110.87	0.43944	110.87	110.7	111.14	1.42e-14					128	57	3	0	0	0	0.00068218	2
LPYPEAVFDVDFFQSDPLPFYTLAK	25	Unmodified	_LPYPEAVFDVDFFQSDPLPFYTLAK_					0	0	0	0	P53686	P53686	P53686	HST2	NAD-dependent protein deacetylase HST2	MULTI-SECPEP	20180712_Q2_U2_1-10_AB_SA_HN_20180706_II-pos-1	II-pos-1	974.161	3	973.821	2918.44	35148.2	4.586	0.0044659	-0.15472	-0.00015067	4.4313	0.0043153	974.155	111.23	0.5126	111.23	111.13	111.64	0					220	76	6	0	0	0	0.0021172	1
LPYPEAVFDVDFFQSDPLPFYTLAK	25	Unmodified	_LPYPEAVFDVDFFQSDPLPFYTLAK_					0	0	0	0	P53686	P53686	P53686	HST2	NAD-dependent protein deacetylase HST2	MULTI-MSMS	20180712_Q2_U2_1-10_AB_SA_HN_20180706_I-pos-1	I-pos-1	974.158	3	973.821	2918.44	34855.2	2.712	0.002641	0.074022	7.21e-05	2.786	0.0027131	974.49	106.54	0.27418	106.54	106.36	106.64	0					38	15	3	0	0	0	1.24e-05	1
LPYPEAVFDVDFFQSDPLPFYTLAK	25	Unmodified	_LPYPEAVFDVDFFQSDPLPFYTLAK_					0	0	0	0	P53686	P53686	P53686	HST2	NAD-dependent protein deacetylase HST2	MULTI-MSMS	20180712_Q2_U2_1-10_AB_SA_HN_20180706_I-pos-1	I-pos-1	1461.24	2	1460.23	2918.44	29032	3.6637	0.0053498	-0.042757	-6.24e-05	3.6209	0.0052874	1460.73	106.91	0.47148	106.91	106.77	107.25	0					125	26	8	0	0	0	4.27e-72	1
LPYPEAVFDVDFFQSDPLPFYTLAK	25	Unmodified	_LPYPEAVFDVDFFQSDPLPFYTLAK_					0	0	0	0	P53686	P53686	P53686	HST2	NAD-dependent protein deacetylase HST2	MULTI-MSMS	20180712_Q2_U2_1-10_AB_SA_HN_20180706_I-pos-1	I-pos-1	974.161	3	973.821	2918.44	35399.8	3.282	0.003196	0.11043	0.00010754	3.3924	0.0033036	974.156	106.91	1.2944	106.91	106.79	108.09	1.42e-14					292	65	7	0	0	0	7.31e-26	1
LPYPEAVFDVDFFQSDPLPFYTLAK	25	Unmodified	_LPYPEAVFDVDFFQSDPLPFYTLAK_					0	0	0	0	P53686	P53686	P53686	HST2	NAD-dependent protein deacetylase HST2	MULTI-MSMS	20180712_Q2_U2_1-10_AB_SA_HN_20180706_I-pos-1	I-pos-1	730.871	4	730.618	2918.44	41331.4	2.8068	0.0020507	0.084614	6.18e-05	2.8915	0.0021126	730.869	106.91	0.23472	106.91	106.81	107.04	0					66	13	7	0	0	0	1e-08	1
LPYPEAVFDVDFFQSDPLPFYTLAK	25	Unmodified	_LPYPEAVFDVDFFQSDPLPFYTLAK_					0	0	0	0	P53686	P53686	P53686	HST2	NAD-dependent protein deacetylase HST2	MULTI-MSMS	20180712_Q2_U2_1-10_AB_SA_HN_20180706_I-pos-1	I-pos-1	1460.74	2	1460.23	2918.44	29286.7	5.2508	0.0076674	0.22312	0.00032581	5.4739	0.0079932	1460.73	108.99	0.9006	108.99	108.8	109.7	1.42e-14					107	53	5	0	0	0	5.91e-18	1
LPYPEAVFDVDFFQSDPLPFYTLAK	25	Unmodified	_LPYPEAVFDVDFFQSDPLPFYTLAK_					0	0	0	0	P53686	P53686	P53686	HST2	NAD-dependent protein deacetylase HST2	MULTI-MSMS	20180712_Q2_U2_1-10_AB_SA_HN_20180706_I-pos-1	I-pos-1	1460.73	2	1460.23	2918.44	29413.9	5.5558	0.0081128	-1.2546	-0.001832	4.3013	0.0062808	1460.73	110.3	0.78306	110.3	110.1	110.88	0					297	90	6	0	0	0	1.58e-25	1
LPYPEAVFDVDFFQSDPLPFYTLAK	25	Unmodified	_LPYPEAVFDVDFFQSDPLPFYTLAK_					0	0	0	0	P53686	P53686	P53686	HST2	NAD-dependent protein deacetylase HST2	MULTI-MSMS	20180712_Q2_U2_1-10_AB_SA_HN_20180706_I-pos-1	I-pos-1	974.495	3	973.821	2918.44	35195.4	5.8082	0.0056561	-0.91642	-0.00089243	4.8917	0.0047637	974.154	111.28	0.18163	111.28	111.18	111.36	0					46	24	3	0	0	0	0.063794	1
[truncated: 990 more rows]
[truncated: 16 more columns]
